# Supplementary material for: Protein arginine methyltransferase 5 is essential for oncogene product EWSR1-ATF1-mediated gene transcription in clear cell sarcoma
Source: J Biol Chem. 2022 Aug 27;298(10):102434. doi: 10.1016/j.jbc.2022.102434 (PMC9513783; doi:10.1016/j.jbc.2022.102434)
Supplement: Table S1 [file mmc2.xlsx]

## Sheet: ReadMe
XIAO-659 Project Column Key
Analysis performed 20190102 by John Klimek, PSR Core, OHSU
Column	Header	Description
A	ProtGroup	Arbitrary protein group number (correlates with peptide summary)
B	Counter	Column of "ones" for row counting
C	Accession	UniProt database accession string
D	Filter	Text column to denote redundant proteins, contaminants, and decoys
E	Coverage	Sequence coverage
F	SeqLength	Sequence length
G	MW	Calculate protein molecular weight
H	Description	UniProt protein description string
I	CountsTot	Total spectral counts
J	UniqueTot	Total spectral count of unique PSMs
K	UniqFrac	Fraction of spectral counts that are unique
L	694-126-IGG	Total spectral counts for respective sample
M	694-126-M2	Total spectral counts for respective sample
N	XIAO-659_694-126-IGG_20181214_QE	Total unique spectral counts for respective sample
O	XIAO-659_694-126-M2_20181214_QE	Total unique spectral counts for respective sample
P	XIAO-659_694-126-IGG_20181214_QE	Total corrected spectral counts for respective sample (shared peptides fractionally split)
Q	XIAO-659_694-126-M2_20181214_QE	Total corrected spectral counts for respective sample (shared peptides fractionally split)
R	OtherLoci	List of any other proteins having any common identified peptide sequences
S	Primary Protein Name	Main protein name
T	Alternative Protein Names	Any other protein names
U	Identifier	Swiss-Prot identifier
V	Accession	Swiss-Prot accession
W	Other Accessions	Any other accessions
X	UniProt Gene Name	UniProt gene symbols
Y	Other Gene Synonyms	Any other gene symbols
Z	Species Name	Species name
AA	Taxonomy Number	Taxonomy number
AB	UniProt Link	Link to UniProt knowledgebase
AC	Key Words	UniProt keyword lists (a controlled vocabulary added by curation)
AD	KW: Biological process	Keywords separated into categories
AE	KW: Cellular component	Keywords separated into categories
AF	KW: Coding sequence diversity	Keywords separated into categories
AG	KW: Developmental stage	Keywords separated into categories
AH	KW: Disease	Keywords separated into categories
AI	KW: Domain	Keywords separated into categories
AJ	KW: Ligand	Keywords separated into categories
AK	KW: Molecular function	Keywords separated into categories
AL	KW: PTM	Keywords separated into categories
AM	KW: Technical term	Keywords separated into categories
AN	GO: Biological Process	GO terms
AO	GO: Cellular Component	GO terms
AP	GO: Molecular Function	GO terms
AQ	CC Pathway	Manual curation pathway notes
AR	Reactome Pathway	Reactome pathway information
AS	Trim	Blank column

## Sheet: XIAO-659_protein_summary_8
XIAO-650 Project																		Annotations
Analysis performed 20190102 by John Klimek, PSR Core, OHSU
	540										Total	Total	Unique	Unique	Corrected	Corrected
ProtGroup	Counter	Accession	Filter	Coverage	SeqLength	MW	Description	CountsTot	UniqueTot	UniqFrac	694-126-IGG	694-126-M2	XIAO-659_694-126-IGG_20181214_QE	XIAO-659_694-126-M2_20181214_QE	XIAO-659_694-126-IGG_20181214_QE	XIAO-659_694-126-M2_20181214_QE	OtherLoci	Primary Protein Name	Alternative Protein Names	Identifier	Accession	Other Accessions	UniProt Gene Name	Other Gene Synonyms	Species Name	Taxonomy Number	UniProt Link	Key Words	KW: Biological process	KW: Cellular component	KW: Coding sequence diversity	KW: Developmental stage	KW: Disease	KW: Domain	KW: Ligand	KW: Molecular function	KW: PTM	KW: Technical term	GO: Biological Process	GO: Cellular Component	GO: Molecular Function	CC Pathway	Reactome Pathway	Trim
1	1	CONT_005|Trypa5|PromTArt5	contaminant	100	50	5560	Promega trypsin artifact 5 K to R mods (2239.1, 2914)(1987, 2003).	85	73	0.859	47	38	42	31	42.707	31.738	CONT_005|Trypa5|PromTArt5, CONT_010|gi|136429|sp|P00761|TRYP_PIG	na	na	na	na	na	na	na	na	na	na	na	na	na	na	na	na	na	na	na	na	na	na	na	na	na	na
2	1	CONT_010|gi|136429|sp|P00761|TRYP_PIG	contaminant	48.1	231	24409	TRYPSIN PRECURSOR [Sus scrofa].	530	518	0.977	260	270	255	263	259.293	269.262	CONT_005|Trypa5|PromTArt5, CONT_010|gi|136429|sp|P00761|TRYP_PIG	na	na	na	na	na	na	na	na	na	na	na	na	na	na	na	na	na	na	na	na	na	na	na	na	na	na
3	1	CONT_016|gi|113574|sp|P02769|ALBU_BOVIN	contaminant	23.4	607	69270	SERUM ALBUMIN PRECURSOR [Bos taurus].	25	10	0.4	13	12	7	3	8.077	3.794	CONT_016|gi|113574|sp|P02769|ALBU_BOVIN, CONT_017|gi|113576|sp|P02768|ALBU_HUMAN	na	na	na	na	na	na	na	na	na	na	na	na	na	na	na	na	na	na	na	na	na	na	na	na	na	na
4	1	CONT_017|gi|113576|sp|P02768|ALBU_HUMAN	contaminant	46.1	609	69366	SERUM ALBUMIN PRECURSOR [Homo sapiens].	78	63	0.808	38	40	32	31	36.923	39.206	CONT_016|gi|113574|sp|P02769|ALBU_BOVIN, CONT_017|gi|113576|sp|P02768|ALBU_HUMAN	na	na	na	na	na	na	na	na	na	na	na	na	na	na	na	na	na	na	na	na	na	na	na	na	na	na
4.01	1	sp|P02768|ALBU_HUMAN	redundant	46.1	609	69366	Serum albumin OS=Homo sapiens OX=9606 GN=ALB PE=1 SV=2	78	63	0.808	38	40	32	31	36.923	39.206	CONT_016|gi|113574|sp|P02769|ALBU_BOVIN, CONT_017|gi|113576|sp|P02768|ALBU_HUMAN	Serum albumin	na	ALBU_HUMAN	P02768	E7ESS9; O95574; P04277; Q13140; Q645G4; Q68DN5; Q6UXK4; Q86YG0; Q8IUK7; Q9P157; Q9P1I7; Q9UHS3; Q9UJZ0	ALB	na	Homo sapiens (Human)	9606	P02768	3D-structure; Alternative splicing; Cleavage on pair of basic residues; Copper; Disease mutation; Disulfide bond; Glycation; Glycoprotein; Lipid-binding; Metal-binding; Methylation; Phosphoprotein; Polymorphism; Repeat; Secreted; Signal; Zinc	na	Secreted	Alternative splicing; Polymorphism	na	Disease mutation	Repeat; Signal	Copper; Lipid-binding; Metal-binding; Zinc	na	Cleavage on pair of basic residues; Disulfide bond; Glycation; Glycoprotein; Methylation; Phosphoprotein	3D-structure	cellular protein metabolic process {GO:0044267}; cellular response to starvation {GO:0009267}; hemolysis by symbiont of host erythrocytes {GO:0019836}; high-density lipoprotein particle remodeling {GO:0034375}; maintenance of mitochondrion location {GO:0051659}; negative regulation of apoptotic process {GO:0043066}; negative regulation of programmed cell death {GO:0043069}; platelet degranulation…	blood microparticle {GO:0072562}; endoplasmic reticulum {GO:0005783}; endoplasmic reticulum lumen {GO:0005788}; extracellular exosome {GO:0070062}; extracellular region {GO:0005576}; extracellular space {GO:0005615}; Golgi apparatus {GO:0005794}; myelin sheath {GO:0043209}; nucleus {GO:0005634}; platelet alpha granule lumen {GO:0031093}; protein-containing complex {GO:0032991}	antioxidant activity {GO:0016209}; chaperone binding {GO:0051087}; copper ion binding {GO:0005507}; DNA binding {GO:0003677}; drug binding {GO:0008144}; fatty acid binding {GO:0005504}; identical protein binding {GO:0042802}; pyridoxal phosphate binding {GO:0030170}; toxic substance binding {GO:0015643}	na	Platelet degranulation {R-HSA-114608}; Recycling of bile acids and salts {R-HSA-159418}; Scavenging of heme from plasma {R-HSA-2168880}; Regulation of Insulin-like Growth Factor (IGF) transport and uptake by Insulin-like Growth Factor Binding Proteins (IGFBPs) {R-HSA-381426}; Defective SLCO1B3 causes hyperbilirubinemia, Rotor type (HBLRR) {R-HSA-5619058}; Defective SLCO1B1 causes hyperbilirubinem…
5	1	CONT_019|CAS1_BOVIN	contaminant	19.2	214	24529	ALPHA-S1 CASEIN PRECURSOR [Bos taurus].	17	17	1	8	9	8	9	8	9		na	na	na	na	na	na	na	na	na	na	na	na	na	na	na	na	na	na	na	na	na	na	na	na	na	na
6	1	CONT_020|CAS2_BOVIN	contaminant	8.6	222	26018	ALPHA-S2 CASEIN PRECURSOR [Bos taurus].	2	2	1	2	0	2	0	2	0		na	na	na	na	na	na	na	na	na	na	na	na	na	na	na	na	na	na	na	na	na	na	na	na	na	na
7	1	CONT_021|CASB_BOVIN	contaminant	8.5	224	25107	BETA CASEIN PRECURSOR [Bos taurus].	4	4	1	3	1	3	1	3	1		na	na	na	na	na	na	na	na	na	na	na	na	na	na	na	na	na	na	na	na	na	na	na	na	na	na
8	1	CONT_022|CASK_BOVIN	contaminant	14.7	190	21269	KAPPA CASEIN PRECURSOR [Bos taurus].	6	6	1	2	4	2	4	2	4		na	na	na	na	na	na	na	na	na	na	na	na	na	na	na	na	na	na	na	na	na	na	na	na	na	na
9	1	CONT_050|gi|280816|pir||A37343	contaminant	27.1	420	45865	keratin 13, type I, cytoskeletal, short form [Homo sapiens].	57	1	0.018	35	22	1	0	7.375	1.833	CONT_050|gi|280816|pir||A37343, CONT_082|gi|125080|sp|P02533|K1CN_HUMAN, CONT_094|gi|547751|sp|Q04695|K1CQ_HUMAN, CONT_101|gi|125081|sp|P19012|K1CO_HUMAN, CONT_156|gi|1363944|pir||JC4313, sp|P02533|K1C14_HUMAN, sp|P13645|K1C10_HUMAN, sp|P13646|K1C13_HUMAN	na	na	na	na	na	na	na	na	na	na	na	na	na	na	na	na	na	na	na	na	na	na	na	na	na	na
9.01	1	CONT_098|gi|125077|sp|P13646|K1CM_HUMAN	redundant	24.9	458	49644	KERATIN, TYPE I CYTOSKELETAL 13 (CYTOKERATIN 13) (K13) (CK 13) [Homo sapiens].	57	1	0.018	35	22	1	0	7.375	1.833	CONT_050|gi|280816|pir||A37343, CONT_082|gi|125080|sp|P02533|K1CN_HUMAN, CONT_094|gi|547751|sp|Q04695|K1CQ_HUMAN, CONT_101|gi|125081|sp|P19012|K1CO_HUMAN, CONT_156|gi|1363944|pir||JC4313, sp|P02533|K1C14_HUMAN, sp|P13645|K1C10_HUMAN, sp|P13646|K1C13_HUMAN	na	na	na	na	na	na	na	na	na	na	na	na	na	na	na	na	na	na	na	na	na	na	na	na	na	na
10	1	CONT_072|gi|547754|sp|P35908|K22E_HUMAN	contaminant	60.2	645	65865	KERATIN, TYPE II CYTOSKELETAL 2 EPIDERMAL (CYTOKERATIN 2E) (K2E) (CK 2E) [Homo sapiens].	315	1	0.003	188	127	1	0	12.312	0	CONT_072|gi|547754|sp|P35908|K22E_HUMAN, CONT_073|gi|87303|pir||JS0487, CONT_083|gi|386849, CONT_089|gi|71536|pir||KRHU2, CONT_102|gi|88044|pir||S01068, CONT_120|gi|125108|sp|P08729|K2C7_HUMAN, CONT_131|gi|1346346|sp|P48666|K2CC_HUMAN, CONT_133|gi|1346349|sp|P48669|K2CF_HUMAN, CONT_142|gi|88053|pir||A29666, sp|O95678|K2C75_HUMAN, sp|P04264|K2C1_HUMAN, sp|P13647|K2C5_HUMAN, sp|P35908|K22E_HUMAN, s…	na	na	na	na	na	na	na	na	na	na	na	na	na	na	na	na	na	na	na	na	na	na	na	na	na	na
11	1	CONT_073|gi|87303|pir||JS0487	contaminant	7.1	482	53561	cytokeratin 8 (version 1) [Homo sapiens].	49	0	0	35	14	0	0	0	0	CONT_072|gi|547754|sp|P35908|K22E_HUMAN, CONT_073|gi|87303|pir||JS0487, CONT_083|gi|386849, CONT_089|gi|71536|pir||KRHU2, CONT_102|gi|88044|pir||S01068, CONT_120|gi|125108|sp|P08729|K2C7_HUMAN, CONT_131|gi|1346346|sp|P48666|K2CC_HUMAN, CONT_133|gi|1346349|sp|P48669|K2CF_HUMAN, CONT_142|gi|88053|pir||A29666, sp|O95678|K2C75_HUMAN, sp|P04264|K2C1_HUMAN, sp|P13647|K2C5_HUMAN, sp|P35908|K22E_HUMAN, s…	na	na	na	na	na	na	na	na	na	na	na	na	na	na	na	na	na	na	na	na	na	na	na	na	na	na
11.01	1	CONT_103|gi|2119212|pir||I37982	redundant	7	483	53704	Keratin 8 - human [Homo sapiens].	49	0	0	35	14	0	0	0	0	CONT_072|gi|547754|sp|P35908|K22E_HUMAN, CONT_073|gi|87303|pir||JS0487, CONT_083|gi|386849, CONT_089|gi|71536|pir||KRHU2, CONT_102|gi|88044|pir||S01068, CONT_120|gi|125108|sp|P08729|K2C7_HUMAN, CONT_131|gi|1346346|sp|P48666|K2CC_HUMAN, CONT_133|gi|1346349|sp|P48669|K2CF_HUMAN, CONT_142|gi|88053|pir||A29666, sp|O95678|K2C75_HUMAN, sp|P04264|K2C1_HUMAN, sp|P13647|K2C5_HUMAN, sp|P35908|K22E_HUMAN, s…	na	na	na	na	na	na	na	na	na	na	na	na	na	na	na	na	na	na	na	na	na	na	na	na	na	na
11.02	1	CONT_124|gi|105815|pir||A34720	redundant	7	483	53748	cytokeratin 8 (version 2) [Homo sapiens].	49	0	0	35	14	0	0	0	0	CONT_072|gi|547754|sp|P35908|K22E_HUMAN, CONT_073|gi|87303|pir||JS0487, CONT_083|gi|386849, CONT_089|gi|71536|pir||KRHU2, CONT_102|gi|88044|pir||S01068, CONT_120|gi|125108|sp|P08729|K2C7_HUMAN, CONT_131|gi|1346346|sp|P48666|K2CC_HUMAN, CONT_133|gi|1346349|sp|P48669|K2CF_HUMAN, CONT_142|gi|88053|pir||A29666, sp|O95678|K2C75_HUMAN, sp|P04264|K2C1_HUMAN, sp|P13647|K2C5_HUMAN, sp|P35908|K22E_HUMAN, s…	na	na	na	na	na	na	na	na	na	na	na	na	na	na	na	na	na	na	na	na	na	na	na	na	na	na
11.03	1	CONT_179|gi|2506774|sp|P05787|K2C8_HUMAN	redundant	7	483	53674	KERATIN, TYPE II CYTOSKELETAL 8 (CYTOKERATIN 8) (K8) (CK 8) [Homo sapiens].	49	0	0	35	14	0	0	0	0	CONT_072|gi|547754|sp|P35908|K22E_HUMAN, CONT_073|gi|87303|pir||JS0487, CONT_083|gi|386849, CONT_089|gi|71536|pir||KRHU2, CONT_102|gi|88044|pir||S01068, CONT_120|gi|125108|sp|P08729|K2C7_HUMAN, CONT_131|gi|1346346|sp|P48666|K2CC_HUMAN, CONT_133|gi|1346349|sp|P48669|K2CF_HUMAN, CONT_142|gi|88053|pir||A29666, sp|O95678|K2C75_HUMAN, sp|P04264|K2C1_HUMAN, sp|P13647|K2C5_HUMAN, sp|P35908|K22E_HUMAN, s…	na	na	na	na	na	na	na	na	na	na	na	na	na	na	na	na	na	na	na	na	na	na	na	na	na	na
11.04	1	sp|P05787|K2C8_HUMAN	redundant	7	483	53704	Keratin, type II cytoskeletal 8 OS=Homo sapiens OX=9606 GN=KRT8 PE=1 SV=7	49	0	0	35	14	0	0	0	0	CONT_072|gi|547754|sp|P35908|K22E_HUMAN, CONT_073|gi|87303|pir||JS0487, CONT_083|gi|386849, CONT_089|gi|71536|pir||KRHU2, CONT_102|gi|88044|pir||S01068, CONT_120|gi|125108|sp|P08729|K2C7_HUMAN, CONT_131|gi|1346346|sp|P48666|K2CC_HUMAN, CONT_133|gi|1346349|sp|P48669|K2CF_HUMAN, CONT_142|gi|88053|pir||A29666, sp|O95678|K2C75_HUMAN, sp|P04264|K2C1_HUMAN, sp|P13647|K2C5_HUMAN, sp|P35908|K22E_HUMAN, s…	Keratin, type II cytoskeletal 8	Cytokeratin-8 (CK-8); Keratin-8 (K8); Type-II keratin Kb8	K2C8_HUMAN	P05787	A8K4H3; B0AZN5; F8VXB4; Q14099; Q14716; Q14717; Q53GJ0; Q6DHW5; Q6GMY0; Q6P4C7; Q96J60	KRT8	CYK8	Homo sapiens (Human)	9606	P05787	Acetylation; Alternative splicing; Coiled coil; Cytoplasm; Disease mutation; Glycoprotein; Host-virus interaction; Intermediate filament; Isopeptide bond; Keratin; Methylation; Nucleus; Phosphoprotein; Polymorphism; Ubl conjugation	Host-virus interaction	Cytoplasm; Intermediate filament; Keratin; Nucleus	Alternative splicing; Polymorphism	na	Disease mutation	Coiled coil	na	na	Acetylation; Glycoprotein; Isopeptide bond; Methylation; Phosphoprotein; Ubl conjugation	na	cell differentiation involved in embryonic placenta development {GO:0060706}; cornification {GO:0070268}; extrinsic apoptotic signaling pathway {GO:0097191}; hepatocyte apoptotic process {GO:0097284}; keratinization {GO:0031424}; response to hydrostatic pressure {GO:0051599}; response to other organism {GO:0051707}; sarcomere organization {GO:0045214}; tumor necrosis factor-mediated signaling pat…	apicolateral plasma membrane {GO:0016327}; cell-cell junction {GO:0005911}; costamere {GO:0043034}; cytoplasm {GO:0005737}; cytosol {GO:0005829}; dystrophin-associated glycoprotein complex {GO:0016010}; extracellular exosome {GO:0070062}; intermediate filament {GO:0005882}; intermediate filament cytoskeleton {GO:0045111}; keratin filament {GO:0045095}; nuclear matrix {GO:0016363}; nucleoplasm {GO…	protein-containing complex binding {GO:0044877}; scaffold protein binding {GO:0097110}; structural molecule activity {GO:0005198}	na	Keratinization {R-HSA-6805567}; Formation of the cornified envelope {R-HSA-6809371}
12	1	CONT_082|gi|125080|sp|P02533|K1CN_HUMAN	contaminant	54	472	51662	KERATIN, TYPE I CYTOSKELETAL 14 (CYTOKERATIN 14) (K14) (CK 14) [Homo sapiens].	134	1	0.007	86	48	1	0	13.22	0	CONT_050|gi|280816|pir||A37343, CONT_082|gi|125080|sp|P02533|K1CN_HUMAN, CONT_094|gi|547751|sp|Q04695|K1CQ_HUMAN, CONT_101|gi|125081|sp|P19012|K1CO_HUMAN, CONT_156|gi|1363944|pir||JC4313, sp|P02533|K1C14_HUMAN, sp|P13645|K1C10_HUMAN, sp|P13646|K1C13_HUMAN, sp|P35527|K1C9_HUMAN	na	na	na	na	na	na	na	na	na	na	na	na	na	na	na	na	na	na	na	na	na	na	na	na	na	na
13	1	CONT_083|gi|386849	contaminant	47.8	563	59952	(L00205) keratin type II [Homo sapiens].	132	0	0	84	48	0	0	0	0.333	CONT_072|gi|547754|sp|P35908|K22E_HUMAN, CONT_073|gi|87303|pir||JS0487, CONT_083|gi|386849, CONT_102|gi|88044|pir||S01068, CONT_120|gi|125108|sp|P08729|K2C7_HUMAN, CONT_131|gi|1346346|sp|P48666|K2CC_HUMAN, CONT_133|gi|1346349|sp|P48669|K2CF_HUMAN, CONT_142|gi|88053|pir||A29666, sp|O95678|K2C75_HUMAN, sp|P13647|K2C5_HUMAN, sp|P35908|K22E_HUMAN, sp|P48668|K2C6C_HUMAN, sp|Q14CN4|K2C72_HUMAN, sp|Q5XK…	na	na	na	na	na	na	na	na	na	na	na	na	na	na	na	na	na	na	na	na	na	na	na	na	na	na
13.01	1	CONT_130|gi|1346345|sp|P04259|K2CB_HUMAN	redundant	47.7	564	59998	KERATIN, TYPE II CYTOSKELETAL 6B (CYTOKERATIN 6B) (CK 6B) (K6B KERATIN) [Homo sapiens].	132	0	0	84	48	0	0	0	0.333	CONT_072|gi|547754|sp|P35908|K22E_HUMAN, CONT_073|gi|87303|pir||JS0487, CONT_083|gi|386849, CONT_102|gi|88044|pir||S01068, CONT_120|gi|125108|sp|P08729|K2C7_HUMAN, CONT_131|gi|1346346|sp|P48666|K2CC_HUMAN, CONT_133|gi|1346349|sp|P48669|K2CF_HUMAN, CONT_142|gi|88053|pir||A29666, sp|O95678|K2C75_HUMAN, sp|P13647|K2C5_HUMAN, sp|P35908|K22E_HUMAN, sp|P48668|K2C6C_HUMAN, sp|Q14CN4|K2C72_HUMAN, sp|Q5XK…	na	na	na	na	na	na	na	na	na	na	na	na	na	na	na	na	na	na	na	na	na	na	na	na	na	na
13.02	1	CONT_139|gi|71533|pir||KRHUEB	redundant	47.9	562	59821	keratin, 56K type II cytoskeletal [Homo sapiens].	132	0	0	84	48	0	0	0	0.333	CONT_072|gi|547754|sp|P35908|K22E_HUMAN, CONT_073|gi|87303|pir||JS0487, CONT_083|gi|386849, CONT_102|gi|88044|pir||S01068, CONT_120|gi|125108|sp|P08729|K2C7_HUMAN, CONT_131|gi|1346346|sp|P48666|K2CC_HUMAN, CONT_133|gi|1346349|sp|P48669|K2CF_HUMAN, CONT_142|gi|88053|pir||A29666, sp|O95678|K2C75_HUMAN, sp|P13647|K2C5_HUMAN, sp|P35908|K22E_HUMAN, sp|P48668|K2C6C_HUMAN, sp|Q14CN4|K2C72_HUMAN, sp|Q5XK…	na	na	na	na	na	na	na	na	na	na	na	na	na	na	na	na	na	na	na	na	na	na	na	na	na	na
14	1	CONT_089|gi|71536|pir||KRHU2	contaminant	40.4	493	52788	keratin, 67K type II cytoskeletal (fragment) [Homo sapiens].	305	6	0.02	172	133	6	0	9.972	0	CONT_072|gi|547754|sp|P35908|K22E_HUMAN, CONT_073|gi|87303|pir||JS0487, CONT_089|gi|71536|pir||KRHU2, CONT_102|gi|88044|pir||S01068, CONT_120|gi|125108|sp|P08729|K2C7_HUMAN, CONT_133|gi|1346349|sp|P48669|K2CF_HUMAN, sp|P04264|K2C1_HUMAN, sp|P35908|K22E_HUMAN, sp|Q6KB66|K2C80_HUMAN	na	na	na	na	na	na	na	na	na	na	na	na	na	na	na	na	na	na	na	na	na	na	na	na	na	na
15	1	CONT_094|gi|547751|sp|Q04695|K1CQ_HUMAN	contaminant	44.7	432	48105	KERATIN, TYPE I CYTOSKELETAL 17 (CYTOKERATIN 17) (K17) (CK 17) (39.1) (VERSION 1) [Homo sapiens].	75	29	0.387	47	28	18	11	31.493	15.547	CONT_050|gi|280816|pir||A37343, CONT_082|gi|125080|sp|P02533|K1CN_HUMAN, CONT_094|gi|547751|sp|Q04695|K1CQ_HUMAN, CONT_101|gi|125081|sp|P19012|K1CO_HUMAN, CONT_156|gi|1363944|pir||JC4313, sp|P02533|K1C14_HUMAN, sp|P13645|K1C10_HUMAN, sp|P13646|K1C13_HUMAN, sp|P35527|K1C9_HUMAN	na	na	na	na	na	na	na	na	na	na	na	na	na	na	na	na	na	na	na	na	na	na	na	na	na	na
15.01	1	sp|Q04695|K1C17_HUMAN	redundant	44.7	432	48105	Keratin, type I cytoskeletal 17 OS=Homo sapiens OX=9606 GN=KRT17 PE=1 SV=2	75	29	0.387	47	28	18	11	31.493	15.547	CONT_050|gi|280816|pir||A37343, CONT_082|gi|125080|sp|P02533|K1CN_HUMAN, CONT_094|gi|547751|sp|Q04695|K1CQ_HUMAN, CONT_101|gi|125081|sp|P19012|K1CO_HUMAN, CONT_156|gi|1363944|pir||JC4313, sp|P02533|K1C14_HUMAN, sp|P13645|K1C10_HUMAN, sp|P13646|K1C13_HUMAN, sp|P35527|K1C9_HUMAN	Keratin, type I cytoskeletal 17	39.1; Cytokeratin-17 (CK-17); Keratin-17 (K17)	K1C17_HUMAN	Q04695	A5Z1M9; A5Z1N0; A5Z1N1; A5Z1N2; A6NDV6; A6NKQ2; Q6IP98; Q8N1P6	KRT17	na	Homo sapiens (Human)	9606	Q04695	Coiled coil; Cytoplasm; Disease mutation; Ectodermal dysplasia; Intermediate filament; Isopeptide bond; Keratin; Palmoplantar keratoderma; Phosphoprotein; Ubl conjugation	na	Cytoplasm; Intermediate filament; Keratin	na	na	Disease mutation; Ectodermal dysplasia; Palmoplantar keratoderma	Coiled coil	na	na	Isopeptide bond; Phosphoprotein; Ubl conjugation	na	cornification {GO:0070268}; epidermis development {GO:0008544}; hair follicle morphogenesis {GO:0031069}; intermediate filament organization {GO:0045109}; keratinization {GO:0031424}; positive regulation of cell growth {GO:0030307}; positive regulation of hair follicle development {GO:0051798}; positive regulation of translation {GO:0045727}; signal transduction {GO:0007165}	cell periphery {GO:0071944}; cytosol {GO:0005829}; extracellular exosome {GO:0070062}; intermediate filament {GO:0005882}; intermediate filament cytoskeleton {GO:0045111}	MHC class II protein binding {GO:0042289}; MHC class II receptor activity {GO:0032395}; structural constituent of cytoskeleton {GO:0005200}	na	Keratinization {R-HSA-6805567}; Formation of the cornified envelope {R-HSA-6809371}
16	1	CONT_101|gi|125081|sp|P19012|K1CO_HUMAN	contaminant	14.9	456	49167	KERATIN, TYPE I CYTOSKELETAL 15 (CYTOKERATIN 15) (K15) (CK 15) [Homo sapiens].	45	0	0	26	19	0	0	0	0.333	CONT_050|gi|280816|pir||A37343, CONT_082|gi|125080|sp|P02533|K1CN_HUMAN, CONT_094|gi|547751|sp|Q04695|K1CQ_HUMAN, CONT_101|gi|125081|sp|P19012|K1CO_HUMAN, CONT_156|gi|1363944|pir||JC4313, sp|P02533|K1C14_HUMAN, sp|P13645|K1C10_HUMAN, sp|P13646|K1C13_HUMAN, sp|P35527|K1C9_HUMAN	na	na	na	na	na	na	na	na	na	na	na	na	na	na	na	na	na	na	na	na	na	na	na	na	na	na
16.01	1	sp|P19012|K1C15_HUMAN	redundant	14.9	456	49211	Keratin, type I cytoskeletal 15 OS=Homo sapiens OX=9606 GN=KRT15 PE=1 SV=3	45	0	0	26	19	0	0	0	0.333	CONT_050|gi|280816|pir||A37343, CONT_082|gi|125080|sp|P02533|K1CN_HUMAN, CONT_094|gi|547751|sp|Q04695|K1CQ_HUMAN, CONT_101|gi|125081|sp|P19012|K1CO_HUMAN, CONT_156|gi|1363944|pir||JC4313, sp|P02533|K1C14_HUMAN, sp|P13645|K1C10_HUMAN, sp|P13646|K1C13_HUMAN, sp|P35527|K1C9_HUMAN	Keratin, type I cytoskeletal 15	Cytokeratin-15 (CK-15); Keratin-15 (K15)	K1C15_HUMAN	P19012	B3KQY1; B3KRA2; E0CX14; Q53XV8; Q9BUG4	KRT15	KRTB	Homo sapiens (Human)	9606	P19012	Alternative splicing; Coiled coil; Intermediate filament; Isopeptide bond; Keratin; Phosphoprotein; Polymorphism; Ubl conjugation	na	Intermediate filament; Keratin	Alternative splicing; Polymorphism	na	na	Coiled coil	na	na	Isopeptide bond; Phosphoprotein; Ubl conjugation	na	cornification {GO:0070268}; epidermis development {GO:0008544}; keratinization {GO:0031424}	cytosol {GO:0005829}; extracellular exosome {GO:0070062}; intermediate filament {GO:0005882}; nucleus {GO:0005634}	scaffold protein binding {GO:0097110}; structural constituent of cytoskeleton {GO:0005200}	na	Keratinization {R-HSA-6805567}; Formation of the cornified envelope {R-HSA-6809371}
17	1	CONT_102|gi|88044|pir||S01068	contaminant	15	408	45507	keratin 4, type II, cytoskeletal (fragment) [Homo sapiens].	43	3	0.07	32	11	3	0	3.521	0	CONT_072|gi|547754|sp|P35908|K22E_HUMAN, CONT_073|gi|87303|pir||JS0487, CONT_083|gi|386849, CONT_089|gi|71536|pir||KRHU2, CONT_102|gi|88044|pir||S01068, CONT_120|gi|125108|sp|P08729|K2C7_HUMAN, CONT_131|gi|1346346|sp|P48666|K2CC_HUMAN, CONT_133|gi|1346349|sp|P48669|K2CF_HUMAN, CONT_142|gi|88053|pir||A29666, sp|O95678|K2C75_HUMAN, sp|P04264|K2C1_HUMAN, sp|P13647|K2C5_HUMAN, sp|P35908|K22E_HUMAN, s…	na	na	na	na	na	na	na	na	na	na	na	na	na	na	na	na	na	na	na	na	na	na	na	na	na	na
17.01	1	CONT_119|gi|547753|sp|P19013|K2C4_HUMAN	redundant	11.4	534	57265	KERATIN, TYPE II CYTOSKELETAL 4 (CYTOKERATIN 4) (K4) (CK4) [Homo sapiens].	43	3	0.07	32	11	3	0	3.521	0	CONT_072|gi|547754|sp|P35908|K22E_HUMAN, CONT_073|gi|87303|pir||JS0487, CONT_083|gi|386849, CONT_089|gi|71536|pir||KRHU2, CONT_102|gi|88044|pir||S01068, CONT_120|gi|125108|sp|P08729|K2C7_HUMAN, CONT_131|gi|1346346|sp|P48666|K2CC_HUMAN, CONT_133|gi|1346349|sp|P48669|K2CF_HUMAN, CONT_142|gi|88053|pir||A29666, sp|O95678|K2C75_HUMAN, sp|P04264|K2C1_HUMAN, sp|P13647|K2C5_HUMAN, sp|P35908|K22E_HUMAN, s…	na	na	na	na	na	na	na	na	na	na	na	na	na	na	na	na	na	na	na	na	na	na	na	na	na	na
17.02	1	sp|P19013|K2C4_HUMAN	redundant	11.4	534	57285	Keratin, type II cytoskeletal 4 OS=Homo sapiens OX=9606 GN=KRT4 PE=1 SV=4	43	3	0.07	32	11	3	0	3.521	0	CONT_072|gi|547754|sp|P35908|K22E_HUMAN, CONT_073|gi|87303|pir||JS0487, CONT_083|gi|386849, CONT_089|gi|71536|pir||KRHU2, CONT_102|gi|88044|pir||S01068, CONT_120|gi|125108|sp|P08729|K2C7_HUMAN, CONT_131|gi|1346346|sp|P48666|K2CC_HUMAN, CONT_133|gi|1346349|sp|P48669|K2CF_HUMAN, CONT_142|gi|88053|pir||A29666, sp|O95678|K2C75_HUMAN, sp|P04264|K2C1_HUMAN, sp|P13647|K2C5_HUMAN, sp|P35908|K22E_HUMAN, s…	Keratin, type II cytoskeletal 4	Cytokeratin-4 (CK-4); Keratin-4 (K4); Type-II keratin Kb4	K2C4_HUMAN	P19013	F8VS64; Q6GTR8; Q96LA7; Q9BTL1	KRT4	CYK4	Homo sapiens (Human)	9606	P19013	Coiled coil; Disease mutation; Intermediate filament; Keratin; Methylation; Polymorphism	na	Intermediate filament; Keratin	Polymorphism	na	Disease mutation	Coiled coil	na	na	Methylation	na	cornification {GO:0070268}; cytoskeleton organization {GO:0007010}; epithelial cell differentiation {GO:0030855}; keratinization {GO:0031424}; negative regulation of epithelial cell proliferation {GO:0050680}	cell surface {GO:0009986}; cytosol {GO:0005829}; intermediate filament {GO:0005882}; intermediate filament cytoskeleton {GO:0045111}; keratin filament {GO:0045095}; nucleus {GO:0005634}	structural molecule activity {GO:0005198}	na	Keratinization {R-HSA-6805567}; Formation of the cornified envelope {R-HSA-6809371}
18	1	CONT_120|gi|125108|sp|P08729|K2C7_HUMAN	contaminant	5.3	469	51334	KERATIN, TYPE II CYTOSKELETAL 7 (CYTOKERATIN 7) (K7) (CK 7) [Homo sapiens].	48	0	0	35	13	0	0	0.5	0	CONT_072|gi|547754|sp|P35908|K22E_HUMAN, CONT_073|gi|87303|pir||JS0487, CONT_083|gi|386849, CONT_089|gi|71536|pir||KRHU2, CONT_102|gi|88044|pir||S01068, CONT_120|gi|125108|sp|P08729|K2C7_HUMAN, CONT_131|gi|1346346|sp|P48666|K2CC_HUMAN, CONT_133|gi|1346349|sp|P48669|K2CF_HUMAN, CONT_142|gi|88053|pir||A29666, sp|O95678|K2C75_HUMAN, sp|P04264|K2C1_HUMAN, sp|P13647|K2C5_HUMAN, sp|P35908|K22E_HUMAN, s…	na	na	na	na	na	na	na	na	na	na	na	na	na	na	na	na	na	na	na	na	na	na	na	na	na	na
18.01	1	CONT_141|gi|88049|pir||B24177	redundant	5.1	489	53806	keratin, 55K type II cytoskeletal (fragment) [Homo sapiens].	48	0	0	35	13	0	0	0.5	0	CONT_072|gi|547754|sp|P35908|K22E_HUMAN, CONT_073|gi|87303|pir||JS0487, CONT_083|gi|386849, CONT_089|gi|71536|pir||KRHU2, CONT_102|gi|88044|pir||S01068, CONT_120|gi|125108|sp|P08729|K2C7_HUMAN, CONT_131|gi|1346346|sp|P48666|K2CC_HUMAN, CONT_133|gi|1346349|sp|P48669|K2CF_HUMAN, CONT_142|gi|88053|pir||A29666, sp|O95678|K2C75_HUMAN, sp|P04264|K2C1_HUMAN, sp|P13647|K2C5_HUMAN, sp|P35908|K22E_HUMAN, s…	na	na	na	na	na	na	na	na	na	na	na	na	na	na	na	na	na	na	na	na	na	na	na	na	na	na
19	1	CONT_131|gi|1346346|sp|P48666|K2CC_HUMAN	contaminant	49.8	564	60199	KERATIN, TYPE II CYTOSKELETAL 6C (CYTOKERATIN 6C) (CK 6C) (K6C KERATIN) [Homo sapiens].	136	1	0.007	85	51	0	1	0	23.86	CONT_072|gi|547754|sp|P35908|K22E_HUMAN, CONT_073|gi|87303|pir||JS0487, CONT_083|gi|386849, CONT_102|gi|88044|pir||S01068, CONT_120|gi|125108|sp|P08729|K2C7_HUMAN, CONT_131|gi|1346346|sp|P48666|K2CC_HUMAN, CONT_133|gi|1346349|sp|P48669|K2CF_HUMAN, CONT_142|gi|88053|pir||A29666, sp|O95678|K2C75_HUMAN, sp|P13647|K2C5_HUMAN, sp|P35908|K22E_HUMAN, sp|P48668|K2C6C_HUMAN, sp|Q14CN4|K2C72_HUMAN, sp|Q5XK…	na	na	na	na	na	na	na	na	na	na	na	na	na	na	na	na	na	na	na	na	na	na	na	na	na	na
20	1	CONT_133|gi|1346349|sp|P48669|K2CF_HUMAN	contaminant	46.1	564	60066	KERATIN, TYPE II CYTOSKELETAL 6F (CYTOKERATIN 6F) (CK 6F) (K6F KERATIN) [Homo sapiens].	140	2	0.014	88	52	2	0	26.697	0.333	CONT_072|gi|547754|sp|P35908|K22E_HUMAN, CONT_073|gi|87303|pir||JS0487, CONT_083|gi|386849, CONT_089|gi|71536|pir||KRHU2, CONT_102|gi|88044|pir||S01068, CONT_120|gi|125108|sp|P08729|K2C7_HUMAN, CONT_131|gi|1346346|sp|P48666|K2CC_HUMAN, CONT_133|gi|1346349|sp|P48669|K2CF_HUMAN, CONT_142|gi|88053|pir||A29666, sp|O95678|K2C75_HUMAN, sp|P04264|K2C1_HUMAN, sp|P13647|K2C5_HUMAN, sp|P35908|K22E_HUMAN, s…	na	na	na	na	na	na	na	na	na	na	na	na	na	na	na	na	na	na	na	na	na	na	na	na	na	na
20.01	1	sp|P04259|K2C6B_HUMAN	redundant	46.1	564	60066	Keratin, type II cytoskeletal 6B OS=Homo sapiens OX=9606 GN=KRT6B PE=1 SV=5	140	2	0.014	88	52	2	0	26.697	0.333	CONT_072|gi|547754|sp|P35908|K22E_HUMAN, CONT_073|gi|87303|pir||JS0487, CONT_083|gi|386849, CONT_089|gi|71536|pir||KRHU2, CONT_102|gi|88044|pir||S01068, CONT_120|gi|125108|sp|P08729|K2C7_HUMAN, CONT_131|gi|1346346|sp|P48666|K2CC_HUMAN, CONT_133|gi|1346349|sp|P48669|K2CF_HUMAN, CONT_142|gi|88053|pir||A29666, sp|O95678|K2C75_HUMAN, sp|P04264|K2C1_HUMAN, sp|P13647|K2C5_HUMAN, sp|P35908|K22E_HUMAN, s…	Keratin, type II cytoskeletal 6B	Cytokeratin-6B (CK-6B); Keratin-6B (K6B); Type-II keratin Kb10	K2C6B_HUMAN	P04259	P48669	KRT6B	K6B; KRTL1	Homo sapiens (Human)	9606	P04259	Acetylation; Coiled coil; Disease mutation; Ectodermal dysplasia; Intermediate filament; Keratin; Palmoplantar keratoderma; Polymorphism	na	Intermediate filament; Keratin	Polymorphism	na	Disease mutation; Ectodermal dysplasia; Palmoplantar keratoderma	Coiled coil	na	na	Acetylation	na	cornification {GO:0070268}; ectoderm development {GO:0007398}; keratinization {GO:0031424}	cytosol {GO:0005829}; extracellular exosome {GO:0070062}; keratin filament {GO:0045095}	structural constituent of cytoskeleton {GO:0005200}	na	Keratinization {R-HSA-6805567}; Formation of the cornified envelope {R-HSA-6809371}
21	1	CONT_142|gi|88053|pir||A29666	contaminant	7.9	629	64447	keratin, 65K type II cytoskeletal [Homo sapiens].	46	0	0	29	17	0	0	0	0	CONT_072|gi|547754|sp|P35908|K22E_HUMAN, CONT_073|gi|87303|pir||JS0487, CONT_083|gi|386849, CONT_102|gi|88044|pir||S01068, CONT_120|gi|125108|sp|P08729|K2C7_HUMAN, CONT_131|gi|1346346|sp|P48666|K2CC_HUMAN, CONT_133|gi|1346349|sp|P48669|K2CF_HUMAN, CONT_142|gi|88053|pir||A29666, sp|O95678|K2C75_HUMAN, sp|P13647|K2C5_HUMAN, sp|P35908|K22E_HUMAN, sp|P48668|K2C6C_HUMAN, sp|Q14CN4|K2C72_HUMAN, sp|Q5XK…	na	na	na	na	na	na	na	na	na	na	na	na	na	na	na	na	na	na	na	na	na	na	na	na	na	na
21.01	1	sp|P12035|K2C3_HUMAN	redundant	8	628	64416	Keratin, type II cytoskeletal 3 OS=Homo sapiens OX=9606 GN=KRT3 PE=1 SV=3	46	0	0	29	17	0	0	0	0	CONT_072|gi|547754|sp|P35908|K22E_HUMAN, CONT_073|gi|87303|pir||JS0487, CONT_083|gi|386849, CONT_102|gi|88044|pir||S01068, CONT_120|gi|125108|sp|P08729|K2C7_HUMAN, CONT_131|gi|1346346|sp|P48666|K2CC_HUMAN, CONT_133|gi|1346349|sp|P48669|K2CF_HUMAN, CONT_142|gi|88053|pir||A29666, sp|O95678|K2C75_HUMAN, sp|P13647|K2C5_HUMAN, sp|P35908|K22E_HUMAN, sp|P48668|K2C6C_HUMAN, sp|Q14CN4|K2C72_HUMAN, sp|Q5XK…	Keratin, type II cytoskeletal 3	65 kDa cytokeratin; Cytokeratin-3 (CK-3); Keratin-3 (K3); Type-II keratin Kb3	K2C3_HUMAN	P12035	A6NIS2; Q701L8	KRT3	na	Homo sapiens (Human)	9606	P12035	Coiled coil; Corneal dystrophy; Disease mutation; Intermediate filament; Keratin; Methylation; Phosphoprotein; Polymorphism	na	Intermediate filament; Keratin	Polymorphism	na	Corneal dystrophy; Disease mutation	Coiled coil	na	na	Methylation; Phosphoprotein	na	cornification {GO:0070268}; epithelial cell differentiation {GO:0030855}; intermediate filament cytoskeleton organization {GO:0045104}; keratinization {GO:0031424}	cytosol {GO:0005829}; extracellular exosome {GO:0070062}; intermediate filament {GO:0005882}; keratin filament {GO:0045095}	structural molecule activity {GO:0005198}	na	Keratinization {R-HSA-6805567}; Formation of the cornified envelope {R-HSA-6809371}
22	1	CONT_156|gi|1363944|pir||JC4313	contaminant	55.2	473	51237	type I keratin 16 [human, epidermal keratinocytes, Peptide, 473 aa].	115	62	0.539	64	51	34	28	51.53	42.862	CONT_050|gi|280816|pir||A37343, CONT_082|gi|125080|sp|P02533|K1CN_HUMAN, CONT_094|gi|547751|sp|Q04695|K1CQ_HUMAN, CONT_101|gi|125081|sp|P19012|K1CO_HUMAN, CONT_156|gi|1363944|pir||JC4313, sp|P02533|K1C14_HUMAN, sp|P13645|K1C10_HUMAN, sp|P13646|K1C13_HUMAN, sp|P35527|K1C9_HUMAN	na	na	na	na	na	na	na	na	na	na	na	na	na	na	na	na	na	na	na	na	na	na	na	na	na	na
22.01	1	sp|P08779|K1C16_HUMAN	redundant	55.2	473	51267	Keratin, type I cytoskeletal 16 OS=Homo sapiens OX=9606 GN=KRT16 PE=1 SV=4	115	62	0.539	64	51	34	28	51.53	42.862	CONT_050|gi|280816|pir||A37343, CONT_082|gi|125080|sp|P02533|K1CN_HUMAN, CONT_094|gi|547751|sp|Q04695|K1CQ_HUMAN, CONT_101|gi|125081|sp|P19012|K1CO_HUMAN, CONT_156|gi|1363944|pir||JC4313, sp|P02533|K1C14_HUMAN, sp|P13645|K1C10_HUMAN, sp|P13646|K1C13_HUMAN, sp|P35527|K1C9_HUMAN	Keratin, type I cytoskeletal 16	Cytokeratin-16 (CK-16); Keratin-16 (K16)	K1C16_HUMAN	P08779	A8K488; P30654; Q16402; Q9UBG8	KRT16	KRT16A	Homo sapiens (Human)	9606	P08779	Coiled coil; Disease mutation; Ectodermal dysplasia; Intermediate filament; Keratin; Palmoplantar keratoderma	na	Intermediate filament; Keratin	na	na	Disease mutation; Ectodermal dysplasia; Palmoplantar keratoderma	Coiled coil	na	na	na	na	aging {GO:0007568}; cell proliferation {GO:0008283}; cornification {GO:0070268}; cytoskeleton organization {GO:0007010}; epidermis development {GO:0008544}; establishment of skin barrier {GO:0061436}; hair cycle {GO:0042633}; inflammatory response {GO:0006954}; innate immune response {GO:0045087}; intermediate filament cytoskeleton organization {GO:0045104}; keratinization {GO:0031424}; keratinoc…	cytoskeleton {GO:0005856}; cytosol {GO:0005829}; extracellular exosome {GO:0070062}; intermediate filament {GO:0005882}; nucleus {GO:0005634}	structural constituent of cytoskeleton {GO:0005200}	na	Keratinization {R-HSA-6805567}; Formation of the cornified envelope {R-HSA-6809371}
23	1	REV_Q5SZK8	reversed	0.7	3169	351153	REVERSED.	2	2	1	2	0	2	0	2	0		na	na	na	na	na	na	na	na	na	na	na	na	na	na	na	na	na	na	na	na	na	na	na	na	na	na
52	1	sp|O75688|PPM1B_HUMAN		20	479	52642	Protein phosphatase 1B OS=Homo sapiens OX=9606 GN=PPM1B PE=1 SV=1	16	16	1	0	16	0	16	0	16		Protein phosphatase 1B	Protein phosphatase 2C isoform beta (PP2C-beta)	PPM1B_HUMAN	O75688	Q461Q2; Q4J6C1; Q4J6C2; Q658R4; Q96ER6; Q9HAY8	PPM1B	PP2CB	Homo sapiens (Human)	9606	O75688	3D-structure; Alternative splicing; Cytoplasm; Hydrolase; Isopeptide bond; Lipoprotein; Magnesium; Manganese; Membrane; Metal-binding; Myristate; Phosphoprotein; Protein phosphatase; Ubl conjugation	na	Cytoplasm; Membrane	Alternative splicing	na	na	na	Magnesium; Manganese; Metal-binding	Hydrolase; Protein phosphatase	Isopeptide bond; Lipoprotein; Myristate; Phosphoprotein; Ubl conjugation	3D-structure	N-terminal protein myristoylation {GO:0006499}; negative regulation of defense response to virus {GO:0050687}; negative regulation of I-kappaB kinase/NF-kappaB signaling {GO:0043124}; negative regulation of interferon-beta production {GO:0032688}; negative regulation of NIK/NF-kappaB signaling {GO:1901223}; peptidyl-threonine dephosphorylation {GO:0035970}; protein dephosphorylation {GO:0006470}	cytosol {GO:0005829}; membrane {GO:0016020}; nucleolus {GO:0005730}	magnesium ion binding {GO:0000287}; manganese ion binding {GO:0030145}; protein serine/threonine phosphatase activity {GO:0004722}	na	ISG15 antiviral mechanism {R-HSA-1169408}
24.01	1	sp|A0A0A0MRZ7|KVD26_HUMAN	redundant	16.7	120	13297	Immunoglobulin kappa variable 2D-26 OS=Homo sapiens OX=9606 GN=IGKV2D-26 PE=3 SV=1	27	27	1	7	20	7	20	7	20		Immunoglobulin kappa variable 2D-26	na	KVD26_HUMAN	A0A0A0MRZ7	na	IGKV2D-26	na	Homo sapiens (Human)	9606	A0A0A0MRZ7	Adaptive immunity; Cell membrane; Disulfide bond; Immunity; Immunoglobulin domain; Immunoglobulin V region; Membrane; Polymorphism; Secreted; Signal	Adaptive immunity; Immunity	Cell membrane; Membrane; Secreted	Polymorphism	na	na	Immunoglobulin V region; Immunoglobulin domain; Signal	na	na	Disulfide bond	na	adaptive immune response {GO:0002250}; immune response {GO:0006955}; immunoglobulin production {GO:0002377}	extracellular space {GO:0005615}; plasma membrane {GO:0005886}	antigen binding {GO:0003823}	na	na
24.02	1	sp|A2NJV5|KV229_HUMAN	redundant	16.7	120	13085	Immunoglobulin kappa variable 2-29 OS=Homo sapiens OX=9606 GN=IGKV2-29 PE=3 SV=2	27	27	1	7	20	7	20	7	20		Immunoglobulin kappa variable 2-29	na	KV229_HUMAN	A2NJV5	na	IGKV2-29	na	Homo sapiens (Human)	9606	A2NJV5	Adaptive immunity; Cell membrane; Disulfide bond; Immunity; Immunoglobulin domain; Immunoglobulin V region; Membrane; Polymorphism; Secreted; Signal	Adaptive immunity; Immunity	Cell membrane; Membrane; Secreted	Polymorphism	na	na	Immunoglobulin V region; Immunoglobulin domain; Signal	na	na	Disulfide bond	na	complement activation {GO:0006956}; complement activation, classical pathway {GO:0006958}; Fc-epsilon receptor signaling pathway {GO:0038095}; Fc-gamma receptor signaling pathway involved in phagocytosis {GO:0038096}; leukocyte migration {GO:0050900}; receptor-mediated endocytosis {GO:0006898}; regulation of complement activation {GO:0030449}; regulation of immune response {GO:0050776}	extracellular region {GO:0005576}; plasma membrane {GO:0005886}	antigen binding {GO:0003823}; serine-type endopeptidase activity {GO:0004252}	na	Initial triggering of complement {R-HSA-166663}; Classical antibody-mediated complement activation {R-HSA-173623}; Immunoregulatory interactions between a Lymphoid and a non-Lymphoid cell {R-HSA-198933}; Cell surface interactions at the vascular wall {R-HSA-202733}; FCGR activation {R-HSA-2029481}; Regulation of actin dynamics for phagocytic cup formation {R-HSA-2029482}; Role of phospholipids in…
312	1	sp|P52732|KIF11_HUMAN		7.4	1056	119158	Kinesin-like protein KIF11 OS=Homo sapiens OX=9606 GN=KIF11 PE=1 SV=2	8	8	1	0	8	0	8	0	8		Kinesin-like protein KIF11	Kinesin-like protein 1; Kinesin-like spindle protein HKSP; Kinesin-related motor protein Eg5; Thyroid receptor-interacting protein 5 (TR-interacting protein 5; TRIP-5)	KIF11_HUMAN	P52732	A0AV49; B2RMV3; Q15716; Q5VWX0	KIF11	EG5; KNSL1; TRIP5	Homo sapiens (Human)	9606	P52732	3D-structure; Acetylation; ATP-binding; Cell cycle; Cell division; Coiled coil; Cytoplasm; Cytoskeleton; Disease mutation; Isopeptide bond; Microtubule; Mitosis; Motor protein; Nucleotide-binding; Phosphoprotein; Polymorphism; Ubl conjugation	Cell cycle; Cell division; Mitosis	Cytoplasm; Cytoskeleton; Microtubule	Polymorphism	na	Disease mutation	Coiled coil	ATP-binding; Nucleotide-binding	Motor protein	Acetylation; Isopeptide bond; Phosphoprotein; Ubl conjugation	3D-structure	antigen processing and presentation of exogenous peptide antigen via MHC class II {GO:0019886}; cell division {GO:0051301}; chromosome segregation {GO:0007059}; microtubule-based movement {GO:0007018}; mitotic cell cycle {GO:0000278}; mitotic centrosome separation {GO:0007100}; mitotic spindle assembly {GO:0090307}; mitotic spindle organization {GO:0007052}; regulation of mitotic centrosome separ…	cytosol {GO:0005829}; kinesin complex {GO:0005871}; membrane {GO:0016020}; microtubule {GO:0005874}; mitotic spindle {GO:0072686}; spindle {GO:0005819}; spindle pole {GO:0000922}	ATP binding {GO:0005524}; ATP-dependent microtubule motor activity, plus-end-directed {GO:0008574}; microtubule binding {GO:0008017}; microtubule motor activity {GO:0003777}; protein kinase binding {GO:0019901}; protein-containing complex binding {GO:0044877}	na	MHC class II antigen presentation {R-HSA-2132295}; COPI-dependent Golgi-to-ER retrograde traffic {R-HSA-6811434}; Kinesins {R-HSA-983189}
25.01	1	sp|P0CF74|IGLC6_HUMAN	redundant	32.1	106	11276	Immunoglobulin lambda constant 6 OS=Homo sapiens OX=9606 GN=IGLC6 PE=1 SV=1	3	3	1	2	1	2	1	2	1		Immunoglobulin lambda constant 6	Ig lambda-6 chain C region	IGLC6_HUMAN	P0CF74	na	IGLC6	na	Homo sapiens (Human)	9606	P0CF74	Adaptive immunity; Cell membrane; Disulfide bond; Immunity; Immunoglobulin C region; Immunoglobulin domain; Membrane; Polymorphism; Secreted	Adaptive immunity; Immunity	Cell membrane; Membrane; Secreted	Polymorphism	na	na	Immunoglobulin C region; Immunoglobulin domain	na	na	Disulfide bond	na	B cell receptor signaling pathway {GO:0050853}; complement activation {GO:0006956}; complement activation, classical pathway {GO:0006958}; defense response to bacterium {GO:0042742}; Fc-epsilon receptor signaling pathway {GO:0038095}; Fc-gamma receptor signaling pathway involved in phagocytosis {GO:0038096}; innate immune response {GO:0045087}; leukocyte migration {GO:0050900}; phagocytosis, engu…	blood microparticle {GO:0072562}; external side of plasma membrane {GO:0009897}; extracellular region {GO:0005576}; extracellular space {GO:0005615}; immunoglobulin complex, circulating {GO:0042571}; plasma membrane {GO:0005886}	antigen binding {GO:0003823}; immunoglobulin receptor binding {GO:0034987}; serine-type endopeptidase activity {GO:0004252}	na	Initial triggering of complement {R-HSA-166663}; Classical antibody-mediated complement activation {R-HSA-173623}; Immunoregulatory interactions between a Lymphoid and a non-Lymphoid cell {R-HSA-198933}; Cell surface interactions at the vascular wall {R-HSA-202733}; FCGR activation {R-HSA-2029481}; Regulation of actin dynamics for phagocytic cup formation {R-HSA-2029482}; Role of phospholipids in…
25.02	1	sp|P0DOY2|IGLC2_HUMAN	redundant	32.1	106	11293	Immunoglobulin lambda constant 2 OS=Homo sapiens OX=9606 GN=IGLC2 PE=1 SV=1	3	3	1	2	1	2	1	2	1		Immunoglobulin lambda constant 2	Ig lambda chain C region Kern; Ig lambda chain C region NIG-64; Ig lambda chain C region SH; Ig lambda chain C region X; Ig lambda-2 chain C region	IGLC2_HUMAN	P0DOY2	A0A075B6K9; A0M8Q4; P0CG05; P0CG06; P80423	IGLC2	na	Homo sapiens (Human)	9606	P0DOY2	3D-structure; Adaptive immunity; Bence-Jones protein; Cell membrane; Disulfide bond; Immunity; Immunoglobulin C region; Immunoglobulin domain; Membrane; Polymorphism; Secreted	Adaptive immunity; Immunity	Cell membrane; Membrane; Secreted	Polymorphism	na	na	Immunoglobulin C region; Immunoglobulin domain	na	Bence-Jones protein	Disulfide bond	3D-structure	adaptive immune response {GO:0002250}	blood microparticle {GO:0072562}; extracellular exosome {GO:0070062}; extracellular space {GO:0005615}; plasma membrane {GO:0005886}	antigen binding {GO:0003823}	na	na
25.03	1	sp|P0DOY3|IGLC3_HUMAN	redundant	32.1	106	11265	Immunoglobulin lambda constant 3 OS=Homo sapiens OX=9606 GN=IGLC3 PE=1 SV=1	3	3	1	2	1	2	1	2	1		Immunoglobulin lambda constant 3	Ig lambda chain C region DOT; Ig lambda chain C region NEWM; Ig lambda-3 chain C regions	IGLC3_HUMAN	P0DOY3	A0A075B6L0; A0M8Q4; P0CG05; P0CG06; P80423	IGLC3	na	Homo sapiens (Human)	9606	P0DOY3	3D-structure; Adaptive immunity; Bence-Jones protein; Cell membrane; Disulfide bond; Immunity; Immunoglobulin C region; Immunoglobulin domain; Membrane; Polymorphism; Secreted	Adaptive immunity; Immunity	Cell membrane; Membrane; Secreted	Polymorphism	na	na	Immunoglobulin C region; Immunoglobulin domain	na	Bence-Jones protein	Disulfide bond	3D-structure	adaptive immune response {GO:0002250}	blood microparticle {GO:0072562}; extracellular exosome {GO:0070062}; extracellular space {GO:0005615}; plasma membrane {GO:0005886}	antigen binding {GO:0003823}	na	na
34	1	sp|O14744|ANM5_HUMAN		6.1	637	72683	Protein arginine N-methyltransferase 5 OS=Homo sapiens OX=9606 GN=PRMT5 PE=1 SV=4	3	3	1	0	3	0	3	0	3		Protein arginine N-methyltransferase 5, N-terminally processed	72 kDa ICln-binding protein; Histone-arginine N-methyltransferase PRMT5; Jak-binding protein 1; Shk1 kinase-binding protein 1 homolog (SKB1 homolog; SKB1Hs)	ANM5_HUMAN	O14744	A8MTP3; A8MZ91; B4DX49; B4DY30; B5BU10; D3DS33; E2QRE7; Q6IBR1; Q9UKH1	PRMT5	HRMT1L5; IBP72; JBP1; SKB1	Homo sapiens (Human)	9606	O14744	3D-structure; Acetylation; Alternative splicing; Biological rhythms; Chromatin regulator; Cytoplasm; Golgi apparatus; Methyltransferase; Nucleus; Repressor; S-adenosyl-L-methionine; Transcription; Transcription regulation; Transferase	Biological rhythms; Transcription; Transcription regulation	Cytoplasm; Golgi apparatus; Nucleus	Alternative splicing	na	na	na	S-adenosyl-L-methionine	Chromatin regulator; Methyltransferase; Repressor; Transferase	Acetylation	3D-structure	cell proliferation {GO:0008283}; circadian regulation of gene expression {GO:0032922}; DNA-templated transcription, termination {GO:0006353}; endothelial cell activation {GO:0042118}; Golgi ribbon formation {GO:0090161}; histone H4-R3 methylation {GO:0043985}; liver regeneration {GO:0097421}; negative regulation of cell differentiation {GO:0045596}; peptidyl-arginine methylation {GO:0018216}; pep…	cytoplasm {GO:0005737}; cytosol {GO:0005829}; Golgi apparatus {GO:0005794}; histone methyltransferase complex {GO:0035097}; methylosome {GO:0034709}; nucleoplasm {GO:0005654}; nucleus {GO:0005634}	E-box binding {GO:0070888}; histone methyltransferase activity (H4-R3 specific) {GO:0044020}; histone-arginine N-methyltransferase activity {GO:0008469}; identical protein binding {GO:0042802}; methyl-CpG binding {GO:0008327}; methyltransferase activity {GO:0008168}; protein heterodimerization activity {GO:0046982}; protein-arginine N-methyltransferase activity {GO:0016274}; protein-arginine omeg…	na	snRNP Assembly {R-HSA-191859}; RMTs methylate histone arginines {R-HSA-3214858}; Regulation of TP53 Activity through Methylation {R-HSA-6804760}
26.01	1	sp|Q99613|EIF3C_HUMAN	redundant	4.6	913	105343	Eukaryotic translation initiation factor 3 subunit C OS=Homo sapiens OX=9606 GN=EIF3C PE=1 SV=1	8	8	1	4	4	4	4	4	4		Eukaryotic translation initiation factor 3 subunit C (eIF3c)	Eukaryotic translation initiation factor 3 subunit 8; eIF3 p110	EIF3C_HUMAN	Q99613	A8K7Z0; B2RXG3; B4E1D5; H3BRV0; O00215; Q9BW98	EIF3C	na	Homo sapiens (Human)	9606	Q99613	3D-structure; Acetylation; Alternative splicing; Cytoplasm; Initiation factor; Phosphoprotein; Protein biosynthesis	Protein biosynthesis	Cytoplasm	Alternative splicing	na	na	na	na	Initiation factor	Acetylation; Phosphoprotein	3D-structure	formation of cytoplasmic translation initiation complex {GO:0001732}; positive regulation of mRNA binding {GO:1902416}; positive regulation of translation {GO:0045727}; translational initiation {GO:0006413}	cytosol {GO:0005829}; eukaryotic 43S preinitiation complex {GO:0016282}; eukaryotic 48S preinitiation complex {GO:0033290}; eukaryotic translation initiation factor 3 complex {GO:0005852}	RNA binding {GO:0003723}; translation initiation factor activity {GO:0003743}; translation initiation factor binding {GO:0031369}	na	L13a-mediated translational silencing of Ceruloplasmin expression {R-HSA-156827}; Translation initiation complex formation {R-HSA-72649}; Formation of a pool of free 40S subunits {R-HSA-72689}; Formation of the ternary complex, and subsequently, the 43S complex {R-HSA-72695}; Ribosomal scanning and start codon recognition {R-HSA-72702}; GTP hydrolysis and joining of the 60S ribosomal subunit {R-H…
335	1	sp|P61158|ARP3_HUMAN		12.2	418	47371	Actin-related protein 3 OS=Homo sapiens OX=9606 GN=ACTR3 PE=1 SV=3	3	3	1	0	3	0	3	0	3		Actin-related protein 3	Actin-like protein 3	ARP3_HUMAN	P61158	P32391; Q53QM2	ACTR3	ARP3	Homo sapiens (Human)	9606	P61158	Acetylation; Actin-binding; ATP-binding; Cell projection; Cilium biogenesis/degradation; Cytoplasm; Cytoskeleton; Nucleotide-binding; Nucleus	Cilium biogenesis/degradation	Cell projection; Cytoplasm; Cytoskeleton; Nucleus	na	na	na	na	ATP-binding; Nucleotide-binding	Actin-binding	Acetylation	na	actin polymerization-dependent cell motility {GO:0070358}; Arp2/3 complex-mediated actin nucleation {GO:0034314}; asymmetric cell division {GO:0008356}; cellular response to interferon-gamma {GO:0071346}; cilium assembly {GO:0060271}; ephrin receptor signaling pathway {GO:0048013}; establishment or maintenance of cell polarity {GO:0007163}; Fc-gamma receptor signaling pathway involved in phagocyt…	actin cytoskeleton {GO:0015629}; Arp2/3 protein complex {GO:0005885}; brush border {GO:0005903}; cell-cell junction {GO:0005911}; cytosol {GO:0005829}; extracellular exosome {GO:0070062}; focal adhesion {GO:0005925}; lamellipodium {GO:0030027}; membrane {GO:0016020}	actin binding {GO:0003779}; ATP binding {GO:0005524}; structural constituent of cytoskeleton {GO:0005200}	na	Regulation of actin dynamics for phagocytic cup formation {R-HSA-2029482}; EPHB-mediated forward signaling {R-HSA-3928662}; RHO GTPases Activate WASPs and WAVEs {R-HSA-5663213}; Clathrin-mediated endocytosis {R-HSA-8856828}
385	1	sp|P68871|HBB_HUMAN		32.7	147	15998	Hemoglobin subunit beta OS=Homo sapiens OX=9606 GN=HBB PE=1 SV=2	3	3	1	0	3	0	3	0	3		Spinorphin	Beta-globin; Hemoglobin beta chain	HBB_HUMAN	P68871	A4GX73; B2ZUE0; P02023; Q13852; Q14481; Q14510; Q45KT0; Q549N7; Q6FI08; Q6R7N2; Q8IZI1; Q9BX96; Q9UCD6; Q9UCP8; Q9UCP9	HBB	na	Homo sapiens (Human)	9606	P68871	3D-structure; Acetylation; Congenital dyserythropoietic anemia; Disease mutation; Glycation; Glycoprotein; Heme; Hereditary hemolytic anemia; Hypotensive agent; Iron; Metal-binding; Oxygen transport; Phosphoprotein; Polymorphism; Pyruvate; S-nitrosylation; Transport; Vasoactive	Oxygen transport; Transport	na	Polymorphism	na	Congenital dyserythropoietic anemia; Disease mutation; Hereditary hemolytic anemia	na	Heme; Iron; Metal-binding; Pyruvate	Hypotensive agent; Vasoactive	Acetylation; Glycation; Glycoprotein; Phosphoprotein; S-nitrosylation	3D-structure	bicarbonate transport {GO:0015701}; blood coagulation {GO:0007596}; cellular oxidant detoxification {GO:0098869}; hydrogen peroxide catabolic process {GO:0042744}; neutrophil degranulation {GO:0043312}; nitric oxide transport {GO:0030185}; oxygen transport {GO:0015671}; platelet aggregation {GO:0070527}; positive regulation of cell death {GO:0010942}; positive regulation of nitric oxide biosynthe…	blood microparticle {GO:0072562}; cytosol {GO:0005829}; endocytic vesicle lumen {GO:0071682}; extracellular exosome {GO:0070062}; extracellular region {GO:0005576}; extracellular space {GO:0005615}; ficolin-1-rich granule lumen {GO:1904813}; haptoglobin-hemoglobin complex {GO:0031838}; hemoglobin complex {GO:0005833}; tertiary granule lumen {GO:1904724}	heme binding {GO:0020037}; hemoglobin binding {GO:0030492}; metal ion binding {GO:0046872}; oxygen binding {GO:0019825}; oxygen carrier activity {GO:0005344}	na	Erythrocytes take up carbon dioxide and release oxygen {R-HSA-1237044}; Erythrocytes take up oxygen and release carbon dioxide {R-HSA-1247673}; Scavenging of heme from plasma {R-HSA-2168880}; Neutrophil degranulation {R-HSA-6798695}; Factors involved in megakaryocyte development and platelet production {R-HSA-983231}
451	1	sp|Q15185|TEBP_HUMAN		18.8	160	18697	Prostaglandin E synthase 3 OS=Homo sapiens OX=9606 GN=PTGES3 PE=1 SV=1	3	3	1	0	3	0	3	0	3		Prostaglandin E synthase 3	Cytosolic prostaglandin E2 synthase (cPGES); Hsp90 co-chaperone; Progesterone receptor complex p23; Telomerase-binding protein p23	TEBP_HUMAN	Q15185	A8K7D0; B4DHP2; B4DP11; B4DP21; Q8WU70	PTGES3	P23; TEBP	Homo sapiens (Human)	9606	Q15185	3D-structure; Acetylation; Alternative splicing; Chaperone; Cytoplasm; Fatty acid biosynthesis; Fatty acid metabolism; Isomerase; Isopeptide bond; Lipid biosynthesis; Lipid metabolism; Phosphoprotein; Prostaglandin biosynthesis; Prostaglandin metabolism; Ubl conjugation	Fatty acid biosynthesis; Fatty acid metabolism; Lipid biosynthesis; Lipid metabolism; Prostaglandin biosynthesis; Prostaglandin metabolism	Cytoplasm	Alternative splicing	na	na	na	na	Chaperone; Isomerase	Acetylation; Isopeptide bond; Phosphoprotein; Ubl conjugation	3D-structure	chaperone cofactor-dependent protein refolding {GO:0051085}; chaperone-mediated protein complex assembly {GO:0051131}; cyclooxygenase pathway {GO:0019371}; positive regulation of phosphorylation {GO:0042327}; positive regulation of telomerase activity {GO:0051973}; prostaglandin biosynthetic process {GO:0001516}; protein stabilization {GO:0050821}; regulation of cellular response to heat {GO:1900…	chaperone complex {GO:0101031}; chromosome, telomeric region {GO:0000781}; cytosol {GO:0005829}; nucleoplasm {GO:0005654}; nucleus {GO:0005634}; protein-containing complex {GO:0032991}; telomerase holoenzyme complex {GO:0005697}	DNA polymerase binding {GO:0070182}; Hsp90 protein binding {GO:0051879}; prostaglandin-E synthase activity {GO:0050220}; telomerase activity {GO:0003720}; unfolded protein binding {GO:0051082}	Lipid metabolism; prostaglandin biosynthesis.	Synthesis of Prostaglandins (PG) and Thromboxanes (TX) {R-HSA-2162123}; HSP90 chaperone cycle for steroid hormone receptors (SHR) {R-HSA-3371497}; HSF1 activation {R-HSA-3371511}; Attenuation phase {R-HSA-3371568}; Aryl hydrocarbon receptor signalling {R-HSA-8937144}; ESR-mediated signaling {R-HSA-8939211}; Estrogen-dependent gene expression {R-HSA-9018519}
53	1	sp|O75821|EIF3G_HUMAN		9.1	320	35611	Eukaryotic translation initiation factor 3 subunit G OS=Homo sapiens OX=9606 GN=EIF3G PE=1 SV=2	2	2	1	0	2	0	2	0	2		Eukaryotic translation initiation factor 3 subunit G (eIF3g)	Eukaryotic translation initiation factor 3 RNA-binding subunit (eIF-3 RNA-binding subunit); Eukaryotic translation initiation factor 3 subunit 4; eIF-3-delta; eIF3 p42; eIF3 p44	EIF3G_HUMAN	O75821	O14801; Q969U5	EIF3G	na	Homo sapiens (Human)	9606	O75821	3D-structure; Cytoplasm; Initiation factor; Nucleus; Phosphoprotein; Protein biosynthesis; RNA-binding	Protein biosynthesis	Cytoplasm; Nucleus	na	na	na	na	na	Initiation factor; RNA-binding	Phosphoprotein	3D-structure	formation of cytoplasmic translation initiation complex {GO:0001732}; translational initiation {GO:0006413}; viral translational termination-reinitiation {GO:0075525}	cytoplasm {GO:0005737}; cytosol {GO:0005829}; eukaryotic 43S preinitiation complex {GO:0016282}; eukaryotic 48S preinitiation complex {GO:0033290}; eukaryotic translation initiation factor 3 complex {GO:0005852}; perinuclear region of cytoplasm {GO:0048471}	RNA binding {GO:0003723}; translation initiation factor activity {GO:0003743}	na	L13a-mediated translational silencing of Ceruloplasmin expression {R-HSA-156827}; Translation initiation complex formation {R-HSA-72649}; Formation of a pool of free 40S subunits {R-HSA-72689}; Formation of the ternary complex, and subsequently, the 43S complex {R-HSA-72695}; Ribosomal scanning and start codon recognition {R-HSA-72702}; GTP hydrolysis and joining of the 60S ribosomal subunit {R-H…
99	1	sp|P06241|FYN_HUMAN		3.5	537	60761	Tyrosine-protein kinase Fyn OS=Homo sapiens OX=9606 GN=FYN PE=1 SV=3	2	1	0.5	0	2	0	1	0	2	sp|P06241|FYN_HUMAN, sp|P06493|CDK1_HUMAN	Tyrosine-protein kinase Fyn	Proto-oncogene Syn; Proto-oncogene c-Fyn; Src-like kinase (SLK); p59-Fyn	FYN_HUMAN	P06241	B5BU57; E1P557; H0UI48; Q16248; Q5R3A6; Q5R3A7; Q8N5D7	FYN	na	Homo sapiens (Human)	9606	P06241	3D-structure; Adaptive immunity; Alternative splicing; ATP-binding; Cell membrane; Cytoplasm; Developmental protein; Host-virus interaction; Immunity; Kinase; Lipoprotein; Manganese; Membrane; Metal-binding; Myristate; Nucleotide-binding; Nucleus; Palmitate; Phosphoprotein; Polymorphism; Proto-oncogene; SH2 domain; SH3 domain; Transferase; Tyrosine-protein kinase	Adaptive immunity; Host-virus interaction; Immunity	Cell membrane; Cytoplasm; Membrane; Nucleus	Alternative splicing; Polymorphism	na	Proto-oncogene	SH2 domain; SH3 domain	ATP-binding; Manganese; Metal-binding; Nucleotide-binding	Developmental protein; Kinase; Transferase; Tyrosine-protein kinase	Lipoprotein; Myristate; Palmitate; Phosphoprotein	3D-structure	activated T cell proliferation {GO:0050798}; adaptive immune response {GO:0002250}; axon guidance {GO:0007411}; blood coagulation {GO:0007596}; calcium ion transport {GO:0006816}; cell differentiation {GO:0030154}; cell migration {GO:0016477}; cellular response to glycine {GO:1905430}; cellular response to L-glutamate {GO:1905232}; cellular response to peptide hormone stimulus {GO:0071375}; cellu…	actin filament {GO:0005884}; cell body {GO:0044297}; cytosol {GO:0005829}; dendrite {GO:0030425}; endosome {GO:0005768}; extrinsic component of cytoplasmic side of plasma membrane {GO:0031234}; glial cell projection {GO:0097386}; glutamatergic synapse {GO:0098978}; membrane raft {GO:0045121}; mitochondrion {GO:0005739}; nucleus {GO:0005634}; perinuclear endoplasmic reticulum {GO:0097038}; perinuc…	alpha-tubulin binding {GO:0043014}; ATP binding {GO:0005524}; CD4 receptor binding {GO:0042609}; CD8 receptor binding {GO:0042610}; disordered domain specific binding {GO:0097718}; enzyme binding {GO:0019899}; ephrin receptor binding {GO:0046875}; growth factor receptor binding {GO:0070851}; identical protein binding {GO:0042802}; ion channel binding {GO:0044325}; metal ion binding {GO:0046872}; …	na	GPVI-mediated activation cascade {R-HSA-114604}; Signaling by ERBB2 {R-HSA-1227986}; PIP3 activates AKT signaling {R-HSA-1257604}; Signaling by SCF-KIT {R-HSA-1433557}; Regulation of KIT signaling {R-HSA-1433559}; Nef and signal transduction {R-HSA-164944}; Cell surface interactions at the vascular wall {R-HSA-202733}; FCGR activation {R-HSA-2029481}; PECAM1 interactions {R-HSA-210990}; Constitut…
140	1	sp|P11177|ODPB_HUMAN		8.9	359	39233	Pyruvate dehydrogenase E1 component subunit beta, mitochondrial OS=Homo sapiens OX=9606 GN=PDHB PE=1 SV=3	2	2	1	0	2	0	2	0	2		Pyruvate dehydrogenase E1 component subunit beta, mitochondrial (PDHE1-B)	na	ODPB_HUMAN	P11177	B2R7L0; B4DDD7; Q6FH45; Q9BQ27; Q9UFK3	PDHB	PHE1B	Homo sapiens (Human)	9606	P11177	3D-structure; Acetylation; Alternative splicing; Carbohydrate metabolism; Disease mutation; Glucose metabolism; Mitochondrion; Oxidoreductase; Phosphoprotein; Polymorphism; Pyruvate; Thiamine pyrophosphate; Transit peptide; Tricarboxylic acid cycle	Carbohydrate metabolism; Glucose metabolism; Tricarboxylic acid cycle	Mitochondrion	Alternative splicing; Polymorphism	na	Disease mutation	Transit peptide	Pyruvate; Thiamine pyrophosphate	Oxidoreductase	Acetylation; Phosphoprotein	3D-structure	acetyl-CoA biosynthetic process from pyruvate {GO:0006086}; glucose metabolic process {GO:0006006}; mitochondrial acetyl-CoA biosynthetic process from pyruvate {GO:0061732}; tricarboxylic acid cycle {GO:0006099}	mitochondrial matrix {GO:0005759}; mitochondrion {GO:0005739}; nucleoplasm {GO:0005654}; nucleus {GO:0005634}; pyruvate dehydrogenase complex {GO:0045254}	pyruvate dehydrogenase (acetyl-transferring) activity {GO:0004739}; pyruvate dehydrogenase activity {GO:0004738}	na	Regulation of pyruvate dehydrogenase (PDH) complex {R-HSA-204174}; Glyoxylate metabolism and glycine degradation {R-HSA-389661}; Signaling by Retinoic Acid {R-HSA-5362517}; Pyruvate metabolism {R-HSA-70268}
178	1	sp|P19474|RO52_HUMAN		5.7	475	54169	E3 ubiquitin-protein ligase TRIM21 OS=Homo sapiens OX=9606 GN=TRIM21 PE=1 SV=1	2	2	1	0	2	0	2	0	2		E3 ubiquitin-protein ligase TRIM21	52 kDa Ro protein; 52 kDa ribonucleoprotein autoantigen Ro/SS-A; RING finger protein 81; RING-type E3 ubiquitin transferase TRIM21; Ro(SS-A); Sjoegren syndrome type A antigen (SS-A); Tripartite motif-containing protein 21	RO52_HUMAN	P19474	Q5XPV5; Q96RF8	TRIM21	RNF81; RO52; SSA1	Homo sapiens (Human)	9606	P19474	3D-structure; Alternative splicing; Cell cycle; Coiled coil; Cytoplasm; Cytoplasmic vesicle; DNA-binding; Metal-binding; Nucleus; Phosphoprotein; Polymorphism; Ribonucleoprotein; RNA-binding; Transferase; Ubl conjugation; Ubl conjugation pathway; Zinc; Zinc-finger	Cell cycle; Ubl conjugation pathway	Cytoplasm; Cytoplasmic vesicle; Nucleus	Alternative splicing; Polymorphism	na	na	Coiled coil; Zinc-finger	Metal-binding; Zinc	DNA-binding; RNA-binding; Ribonucleoprotein; Transferase	Phosphoprotein; Ubl conjugation	3D-structure	cell cycle {GO:0007049}; innate immune response {GO:0045087}; interferon-gamma-mediated signaling pathway {GO:0060333}; negative regulation of NF-kappaB transcription factor activity {GO:0032088}; negative regulation of protein deubiquitination {GO:0090086}; negative regulation of viral release from host cell {GO:1902187}; negative regulation of viral transcription {GO:0032897}; positive regulati…	autophagosome {GO:0005776}; cytoplasm {GO:0005737}; cytoplasmic vesicle {GO:0031410}; cytosol {GO:0005829}; nucleoplasm {GO:0005654}; nucleus {GO:0005634}; P-body {GO:0000932}; ribonucleoprotein complex {GO:1990904}	DNA binding {GO:0003677}; identical protein binding {GO:0042802}; RNA binding {GO:0003723}; ubiquitin-protein transferase activity {GO:0004842}; zinc ion binding {GO:0008270}	Protein modification; protein ubiquitination.	STING mediated induction of host immune responses {R-HSA-1834941}; Regulation of innate immune responses to cytosolic DNA {R-HSA-3134975}; Interferon gamma signaling {R-HSA-877300}; Antigen processing: Ubiquitination & Proteasome degradation {R-HSA-983168}
179	1	sp|P20339|RAB5A_HUMAN		11.6	215	23658	Ras-related protein Rab-5A OS=Homo sapiens OX=9606 GN=RAB5A PE=1 SV=2	2	2	1	0	2	0	2	0	2		Ras-related protein Rab-5A	na	RAB5A_HUMAN	P20339	B4DJA5; Q6FI44	RAB5A	RAB5	Homo sapiens (Human)	9606	P20339	3D-structure; Alternative splicing; Cell membrane; Cell projection; Cytoplasm; Cytoplasmic vesicle; Endocytosis; Endosome; GTP-binding; Lipoprotein; Membrane; Nucleotide-binding; Phagocytosis; Prenylation; Protein transport; Transport	Endocytosis; Phagocytosis; Protein transport; Transport	Cell membrane; Cell projection; Cytoplasm; Cytoplasmic vesicle; Endosome; Membrane	Alternative splicing	na	na	na	GTP-binding; Nucleotide-binding	na	Lipoprotein; Prenylation	3D-structure	blood coagulation {GO:0007596}; early endosome to late endosome transport {GO:0045022}; endocytosis {GO:0006897}; membrane organization {GO:0061024}; phagocytosis {GO:0006909}; phosphatidylinositol biosynthetic process {GO:0006661}; positive regulation of exocytosis {GO:0045921}; post-translational protein modification {GO:0043687}; protein transport {GO:0015031}; receptor internalization involve…	actin cytoskeleton {GO:0015629}; axon {GO:0030424}; axon terminus {GO:0043679}; clathrin-coated vesicle membrane {GO:0030665}; cytoplasm {GO:0005737}; cytoplasmic side of early endosome membrane {GO:0098559}; cytosol {GO:0005829}; dendrite {GO:0030425}; early endosome {GO:0005769}; early endosome membrane {GO:0031901}; endocytic vesicle {GO:0030139}; endosome {GO:0005768}; endosome membrane {GO:0…	GDP binding {GO:0019003}; GTP binding {GO:0005525}; GTPase activity {GO:0003924}	na	Synthesis of PIPs at the plasma membrane {R-HSA-1660499}; TBC/RABGAPs {R-HSA-8854214}; Clathrin-mediated endocytosis {R-HSA-8856828}; RAB geranylgeranylation {R-HSA-8873719}; RAB GEFs exchange GTP for GDP on RABs {R-HSA-8876198}; Factors involved in megakaryocyte development and platelet production {R-HSA-983231}
228	1	sp|P31151|S10A7_HUMAN		23.8	101	11471	Protein S100-A7 OS=Homo sapiens OX=9606 GN=S100A7 PE=1 SV=4	2	2	1	0	2	0	2	0	2		Protein S100-A7	Psoriasin; S100 calcium-binding protein A7	S10A7_HUMAN	P31151	Q5SY67; Q6FGE3; Q9H1E2	S100A7	PSOR1; S100A7C	Homo sapiens (Human)	9606	P31151	3D-structure; Acetylation; Calcium; Cytoplasm; Disulfide bond; Metal-binding; Polymorphism; Repeat; Secreted; Zinc	na	Cytoplasm; Secreted	Polymorphism	na	na	Repeat	Calcium; Metal-binding; Zinc	na	Acetylation; Disulfide bond	3D-structure	angiogenesis {GO:0001525}; antimicrobial humoral immune response mediated by antimicrobial peptide {GO:0061844}; antimicrobial humoral response {GO:0019730}; defense response to Gram-negative bacterium {GO:0050829}; epidermis development {GO:0008544}; innate immune response {GO:0045087}; keratinocyte differentiation {GO:0030216}; neutrophil degranulation {GO:0043312}; positive regulation of ERK1 …	azurophil granule lumen {GO:0035578}; collagen-containing extracellular matrix {GO:0062023}; cytoplasm {GO:0005737}; cytosol {GO:0005829}; endoplasmic reticulum {GO:0005783}; extracellular region {GO:0005576}; extracellular space {GO:0005615}; focal adhesion {GO:0005925}; nucleus {GO:0005634}	calcium ion binding {GO:0005509}; RAGE receptor binding {GO:0050786}; zinc ion binding {GO:0008270}	na	Neutrophil degranulation {R-HSA-6798695}; Metal sequestration by antimicrobial proteins {R-HSA-6799990}
256	1	sp|P37837|TALDO_HUMAN		7.1	337	37540	Transaldolase OS=Homo sapiens OX=9606 GN=TALDO1 PE=1 SV=2	2	2	1	0	2	0	2	0	2		Transaldolase	na	TALDO_HUMAN	P37837	B2R8M2; O00751; Q8WV32; Q8WZ45	TALDO1	TAL; TALDO; TALDOR	Homo sapiens (Human)	9606	P37837	3D-structure; Acetylation; Cytoplasm; Disease mutation; Pentose shunt; Phosphoprotein; Schiff base; Transferase	Pentose shunt	Cytoplasm	na	na	Disease mutation	na	Schiff base	Transferase	Acetylation; Phosphoprotein	3D-structure	carbohydrate metabolic process {GO:0005975}; fructose 6-phosphate metabolic process {GO:0006002}; interleukin-12-mediated signaling pathway {GO:0035722}; pentose-phosphate shunt {GO:0006098}; pentose-phosphate shunt, non-oxidative branch {GO:0009052}; xylulose biosynthetic process {GO:0005999}	cytoplasm {GO:0005737}; cytosol {GO:0005829}; extracellular exosome {GO:0070062}; nucleoplasm {GO:0005654}; nucleus {GO:0005634}	monosaccharide binding {GO:0048029}; sedoheptulose-7-phosphate:D-glyceraldehyde-3-phosphate glyceronetransferase activity {GO:0004801}	Carbohydrate degradation; pentose phosphate pathway; D- glyceraldehyde 3-phosphate and beta-D-fructose 6-phosphate from D- ribose 5-phosphate and D-xylulose 5-phosphate (non-oxidative stage): step 2/3.	Insulin effects increased synthesis of Xylulose-5-Phosphate {R-HSA-163754}; TALDO1 deficiency: failed conversion of SH7P, GA3P to Fru(6)P, E4P {R-HSA-6791055}; TALDO1 deficiency: failed conversion of Fru(6)P, E4P to SH7P, GA3P {R-HSA-6791462}; Pentose phosphate pathway {R-HSA-71336}; Gene and protein expression by JAK-STAT signaling after Interleukin-12 stimulation {R-HSA-8950505}
462	1	sp|Q16576|RBBP7_HUMAN		13.2	425	47820	Histone-binding protein RBBP7 OS=Homo sapiens OX=9606 GN=RBBP7 PE=1 SV=1	2	2	1	0	2	0	2	0	2		Histone-binding protein RBBP7	Histone acetyltransferase type B subunit 2; Nucleosome-remodeling factor subunit RBAP46; Retinoblastoma-binding protein 7 (RBBP-7); Retinoblastoma-binding protein p46	RBBP7_HUMAN	Q16576	Q5JP00	RBBP7	RBAP46	Homo sapiens (Human)	9606	Q16576	3D-structure; Acetylation; Alternative splicing; Chaperone; Chromatin regulator; DNA replication; Isopeptide bond; Nucleus; Phosphoprotein; Repeat; Repressor; Transcription; Transcription regulation; Ubl conjugation; WD repeat	DNA replication; Transcription; Transcription regulation	Nucleus	Alternative splicing	na	na	Repeat; WD repeat	na	Chaperone; Chromatin regulator; Repressor	Acetylation; Isopeptide bond; Phosphoprotein; Ubl conjugation	3D-structure	cell proliferation {GO:0008283}; cellular heat acclimation {GO:0070370}; CENP-A containing nucleosome assembly {GO:0034080}; DNA replication {GO:0006260}; multicellular organism development {GO:0007275}; negative regulation of cell growth {GO:0030308}; negative regulation of G0 to G1 transition {GO:0070317}; negative regulation of gene expression, epigenetic {GO:0045814}; negative regulation of t…	cytosol {GO:0005829}; ESC/E(Z) complex {GO:0035098}; nucleoplasm {GO:0005654}; nucleus {GO:0005634}; NuRD complex {GO:0016581}	histone deacetylase activity {GO:0004407}; RNA binding {GO:0003723}	na	PRC2 methylates histones and DNA {R-HSA-212300}; Oxidative Stress Induced Senescence {R-HSA-2559580}; HDACs deacetylate histones {R-HSA-3214815}; PKMTs methylate histone lysines {R-HSA-3214841}; HATs acetylate histones {R-HSA-3214847}; RMTs methylate histone arginines {R-HSA-3214858}; ERCC6 (CSB) and EHMT2 (G9a) positively regulate rRNA expression {R-HSA-427389}; Activation of anterior HOX genes …
37.01	1	sp|P19105|ML12A_HUMAN	redundant	35.1	171	19794	Myosin regulatory light chain 12A OS=Homo sapiens OX=9606 GN=MYL12A PE=1 SV=2	14	14	1	6	8	6	8	6	8		Myosin regulatory light chain 12A	Epididymis secretory protein Li 24 (HEL-S-24); MLC-2B; Myosin RLC; Myosin regulatory light chain 2, nonsarcomeric; Myosin regulatory light chain MRLC3	ML12A_HUMAN	P19105	Q53X45	MYL12A	MLCB; MRLC3; RLC	Homo sapiens (Human)	9606	P19105	Calcium; Metal-binding; Motor protein; Muscle protein; Myosin; Phosphoprotein; Repeat	na	na	na	na	na	Repeat	Calcium; Metal-binding	Motor protein; Muscle protein; Myosin	Phosphoprotein	na	muscle contraction {GO:0006936}; platelet aggregation {GO:0070527}	cytosol {GO:0005829}; extracellular exosome {GO:0070062}; myosin complex {GO:0016459}	calcium ion binding {GO:0005509}	na	Ephrin signaling {R-HSA-3928664}; Smooth Muscle Contraction {R-HSA-445355}
485	1	sp|Q8IVF2|AHNK2_HUMAN		0.7	5795	616622	Protein AHNAK2 OS=Homo sapiens OX=9606 GN=AHNAK2 PE=1 SV=2	2	2	1	0	2	0	2	0	2		Protein AHNAK2	na	AHNK2_HUMAN	Q8IVF2	Q5BKX7; Q7Z343; Q7Z358; Q7Z394; Q7Z3G0; Q86WQ6; Q8IYY1; Q8N3G4; Q96EX9	AHNAK2	C14orf78; KIAA2019	Homo sapiens (Human)	9606	Q8IVF2	3D-structure; Acetylation; Alternative splicing; Isopeptide bond; Nucleus; Phosphoprotein; Polymorphism; Ubl conjugation	na	Nucleus	Alternative splicing; Polymorphism	na	na	na	na	na	Acetylation; Isopeptide bond; Phosphoprotein; Ubl conjugation	3D-structure	na	costamere {GO:0043034}; cytoplasm {GO:0005737}; cytoplasmic vesicle membrane {GO:0030659}; cytosol {GO:0005829}; nucleus {GO:0005634}; plasma membrane {GO:0005886}; sarcolemma {GO:0042383}; T-tubule {GO:0030315}; Z disc {GO:0030018}	na	na	na
504	1	sp|Q92973|TNPO1_HUMAN		3.1	898	102354	Transportin-1 OS=Homo sapiens OX=9606 GN=TNPO1 PE=1 SV=2	2	2	1	0	2	0	2	0	2		Transportin-1	Importin beta-2; Karyopherin beta-2; M9 region interaction protein (MIP)	TNPO1_HUMAN	Q92973	B4DVC6; Q92957; Q92975	TNPO1	KPNB2; MIP1; TRN	Homo sapiens (Human)	9606	Q92973	3D-structure; Acetylation; Alternative splicing; Cytoplasm; Host-virus interaction; Nucleus; Protein transport; Repeat; Transport	Host-virus interaction; Protein transport; Transport	Cytoplasm; Nucleus	Alternative splicing	na	na	Repeat	na	na	Acetylation	3D-structure	intraciliary transport involved in cilium assembly {GO:0035735}; NLS-bearing protein import into nucleus {GO:0006607}; protein import into nucleus, translocation {GO:0000060}; regulation of mRNA stability {GO:0043488}; ribosomal protein import into nucleus {GO:0006610}; viral process {GO:0016032}	cilium {GO:0005929}; cytoplasm {GO:0005737}; cytosol {GO:0005829}; extracellular exosome {GO:0070062}; nuclear membrane {GO:0031965}; nuclear periphery {GO:0034399}; nucleus {GO:0005634}	nuclear localization sequence binding {GO:0008139}; protein transporter activity {GO:0008565}; Ran GTPase binding {GO:0008536}; RNA binding {GO:0003723}	na	Tristetraprolin (TTP, ZFP36) binds and destabilizes mRNA {R-HSA-450513}; Intraflagellar transport {R-HSA-5620924}
525	1	sp|Q9BUA3|SPNDC_HUMAN		9.4	381	41036	Spindlin interactor and repressor of chromatin-binding protein OS=Homo sapiens OX=9606 GN=SPINDOC PE=1 SV=3	2	2	1	0	2	0	2	0	2		Spindlin interactor and repressor of chromatin-binding protein	SPIN1-docking protein (SPIN-DOC)	SPNDC_HUMAN	Q9BUA3	Q68CV7; Q6PHS2; Q96IH0	SPINDOC	na	Homo sapiens (Human)	9606	Q9BUA3	Isopeptide bond; Phosphoprotein; Polymorphism; Repressor; Transcription; Transcription regulation; Ubl conjugation	Transcription; Transcription regulation	na	Polymorphism	na	na	na	na	Repressor	Isopeptide bond; Phosphoprotein; Ubl conjugation	na	negative regulation of transcription, DNA-templated {GO:0045892}; transcription, DNA-templated {GO:0006351}	na	na	na	na
563	1	sp|Q9Y6A4|CFA20_HUMAN		11.9	193	22774	Cilia- and flagella-associated protein 20 OS=Homo sapiens OX=9606 GN=CFAP20 PE=1 SV=1	2	2	1	0	2	0	2	0	2		Cilia- and flagella-associated protein 20	Basal body up-regulated protein 22; Transcription factor IIB	CFA20_HUMAN	Q9Y6A4	na	CFAP20	BUG22; C16orf80; GTL3	Homo sapiens (Human)	9606	Q9Y6A4	Cell projection; Cilium; Cytoplasm; Cytoskeleton; Microtubule; Nucleus	na	Cell projection; Cilium; Cytoplasm; Cytoskeleton; Microtubule; Nucleus	na	na	na	na	na	na	na	na	cilium assembly {GO:0060271}; multicellular organism development {GO:0007275}; positive regulation of cell motility {GO:2000147}; positive regulation of feeding behavior {GO:2000253}; protein polyglutamylation {GO:0018095}; regulation of cilium beat frequency involved in ciliary motility {GO:0060296}	centriole {GO:0005814}; ciliary basal body {GO:0036064}; cilium {GO:0005929}; extracellular exosome {GO:0070062}; microtubule {GO:0005874}; nucleus {GO:0005634}	RNA binding {GO:0003723}	na	na
373	1	sp|P62979|RS27A_HUMAN		28.2	156	17965	Ubiquitin-40S ribosomal protein S27a OS=Homo sapiens OX=9606 GN=RPS27A PE=1 SV=2	7	7	1	1	6	1	6	1	6		40S ribosomal protein S27a	Ubiquitin carboxyl extension protein 80; Small ribosomal subunit protein eS31	RS27A_HUMAN	P62979	P02248; P02249; P02250; P14798; P62988; Q29120; Q6LBL4; Q6LDU5; Q8WYN8; Q91887; Q91888; Q9BQ77; Q9BWD6; Q9BX98; Q9UEF2; Q9UEG1; Q9UEK8; Q9UPK7	RPS27A	UBA80; UBCEP1	Homo sapiens (Human)	9606	P62979	3D-structure; Acetylation; Cytoplasm; Isopeptide bond; Metal-binding; Nucleus; Phosphoprotein; Ribonucleoprotein; Ribosomal protein; Ubl conjugation; Zinc; Zinc-finger	na	Cytoplasm; Nucleus	na	na	na	Zinc-finger	Metal-binding; Zinc	Ribonucleoprotein; Ribosomal protein	Acetylation; Isopeptide bond; Phosphoprotein; Ubl conjugation	3D-structure	activation of MAPK activity {GO:0000187}; anaphase-promoting complex-dependent catabolic process {GO:0031145}; cellular protein metabolic process {GO:0044267}; cytokine-mediated signaling pathway {GO:0019221}; DNA damage response, detection of DNA damage {GO:0042769}; endosomal transport {GO:0016197}; error-free translesion synthesis {GO:0070987}; error-prone translesion synthesis {GO:0042276}; g…	cytoplasm {GO:0005737}; cytosol {GO:0005829}; cytosolic small ribosomal subunit {GO:0022627}; endocytic vesicle membrane {GO:0030666}; endoplasmic reticulum membrane {GO:0005789}; endosome membrane {GO:0010008}; extracellular exosome {GO:0070062}; extracellular space {GO:0005615}; host cell {GO:0043657}; membrane {GO:0016020}; mitochondrial outer membrane {GO:0005741}; nucleolus {GO:0005730}; nuc…	metal ion binding {GO:0046872}; RNA binding {GO:0003723}; structural constituent of ribosome {GO:0003735}	na	Translesion synthesis by REV1 {R-HSA-110312}; Recognition of DNA damage by PCNA-containing replication complex {R-HSA-110314}; Translesion Synthesis by POLH {R-HSA-110320}; Activation of NF-kappaB in B cells {R-HSA-1169091}; ISG15 antiviral mechanism {R-HSA-1169408}; Oxygen-dependent proline hydroxylation of Hypoxia-inducible Factor Alpha {R-HSA-1234176}; Constitutive Signaling by Ligand-Responsi…
386	1	sp|P69905|HBA_HUMAN		36.6	142	15257	Hemoglobin subunit alpha OS=Homo sapiens OX=9606 GN=HBA1 PE=1 SV=2	7	7	1	1	6	1	6	1	6		Hemoglobin subunit alpha	Alpha-globin; Hemoglobin alpha chain	HBA_HUMAN	P69905	P01922; Q1HDT5; Q3MIF5; Q53F97; Q96KF1; Q9NYR7; Q9UCM0	HBA1	na	Homo sapiens (Human)	9606	P69905	3D-structure; Acetylation; Disease mutation; Glycation; Glycoprotein; Heme; Hereditary hemolytic anemia; Iron; Metal-binding; Oxygen transport; Phosphoprotein; Polymorphism; Transport	Oxygen transport; Transport	na	Polymorphism	na	Disease mutation; Hereditary hemolytic anemia	na	Heme; Iron; Metal-binding	na	Acetylation; Glycation; Glycoprotein; Phosphoprotein	3D-structure	bicarbonate transport {GO:0015701}; cellular oxidant detoxification {GO:0098869}; hydrogen peroxide catabolic process {GO:0042744}; oxygen transport {GO:0015671}; positive regulation of cell death {GO:0010942}; protein heterooligomerization {GO:0051291}; receptor-mediated endocytosis {GO:0006898}; response to hydrogen peroxide {GO:0042542}	blood microparticle {GO:0072562}; cytosol {GO:0005829}; cytosolic small ribosomal subunit {GO:0022627}; endocytic vesicle lumen {GO:0071682}; extracellular exosome {GO:0070062}; extracellular region {GO:0005576}; extracellular space {GO:0005615}; haptoglobin-hemoglobin complex {GO:0031838}; hemoglobin complex {GO:0005833}; membrane {GO:0016020}	heme binding {GO:0020037}; iron ion binding {GO:0005506}; oxygen binding {GO:0019825}; oxygen carrier activity {GO:0005344}	na	Erythrocytes take up carbon dioxide and release oxygen {R-HSA-1237044}; Erythrocytes take up oxygen and release carbon dioxide {R-HSA-1247673}; Scavenging of heme from plasma {R-HSA-2168880}
113	1	sp|P07737|PROF1_HUMAN		32.9	140	15054	Profilin-1 OS=Homo sapiens OX=9606 GN=PFN1 PE=1 SV=2	6	6	1	1	5	1	5	1	5		Profilin-1	Epididymis tissue protein Li 184a; Profilin I	PROF1_HUMAN	P07737	Q53Y44	PFN1	na	Homo sapiens (Human)	9606	P07737	3D-structure; Acetylation; Actin-binding; Amyotrophic lateral sclerosis; Cytoplasm; Cytoskeleton; Disease mutation; Isopeptide bond; Neurodegeneration; Phosphoprotein; Ubl conjugation	na	Cytoplasm; Cytoskeleton	na	na	Amyotrophic lateral sclerosis; Disease mutation; Neurodegeneration	na	na	Actin-binding	Acetylation; Isopeptide bond; Phosphoprotein; Ubl conjugation	3D-structure	actin cytoskeleton organization {GO:0030036}; cellular response to growth factor stimulus {GO:0071363}; modification of postsynaptic actin cytoskeleton {GO:0098885}; negative regulation of actin filament bundle assembly {GO:0032232}; negative regulation of actin filament polymerization {GO:0030837}; negative regulation of stress fiber assembly {GO:0051497}; neural tube closure {GO:0001843}; posit…	blood microparticle {GO:0072562}; cell cortex {GO:0005938}; cytoplasm {GO:0005737}; cytoskeleton {GO:0005856}; cytosol {GO:0005829}; extracellular exosome {GO:0070062}; focal adhesion {GO:0005925}; glutamatergic synapse {GO:0098978}; membrane {GO:0016020}; neuron projection {GO:0043005}; nucleus {GO:0005634}; parallel fiber to Purkinje cell synapse {GO:0098688}; postsynapse {GO:0098794}; presynap…	actin binding {GO:0003779}; actin monomer binding {GO:0003785}; adenyl-nucleotide exchange factor activity {GO:0000774}; cadherin binding {GO:0045296}; phosphatidylinositol-4,5-bisphosphate binding {GO:0005546}; proline-rich region binding {GO:0070064}; Rho GTPase binding {GO:0017048}; RNA binding {GO:0003723}; signaling receptor binding {GO:0005102}	na	Platelet degranulation {R-HSA-114608}; Signaling by ROBO receptors {R-HSA-376176}; PCP/CE pathway {R-HSA-4086400}; RHO GTPases Activate Formins {R-HSA-5663220}
119	1	sp|P08243|ASNS_HUMAN		6.4	561	64369	Asparagine synthetase [glutamine-hydrolyzing] OS=Homo sapiens OX=9606 GN=ASNS PE=1 SV=4	6	6	1	1	5	1	5	1	5		Asparagine synthetase [glutamine-hydrolyzing]	Cell cycle control protein TS11; Glutamine-dependent asparagine synthetase	ASNS_HUMAN	P08243	A4D1I8; B4DXZ1; B7ZAA9; D6W5R3; E9PCI3; E9PCX6; P08184; Q15666; Q549T9; Q96HD0	ASNS	TS11	Homo sapiens (Human)	9606	P08243	Acetylation; Alternative splicing; Amino-acid biosynthesis; Asparagine biosynthesis; ATP-binding; Disease mutation; Glutamine amidotransferase; Ligase; Mental retardation; Nucleotide-binding; Phosphoprotein; Polymorphism	Amino-acid biosynthesis; Asparagine biosynthesis	na	Alternative splicing; Polymorphism	na	Disease mutation; Mental retardation	Glutamine amidotransferase	ATP-binding; Nucleotide-binding	Ligase	Acetylation; Phosphoprotein	na	asparagine biosynthetic process {GO:0006529}; cellular amino acid biosynthetic process {GO:0008652}; cellular response to glucose starvation {GO:0042149}; cellular response to hormone stimulus {GO:0032870}; glutamine metabolic process {GO:0006541}; L-asparagine biosynthetic process {GO:0070981}; liver development {GO:0001889}; negative regulation of apoptotic process {GO:0043066}; PERK-mediated u…	cytosol {GO:0005829}	asparagine synthase (glutamine-hydrolyzing) activity {GO:0004066}; ATP binding {GO:0005524}; cofactor binding {GO:0048037}; protein homodimerization activity {GO:0042803}	Amino-acid biosynthesis; L-asparagine biosynthesis; L- asparagine from L-aspartate (L-Gln route): step 1/1.	ATF4 activates genes {R-HSA-380994}; Amino acid synthesis and interconversion (transamination) {R-HSA-70614}
203	1	sp|P26038|MOES_HUMAN		8.8	577	67819	Moesin OS=Homo sapiens OX=9606 GN=MSN PE=1 SV=3	5	2	0.4	1	4	0	2	0	4	sp|P26038|MOES_HUMAN, sp|P35241|RADI_HUMAN	Moesin	Membrane-organizing extension spike protein	MOES_HUMAN	P26038	na	MSN	na	Homo sapiens (Human)	9606	P26038	3D-structure; Acetylation; Cell membrane; Cell projection; Cytoplasm; Cytoskeleton; Disease mutation; Membrane; Phosphoprotein; S-nitrosylation	na	Cell membrane; Cell projection; Cytoplasm; Cytoskeleton; Membrane	na	na	Disease mutation	na	na	na	Acetylation; Phosphoprotein; S-nitrosylation	3D-structure	cellular response to testosterone stimulus {GO:0071394}; establishment of endothelial barrier {GO:0061028}; establishment of epithelial cell apical/basal polarity {GO:0045198}; gland morphogenesis {GO:0022612}; immunological synapse formation {GO:0001771}; interleukin-12-mediated signaling pathway {GO:0035722}; leukocyte cell-cell adhesion {GO:0007159}; leukocyte migration {GO:0050900}; membrane …	apical part of cell {GO:0045177}; apical plasma membrane {GO:0016324}; basolateral plasma membrane {GO:0016323}; blood microparticle {GO:0072562}; cell periphery {GO:0071944}; cell surface {GO:0009986}; cytoplasm {GO:0005737}; cytoskeleton {GO:0005856}; cytosol {GO:0005829}; extracellular exosome {GO:0070062}; extracellular space {GO:0005615}; filopodium {GO:0030175}; focal adhesion {GO:0005925};…	actin binding {GO:0003779}; cell adhesion molecule binding {GO:0050839}; double-stranded RNA binding {GO:0003725}; enzyme binding {GO:0019899}; protein kinase binding {GO:0019901}; signaling receptor binding {GO:0005102}; structural constituent of cytoskeleton {GO:0005200}	na	Recycling pathway of L1 {R-HSA-437239}; Gene and protein expression by JAK-STAT signaling after Interleukin-12 stimulation {R-HSA-8950505}
320	1	sp|P54886|P5CS_HUMAN		10.1	795	87301	Delta-1-pyrroline-5-carboxylate synthase OS=Homo sapiens OX=9606 GN=ALDH18A1 PE=1 SV=2	5	5	1	1	4	1	4	1	4		Gamma-glutamyl phosphate reductase	Aldehyde dehydrogenase family 18 member A1 (GK); Gamma-glutamyl kinase (GPR); Glutamate-5-semialdehyde dehydrogenase; Glutamyl-gamma-semialdehyde dehydrogenase	P5CS_HUMAN	P54886	B2R5Q4; B7Z350; B7Z5X8; B7ZLP1; D3DR44; O95952; Q3KQU2; Q5T566; Q5T567; Q9UM72	ALDH18A1	GSAS; P5CS; PYCS	Homo sapiens (Human)	9606	P54886	3D-structure; Alternative splicing; Amino-acid biosynthesis; ATP-binding; Disease mutation; Hereditary spastic paraplegia; Kinase; Membrane; Mental retardation; Mitochondrion; Mitochondrion inner membrane; Multifunctional enzyme; NADP; Neurodegeneration; Nucleotide-binding; Oxidoreductase; Polymorphism; Proline biosynthesis; Transferase	Amino-acid biosynthesis; Proline biosynthesis	Membrane; Mitochondrion; Mitochondrion inner membrane	Alternative splicing; Polymorphism	na	Disease mutation; Hereditary spastic paraplegia; Mental retardation; Neurodegeneration	na	ATP-binding; NADP; Nucleotide-binding	Kinase; Multifunctional enzyme; Oxidoreductase; Transferase	na	3D-structure	cellular amino acid biosynthetic process {GO:0008652}; citrulline biosynthetic process {GO:0019240}; glutamate metabolic process {GO:0006536}; L-proline biosynthetic process {GO:0055129}; ornithine biosynthetic process {GO:0006592}; proline biosynthetic process {GO:0006561}	cytosol {GO:0005829}; mitochondrial inner membrane {GO:0005743}; mitochondrion {GO:0005739}	ATP binding {GO:0005524}; delta1-pyrroline-5-carboxylate synthetase activity {GO:0017084}; glutamate 5-kinase activity {GO:0004349}; glutamate-5-semialdehyde dehydrogenase activity {GO:0004350}; identical protein binding {GO:0042802}; RNA binding {GO:0003723}	Amino-acid biosynthesis; L-proline biosynthesis; L- glutamate 5-semialdehyde from L-glutamate: step 2/2.	Amino acid synthesis and interconversion (transamination) {R-HSA-70614}
33	1	sp|O14654|IRS4_HUMAN		3.8	1257	133766	Insulin receptor substrate 4 OS=Homo sapiens OX=9606 GN=IRS4 PE=1 SV=1	4	4	1	1	3	1	3	1	3		Insulin receptor substrate 4 (IRS-4)	160 kDa phosphotyrosine protein (py160); Phosphoprotein of 160 kDa (pp160)	IRS4_HUMAN	O14654	na	IRS4	na	Homo sapiens (Human)	9606	O14654	Cell membrane; Membrane; Phosphoprotein; Polymorphism; Repeat; Transducer	na	Cell membrane; Membrane	Polymorphism	na	na	Repeat	na	Transducer	Phosphoprotein	na	insulin receptor signaling pathway {GO:0008286}; regulation of lipid metabolic process {GO:0019216}; signal transduction {GO:0007165}	cytosol {GO:0005829}; plasma membrane {GO:0005886}	insulin receptor binding {GO:0005158}; phosphatidylinositol 3-kinase binding {GO:0043548}; SH3/SH2 adaptor activity {GO:0005070}	na	IRS-related events triggered by IGF1R {R-HSA-2428928}
59	1	sp|O95831|AIFM1_HUMAN		6.4	613	66900	Apoptosis-inducing factor 1, mitochondrial OS=Homo sapiens OX=9606 GN=AIFM1 PE=1 SV=1	4	4	1	1	3	1	3	1	3		Apoptosis-inducing factor 1, mitochondrial	Programmed cell death protein 8	AIFM1_HUMAN	O95831	A4QPB4; B1ALN1; B2RB08; D3DTE9; Q1L6K4; Q1L6K6; Q2QKE4; Q5JUZ7; Q6I9X6; Q9Y3I3; Q9Y3I4	AIFM1	AIF; PDCD8	Homo sapiens (Human)	9606	O95831	3D-structure; Acetylation; Alternative splicing; Apoptosis; Charcot-Marie-Tooth disease; Cytoplasm; Deafness; Disease mutation; DNA-binding; FAD; Flavoprotein; Isopeptide bond; Membrane; Mental retardation; Mitochondrion; Mitochondrion inner membrane; NAD; Neurodegeneration; Neuropathy; Nucleus; Oxidoreductase; Phosphoprotein; Primary mitochondrial disease; Transit peptide; Ubl conjugation	Apoptosis	Cytoplasm; Membrane; Mitochondrion; Mitochondrion inner membrane; Nucleus	Alternative splicing	na	Charcot-Marie-Tooth disease; Deafness; Disease mutation; Mental retardation; Neurodegeneration; Neuropathy; Primary mitochondrial disease	Transit peptide	FAD; Flavoprotein; NAD	DNA-binding; Oxidoreductase	Acetylation; Isopeptide bond; Phosphoprotein; Ubl conjugation	3D-structure	activation of cysteine-type endopeptidase activity involved in apoptotic process {GO:0006919}; apoptotic process {GO:0006915}; cellular response to aldosterone {GO:1904045}; cellular response to estradiol stimulus {GO:0071392}; cellular response to hydrogen peroxide {GO:0070301}; cellular response to nitric oxide {GO:0071732}; cellular response to oxygen-glucose deprivation {GO:0090650}; chromoso…	cytosol {GO:0005829}; mitochondrial inner membrane {GO:0005743}; mitochondrial intermembrane space {GO:0005758}; mitochondrion {GO:0005739}; nucleus {GO:0005634}; perinuclear region of cytoplasm {GO:0048471}	DNA binding {GO:0003677}; FAD binding {GO:0071949}; NAD(P)H oxidase activity {GO:0016174}; oxidoreductase activity, acting on NAD(P)H {GO:0016651}; protein dimerization activity {GO:0046983}	na	na
96	1	sp|P05387|RLA2_HUMAN		45.2	115	11665	60S acidic ribosomal protein P2 OS=Homo sapiens OX=9606 GN=RPLP2 PE=1 SV=1	4	4	1	1	3	1	3	1	3		60S acidic ribosomal protein P2	Large ribosomal subunit protein P2; Renal carcinoma antigen NY-REN-44	RLA2_HUMAN	P05387	Q6FG96	RPLP2	D11S2243E; RPP2	Homo sapiens (Human)	9606	P05387	3D-structure; Acetylation; Phosphoprotein; Ribonucleoprotein; Ribosomal protein	na	na	na	na	na	na	na	Ribonucleoprotein; Ribosomal protein	Acetylation; Phosphoprotein	3D-structure	cytoplasmic translation {GO:0002181}; nuclear-transcribed mRNA catabolic process, nonsense-mediated decay {GO:0000184}; SRP-dependent cotranslational protein targeting to membrane {GO:0006614}; translation {GO:0006412}; translational elongation {GO:0006414}; translational initiation {GO:0006413}	cytosol {GO:0005829}; cytosolic large ribosomal subunit {GO:0022625}; extracellular exosome {GO:0070062}; focal adhesion {GO:0005925}; membrane {GO:0016020}	structural constituent of ribosome {GO:0003735}	na	L13a-mediated translational silencing of Ceruloplasmin expression {R-HSA-156827}; Peptide chain elongation {R-HSA-156902}; SRP-dependent cotranslational protein targeting to membrane {R-HSA-1799339}; Viral mRNA Translation {R-HSA-192823}; Selenocysteine synthesis {R-HSA-2408557}; Major pathway of rRNA processing in the nucleolus and cytosol {R-HSA-6791226}; Formation of a pool of free 40S subunit…
122	1	sp|P08758|ANXA5_HUMAN		11.6	320	35936	Annexin A5 OS=Homo sapiens OX=9606 GN=ANXA5 PE=1 SV=2	4	4	1	1	3	1	3	1	3		Annexin A5	Anchorin CII; Annexin V; Annexin-5; Calphobindin I (CBP-I); Endonexin II; Lipocortin V; Placental anticoagulant protein 4 (PP4); Placental anticoagulant protein I (PAP-I); Thromboplastin inhibitor; Vascular anticoagulant-alpha (VAC-alpha)	ANXA5_HUMAN	P08758	D3DNW7; Q6FHB3; Q6FI16; Q8WV69; Q9UDH9	ANXA5	ANX5; ENX2; PP4	Homo sapiens (Human)	9606	P08758	3D-structure; Acetylation; Annexin; Blood coagulation; Calcium; Calcium/phospholipid-binding; Hemostasis; Isopeptide bond; Phosphoprotein; Repeat; S-nitrosylation; Ubl conjugation	Blood coagulation; Hemostasis	na	na	na	na	Annexin; Repeat	Calcium; Calcium/phospholipid-binding	na	Acetylation; Isopeptide bond; Phosphoprotein; S-nitrosylation; Ubl conjugation	3D-structure	blood coagulation {GO:0007596}; negative regulation of apoptotic process {GO:0043066}; negative regulation of coagulation {GO:0050819}; platelet degranulation {GO:0002576}; response to organic substance {GO:0010033}; signal transduction {GO:0007165}	collagen-containing extracellular matrix {GO:0062023}; cytoplasm {GO:0005737}; cytosol {GO:0005829}; endothelial microparticle {GO:0072563}; external side of plasma membrane {GO:0009897}; extracellular exosome {GO:0070062}; extracellular region {GO:0005576}; focal adhesion {GO:0005925}; intracellular {GO:0005622}; membrane {GO:0016020}	calcium ion binding {GO:0005509}; calcium-dependent phospholipid binding {GO:0005544}; phospholipase inhibitor activity {GO:0004859}; phospholipid binding {GO:0005543}	na	Platelet degranulation {R-HSA-114608}
189	1	sp|P22695|QCR2_HUMAN		11.3	453	48442	Cytochrome b-c1 complex subunit 2, mitochondrial OS=Homo sapiens OX=9606 GN=UQCRC2 PE=1 SV=3	4	4	1	1	3	1	3	1	3		Cytochrome b-c1 complex subunit 2, mitochondrial	Complex III subunit 2; Core protein II; Ubiquinol-cytochrome-c reductase complex core protein 2	QCR2_HUMAN	P22695	B3KSN4; Q9BQ05	UQCRC2	na	Homo sapiens (Human)	9606	P22695	3D-structure; Acetylation; Disease mutation; Electron transport; Membrane; Mitochondrion; Mitochondrion inner membrane; Polymorphism; Primary mitochondrial disease; Respiratory chain; Transit peptide; Transport	Electron transport; Respiratory chain; Transport	Membrane; Mitochondrion; Mitochondrion inner membrane	Polymorphism	na	Disease mutation; Primary mitochondrial disease	Transit peptide	na	na	Acetylation	3D-structure	aerobic respiration {GO:0009060}; oxidative phosphorylation {GO:0006119}; protein processing involved in protein targeting to mitochondrion {GO:0006627}	mitochondrial inner membrane {GO:0005743}; mitochondrial respiratory chain complex III {GO:0005750}; mitochondrial respiratory chain complex IV {GO:0005751}; mitochondrion {GO:0005739}; myelin sheath {GO:0043209}; nucleoplasm {GO:0005654}	metalloendopeptidase activity {GO:0004222}; protein-containing complex binding {GO:0044877}; zinc ion binding {GO:0008270}	na	Respiratory electron transport {R-HSA-611105}
264	1	sp|P40429|RL13A_HUMAN		11.3	203	23577	60S ribosomal protein L13a OS=Homo sapiens OX=9606 GN=RPL13A PE=1 SV=2	4	4	1	1	3	1	3	1	3		60S ribosomal protein L13a	23 kDa highly basic protein; Large ribosomal subunit protein uL13	RL13A_HUMAN	P40429	A8K505	RPL13A	na	Homo sapiens (Human)	9606	P40429	3D-structure; Acetylation; Citrullination; Cytoplasm; Phosphoprotein; Ribonucleoprotein; Ribosomal protein; Translation regulation	Translation regulation	Cytoplasm	na	na	na	na	na	Ribonucleoprotein; Ribosomal protein	Acetylation; Citrullination; Phosphoprotein	3D-structure	cellular response to interferon-gamma {GO:0071346}; negative regulation of formation of translation preinitiation complex {GO:1901194}; negative regulation of translation {GO:0017148}; nuclear-transcribed mRNA catabolic process, nonsense-mediated decay {GO:0000184}; SRP-dependent cotranslational protein targeting to membrane {GO:0006614}; translation {GO:0006412}; translational initiation {GO:000…	cytoplasm {GO:0005737}; cytosol {GO:0005829}; cytosolic large ribosomal subunit {GO:0022625}; focal adhesion {GO:0005925}; GAIT complex {GO:0097452}; large ribosomal subunit {GO:0015934}; membrane {GO:0016020}; nucleolus {GO:0005730}; nucleus {GO:0005634}; ribonucleoprotein complex {GO:1990904}	mRNA binding {GO:0003729}; RNA binding {GO:0003723}; structural constituent of ribosome {GO:0003735}	na	L13a-mediated translational silencing of Ceruloplasmin expression {R-HSA-156827}; Peptide chain elongation {R-HSA-156902}; SRP-dependent cotranslational protein targeting to membrane {R-HSA-1799339}; Viral mRNA Translation {R-HSA-192823}; Selenocysteine synthesis {R-HSA-2408557}; Major pathway of rRNA processing in the nucleolus and cytosol {R-HSA-6791226}; Formation of a pool of free 40S subunit…
278	1	sp|P46776|RL27A_HUMAN		8.8	148	16561	60S ribosomal protein L27a OS=Homo sapiens OX=9606 GN=RPL27A PE=1 SV=2	4	4	1	1	3	1	3	1	3		60S ribosomal protein L27a	Large ribosomal subunit protein uL15	RL27A_HUMAN	P46776	B2R4B3	RPL27A	na	Homo sapiens (Human)	9606	P46776	3D-structure; Acetylation; Hydroxylation; Phosphoprotein; Ribonucleoprotein; Ribosomal protein	na	na	na	na	na	na	na	Ribonucleoprotein; Ribosomal protein	Acetylation; Hydroxylation; Phosphoprotein	3D-structure	cytoplasmic translation {GO:0002181}; nuclear-transcribed mRNA catabolic process, nonsense-mediated decay {GO:0000184}; SRP-dependent cotranslational protein targeting to membrane {GO:0006614}; translation {GO:0006412}; translational initiation {GO:0006413}	cytosol {GO:0005829}; cytosolic large ribosomal subunit {GO:0022625}; endoplasmic reticulum {GO:0005783}; membrane {GO:0016020}	RNA binding {GO:0003723}; structural constituent of ribosome {GO:0003735}	na	L13a-mediated translational silencing of Ceruloplasmin expression {R-HSA-156827}; Peptide chain elongation {R-HSA-156902}; SRP-dependent cotranslational protein targeting to membrane {R-HSA-1799339}; Viral mRNA Translation {R-HSA-192823}; Selenocysteine synthesis {R-HSA-2408557}; Major pathway of rRNA processing in the nucleolus and cytosol {R-HSA-6791226}; Formation of a pool of free 40S subunit…
310	1	sp|P52565|GDIR1_HUMAN		15.7	204	23207	Rho GDP-dissociation inhibitor 1 OS=Homo sapiens OX=9606 GN=ARHGDIA PE=1 SV=3	4	4	1	1	3	1	3	1	3		Rho GDP-dissociation inhibitor 1 (Rho GDI 1)	Rho-GDI alpha	GDIR1_HUMAN	P52565	A8MXW0; B2R5X1; B4DDD3; B4DUV9; Q6IBM5	ARHGDIA	GDIA1	Homo sapiens (Human)	9606	P52565	3D-structure; Acetylation; Alternative splicing; Cytoplasm; Disease mutation; GTPase activation; Isopeptide bond; Phosphoprotein; Ubl conjugation	na	Cytoplasm	Alternative splicing	na	Disease mutation	na	na	GTPase activation	Acetylation; Isopeptide bond; Phosphoprotein; Ubl conjugation	3D-structure	negative regulation of apoptotic process {GO:0043066}; negative regulation of axonogenesis {GO:0050771}; negative regulation of cell adhesion {GO:0007162}; positive regulation of axonogenesis {GO:0050772}; regulation of actin cytoskeleton reorganization {GO:2000249}; regulation of Rho protein signal transduction {GO:0035023}; regulation of small GTPase mediated signal transduction {GO:0051056}; s…	cytoskeleton {GO:0005856}; cytosol {GO:0005829}; extracellular exosome {GO:0070062}	GTPase activator activity {GO:0005096}; Rho GDP-dissociation inhibitor activity {GO:0005094}	na	Axonal growth inhibition (RHOA activation) {R-HSA-193634}; Rho GTPase cycle {R-HSA-194840}; Axonal growth stimulation {R-HSA-209563}
345	1	sp|P62195|PRS8_HUMAN		9.1	406	45626	26S proteasome regulatory subunit 8 OS=Homo sapiens OX=9606 GN=PSMC5 PE=1 SV=1	4	4	1	1	3	1	3	1	3		26S proteasome regulatory subunit 8	26S proteasome AAA-ATPase subunit RPT6; Proteasome 26S subunit ATPase 5; Proteasome subunit p45; Thyroid hormone receptor-interacting protein 1 (TRIP1); p45/SUG	PRS8_HUMAN	P62195	A8K3Z3; A8K763; O35051; O43208; P47210; P52915; P52916	PSMC5	SUG1	Homo sapiens (Human)	9606	P62195	3D-structure; Acetylation; Alternative splicing; ATP-binding; Cytoplasm; Nucleotide-binding; Nucleus; Phosphoprotein; Polymorphism; Proteasome	na	Cytoplasm; Nucleus; Proteasome	Alternative splicing; Polymorphism	na	na	na	ATP-binding; Nucleotide-binding	na	Acetylation; Phosphoprotein	3D-structure	modulation of chemical synaptic transmission {GO:0050804}; negative regulation of programmed cell death {GO:0043069}; negative regulation of transcription, DNA-templated {GO:0045892}; positive regulation of inclusion body assembly {GO:0090261}; positive regulation of RNA polymerase II transcriptional preinitiation complex assembly {GO:0045899}; positive regulation of transcription, DNA-templated …	blood microparticle {GO:0072562}; cytoplasm {GO:0005737}; cytoplasmic vesicle {GO:0031410}; cytosol {GO:0005829}; cytosolic proteasome complex {GO:0031597}; extracellular exosome {GO:0070062}; inclusion body {GO:0016234}; membrane {GO:0016020}; nuclear proteasome complex {GO:0031595}; nucleoplasm {GO:0005654}; nucleus {GO:0005634}; postsynapse {GO:0098794}; proteasome accessory complex {GO:002262…	ATP binding {GO:0005524}; ATPase activity {GO:0016887}; proteasome-activating ATPase activity {GO:0036402}; TBP-class protein binding {GO:0017025}; thyrotropin-releasing hormone receptor binding {GO:0031531}; transcription factor binding {GO:0008134}	na	Activation of NF-kappaB in B cells {R-HSA-1169091}; Oxygen-dependent proline hydroxylation of Hypoxia-inducible Factor Alpha {R-HSA-1234176}; ER-Phagosome pathway {R-HSA-1236974}; Cross-presentation of soluble exogenous antigens (endosomes) {R-HSA-1236978}; Autodegradation of Cdh1 by Cdh1:APC/C {R-HSA-174084}; SCF-beta-TrCP mediated degradation of Emi1 {R-HSA-174113}; APC/C:Cdc20 mediated degrada…
354	1	sp|P62333|PRS10_HUMAN		6.4	389	44172	26S proteasome regulatory subunit 10B OS=Homo sapiens OX=9606 GN=PSMC6 PE=1 SV=1	4	4	1	1	3	1	3	1	3		26S proteasome regulatory subunit 10B	26S proteasome AAA-ATPase subunit RPT4; Proteasome 26S subunit ATPase 6; Proteasome subunit p42	PRS10_HUMAN	P62333	B2R975; P49719; Q6IBU3; Q92524	PSMC6	SUG2	Homo sapiens (Human)	9606	P62333	3D-structure; Acetylation; ATP-binding; Cytoplasm; Nucleotide-binding; Nucleus; Phosphoprotein; Proteasome	na	Cytoplasm; Nucleus; Proteasome	na	na	na	na	ATP-binding; Nucleotide-binding	na	Acetylation; Phosphoprotein	3D-structure	positive regulation of RNA polymerase II transcriptional preinitiation complex assembly {GO:0045899}; post-translational protein modification {GO:0043687}; protein deubiquitination {GO:0016579}; ubiquitin-dependent ERAD pathway {GO:0030433}; ubiquitin-dependent protein catabolic process {GO:0006511}	cytosol {GO:0005829}; cytosolic proteasome complex {GO:0031597}; extracellular exosome {GO:0070062}; membrane {GO:0016020}; nuclear proteasome complex {GO:0031595}; nucleoplasm {GO:0005654}; nucleus {GO:0005634}; proteasome accessory complex {GO:0022624}; proteasome complex {GO:0000502}; proteasome regulatory particle, base subcomplex {GO:0008540}	ATP binding {GO:0005524}; ATPase activity {GO:0016887}; identical protein binding {GO:0042802}; proteasome-activating ATPase activity {GO:0036402}; protein binding, bridging {GO:0030674}; TBP-class protein binding {GO:0017025}	na	Activation of NF-kappaB in B cells {R-HSA-1169091}; Oxygen-dependent proline hydroxylation of Hypoxia-inducible Factor Alpha {R-HSA-1234176}; ER-Phagosome pathway {R-HSA-1236974}; Cross-presentation of soluble exogenous antigens (endosomes) {R-HSA-1236978}; Autodegradation of Cdh1 by Cdh1:APC/C {R-HSA-174084}; SCF-beta-TrCP mediated degradation of Emi1 {R-HSA-174113}; APC/C:Cdc20 mediated degrada…
383	1	sp|P68400|CSK21_HUMAN		8.4	391	45143	Casein kinase II subunit alpha OS=Homo sapiens OX=9606 GN=CSNK2A1 PE=1 SV=1	4	4	1	1	3	1	3	1	3		Casein kinase II subunit alpha (CK II alpha)	na	CSK21_HUMAN	P68400	B4DYS6; D3DVV8; P19138; P20426; Q14013; Q5U065	CSNK2A1	CK2A1	Homo sapiens (Human)	9606	P68400	3D-structure; Alternative splicing; Apoptosis; ATP-binding; Biological rhythms; Cell cycle; Disease mutation; Kinase; Mental retardation; Nucleotide-binding; Nucleus; Phosphoprotein; Polymorphism; Serine/threonine-protein kinase; Transcription; Transcription regulation; Transferase; Wnt signaling pathway	Apoptosis; Biological rhythms; Cell cycle; Transcription; Transcription regulation; Wnt signaling pathway	Nucleus	Alternative splicing; Polymorphism	na	Disease mutation; Mental retardation	na	ATP-binding; Nucleotide-binding	Kinase; Serine/threonine-protein kinase; Transferase	Phosphoprotein	3D-structure	apoptotic process {GO:0006915}; cell cycle {GO:0007049}; chaperone-mediated protein folding {GO:0061077}; negative regulation of apoptotic signaling pathway {GO:2001234}; negative regulation of cysteine-type endopeptidase activity involved in apoptotic process {GO:0043154}; negative regulation of ubiquitin-dependent protein catabolic process {GO:2000059}; peptidyl-serine phosphorylation {GO:00181…	cytosol {GO:0005829}; nucleoplasm {GO:0005654}; nucleus {GO:0005634}; NuRD complex {GO:0016581}; plasma membrane {GO:0005886}; protein kinase CK2 complex {GO:0005956}; Sin3 complex {GO:0016580}	ATP binding {GO:0005524}; Hsp90 protein binding {GO:0051879}; identical protein binding {GO:0042802}; kinase activity {GO:0016301}; protein N-terminus binding {GO:0047485}; protein serine/threonine kinase activity {GO:0004674}	na	Synthesis of PC {R-HSA-1483191}; WNT mediated activation of DVL {R-HSA-201688}; Condensation of Prometaphase Chromosomes {R-HSA-2514853}; Signal transduction by L1 {R-HSA-445144}; Regulation of TP53 Activity through Phosphorylation {R-HSA-6804756}; Cooperation of PDCL (PhLP1) and TRiC/CCT in G-protein beta folding {R-HSA-6814122}; Receptor Mediated Mitophagy {R-HSA-8934903}; RUNX1 interacts with …
398	1	sp|Q01844|EWS_HUMAN		5.8	656	68477	RNA-binding protein EWS OS=Homo sapiens OX=9606 GN=EWSR1 PE=1 SV=1	4	4	1	1	3	1	3	1	3		RNA-binding protein EWS	EWS oncogene; Ewing sarcoma breakpoint region 1 protein	EWS_HUMAN	Q01844	B0QYK1; Q5THL0; Q92635; Q96FE8; Q96MN4; Q96MX4; Q9BWA2	EWSR1	EWS	Homo sapiens (Human)	9606	Q01844	3D-structure; Acetylation; Alternative splicing; Calmodulin-binding; Cell membrane; Chromosomal rearrangement; Cytoplasm; Membrane; Metal-binding; Methylation; Nucleus; Phosphoprotein; Proto-oncogene; Repeat; Repressor; RNA-binding; Transcription; Transcription regulation; Zinc; Zinc-finger	Transcription; Transcription regulation	Cell membrane; Cytoplasm; Membrane; Nucleus	Alternative splicing; Chromosomal rearrangement	na	Proto-oncogene	Repeat; Zinc-finger	Metal-binding; Zinc	Calmodulin-binding; RNA-binding; Repressor	Acetylation; Methylation; Phosphoprotein	3D-structure	regulation of transcription, DNA-templated {GO:0006355}; transcription, DNA-templated {GO:0006351}	cytoplasm {GO:0005737}; nucleolus {GO:0005730}; nucleus {GO:0005634}; plasma membrane {GO:0005886}	calmodulin binding {GO:0005516}; identical protein binding {GO:0042802}; metal ion binding {GO:0046872}; RNA binding {GO:0003723}	na	na
400	1	sp|Q02543|RL18A_HUMAN		15.3	176	20762	60S ribosomal protein L18a OS=Homo sapiens OX=9606 GN=RPL18A PE=1 SV=2	4	4	1	1	3	1	3	1	3		60S ribosomal protein L18a	Large ribosomal subunit protein eL20	RL18A_HUMAN	Q02543	na	RPL18A	na	Homo sapiens (Human)	9606	Q02543	3D-structure; Isopeptide bond; Phosphoprotein; Ribonucleoprotein; Ribosomal protein; Ubl conjugation	na	na	na	na	na	na	na	Ribonucleoprotein; Ribosomal protein	Isopeptide bond; Phosphoprotein; Ubl conjugation	3D-structure	cytoplasmic translation {GO:0002181}; nuclear-transcribed mRNA catabolic process, nonsense-mediated decay {GO:0000184}; SRP-dependent cotranslational protein targeting to membrane {GO:0006614}; translation {GO:0006412}; translational initiation {GO:0006413}	cytosol {GO:0005829}; cytosolic large ribosomal subunit {GO:0022625}; membrane {GO:0016020}; polysomal ribosome {GO:0042788}	RNA binding {GO:0003723}; structural constituent of ribosome {GO:0003735}	na	L13a-mediated translational silencing of Ceruloplasmin expression {R-HSA-156827}; Peptide chain elongation {R-HSA-156902}; SRP-dependent cotranslational protein targeting to membrane {R-HSA-1799339}; Viral mRNA Translation {R-HSA-192823}; Selenocysteine synthesis {R-HSA-2408557}; Major pathway of rRNA processing in the nucleolus and cytosol {R-HSA-6791226}; Formation of a pool of free 40S subunit…
407	1	sp|Q07021|C1QBP_HUMAN		27	282	31362	Complement component 1 Q subcomponent-binding protein, mitochondrial OS=Homo sapiens OX=9606 GN=C1QBP PE=1 SV=1	4	4	1	1	3	1	3	1	3		Complement component 1 Q subcomponent-binding protein, mitochondrial	ASF/SF2-associated protein p32; Glycoprotein gC1qBP (C1qBP); Hyaluronan-binding protein 1; Mitochondrial matrix protein p32; gC1q-R protein; p33 (SF2AP32)	C1QBP_HUMAN	Q07021	Q2HXR8; Q9NNY8	C1QBP	GC1QBP; HABP1; SF2P32	Homo sapiens (Human)	9606	Q07021	3D-structure; Acetylation; Adaptive immunity; Apoptosis; Cell membrane; Complement pathway; Cytoplasm; Disease mutation; Host-virus interaction; Immunity; Innate immunity; Membrane; Mitochondrion; mRNA processing; mRNA splicing; Nucleus; Phosphoprotein; Primary mitochondrial disease; Ribosome biogenesis; Secreted; Transcription; Transcription regulation; Transit peptide	Adaptive immunity; Apoptosis; Complement pathway; Host-virus interaction; Immunity; Innate immunity; Ribosome biogenesis; Transcription; Transcription regulation; mRNA processing; mRNA splicing	Cell membrane; Cytoplasm; Membrane; Mitochondrion; Nucleus; Secreted	na	na	Disease mutation; Primary mitochondrial disease	Transit peptide	na	na	Acetylation; Phosphoprotein	3D-structure	apoptotic process {GO:0006915}; blood coagulation, intrinsic pathway {GO:0007597}; complement activation, classical pathway {GO:0006958}; immune response {GO:0006955}; innate immune response {GO:0045087}; mature ribosome assembly {GO:0042256}; mRNA processing {GO:0006397}; negative regulation of defense response to virus {GO:0050687}; negative regulation of interferon-gamma production {GO:0032689…	cell surface {GO:0009986}; cytoplasm {GO:0005737}; cytosol {GO:0005829}; extracellular space {GO:0005615}; GABA-ergic synapse {GO:0098982}; glutamatergic synapse {GO:0098978}; membrane {GO:0016020}; mitochondrial matrix {GO:0005759}; mitochondrion {GO:0005739}; nucleolus {GO:0005730}; nucleus {GO:0005634}; plasma membrane {GO:0005886}; presynaptic active zone {GO:0048786}	adrenergic receptor binding {GO:0031690}; complement component C1q binding {GO:0001849}; hyaluronic acid binding {GO:0005540}; kininogen binding {GO:0030984}; mitochondrial ribosome binding {GO:0097177}; mRNA binding {GO:0003729}; protein kinase C binding {GO:0005080}; transcription corepressor activity {GO:0003714}; transcription factor binding {GO:0008134}	na	Intrinsic Pathway of Fibrin Clot Formation {R-HSA-140837}
430	1	sp|Q13867|BLMH_HUMAN		6.8	455	52562	Bleomycin hydrolase OS=Homo sapiens OX=9606 GN=BLMH PE=1 SV=1	4	4	1	1	3	1	3	1	3		Bleomycin hydrolase (BH; BLM hydrolase; BMH)	na	BLMH_HUMAN	Q13867	B2R796; Q53F86; Q9UER9	BLMH	na	Homo sapiens (Human)	9606	Q13867	3D-structure; Acetylation; Cytoplasm; Hydrolase; Polymorphism; Protease; Thiol protease	na	Cytoplasm	Polymorphism	na	na	na	na	Hydrolase; Protease; Thiol protease	Acetylation	3D-structure	homocysteine catabolic process {GO:0043418}; protein polyubiquitination {GO:0000209}; proteolysis {GO:0006508}; response to drug {GO:0042493}; response to toxic substance {GO:0009636}	cytoplasm {GO:0005737}; cytosol {GO:0005829}; extracellular exosome {GO:0070062}; nucleus {GO:0005634}	aminopeptidase activity {GO:0004177}; carboxypeptidase activity {GO:0004180}; cysteine-type endopeptidase activity {GO:0004197}; cysteine-type peptidase activity {GO:0008234}; identical protein binding {GO:0042802}	na	Antigen processing: Ubiquitination & Proteasome degradation {R-HSA-983168}
530	1	sp|Q9H7H0|MET17_HUMAN		6.4	456	50733	Methyltransferase-like protein 17, mitochondrial OS=Homo sapiens OX=9606 GN=METTL17 PE=1 SV=1	4	4	1	1	3	1	3	1	3		Methyltransferase-like protein 17, mitochondrial	False p73 target gene protein; Methyltransferase 11 domain-containing protein 1; Protein RSM22 homolog, mitochondrial	MET17_HUMAN	Q9H7H0	Q9BSH1; Q9BZH2; Q9BZH3	METTL17	METT11D1	Homo sapiens (Human)	9606	Q9H7H0	Alternative splicing; Methyltransferase; Mitochondrion; Polymorphism; Ribonucleoprotein; Ribosomal protein; Transferase; Transit peptide	na	Mitochondrion	Alternative splicing; Polymorphism	na	na	Transit peptide	na	Methyltransferase; Ribonucleoprotein; Ribosomal protein; Transferase	na	na	translation {GO:0006412}	mitochondrion {GO:0005739}; nucleoplasm {GO:0005654}; nucleus {GO:0005634}; ribosome {GO:0005840}	methyltransferase activity {GO:0008168}	na	na
532	1	sp|Q9HB71|CYBP_HUMAN		15.4	228	26210	Calcyclin-binding protein OS=Homo sapiens OX=9606 GN=CACYBP PE=1 SV=2	4	4	1	1	3	1	3	1	3		Calcyclin-binding protein (CacyBP; hCacyBP)	S100A6-binding protein; Siah-interacting protein	CYBP_HUMAN	Q9HB71	B2ZWH2; B3KSF1; O60666; Q5R370; Q5R371	CACYBP	S100A6BP; SIP	Homo sapiens (Human)	9606	Q9HB71	3D-structure; Acetylation; Alternative splicing; Cytoplasm; Nucleus; Phosphoprotein; Ubl conjugation pathway	Ubl conjugation pathway	Cytoplasm; Nucleus	Alternative splicing	na	na	na	na	na	Acetylation; Phosphoprotein	3D-structure	aging {GO:0007568}; cardiac muscle cell differentiation {GO:0055007}; cellular response to calcium ion {GO:0071277}; cellular response to leukemia inhibitory factor {GO:1990830}; negative regulation of cell death {GO:0060548}; positive regulation of DNA replication {GO:0045740}; response to growth hormone {GO:0060416}	beta-catenin destruction complex {GO:0030877}; cell body {GO:0044297}; cytosol {GO:0005829}; extracellular exosome {GO:0070062}; neuron projection {GO:0043005}; nuclear envelope lumen {GO:0005641}; nucleoplasm {GO:0005654}; SCF ubiquitin ligase complex {GO:0019005}	protein domain specific binding {GO:0019904}; protein homodimerization activity {GO:0042803}; S100 protein binding {GO:0044548}; tubulin binding {GO:0015631}; ubiquitin protein ligase binding {GO:0031625}	na	na
48	1	sp|O75131|CPNE3_HUMAN		6.5	537	60130	Copine-3 OS=Homo sapiens OX=9606 GN=CPNE3 PE=1 SV=1	3	3	1	1	2	1	2	1	2		Copine-3	Copine III	CPNE3_HUMAN	O75131	A8KA47; Q8IYA1	CPNE3	na	Homo sapiens (Human)	9606	O75131	Cell junction; Cell membrane; Cytoplasm; Membrane; Nucleus; Phosphoprotein; Polymorphism; Repeat	na	Cell junction; Cell membrane; Cytoplasm; Membrane; Nucleus	Polymorphism	na	na	Repeat	na	na	Phosphoprotein	na	cellular response to calcium ion {GO:0071277}; cellular response to growth factor stimulus {GO:0071363}; ERBB2 signaling pathway {GO:0038128}; glycerophospholipid biosynthetic process {GO:0046474}; lipid metabolic process {GO:0006629}; neutrophil degranulation {GO:0043312}; positive regulation of cell migration {GO:0030335}; vesicle-mediated transport {GO:0016192}	azurophil granule membrane {GO:0035577}; cell junction {GO:0030054}; cytoplasm {GO:0005737}; cytosol {GO:0005829}; extracellular exosome {GO:0070062}; focal adhesion {GO:0005925}; mitochondrion {GO:0005739}; nucleolus {GO:0005730}; nucleus {GO:0005634}; plasma membrane {GO:0005886}	calcium-dependent phospholipid binding {GO:0005544}; calcium-dependent protein binding {GO:0048306}; protein serine/threonine kinase activity {GO:0004674}; receptor tyrosine kinase binding {GO:0030971}; RNA binding {GO:0003723}; transporter activity {GO:0005215}	na	Glycerophospholipid biosynthesis {R-HSA-1483206}; Neutrophil degranulation {R-HSA-6798695}
87	1	sp|P04899|GNAI2_HUMAN		7.3	355	40450	Guanine nucleotide-binding protein G(i) subunit alpha-2 OS=Homo sapiens OX=9606 GN=GNAI2 PE=1 SV=3	3	2	0.667	1	2	1	1	1	2	sp|P04899|GNAI2_HUMAN, sp|Q5JWF2|GNAS1_HUMAN	Guanine nucleotide-binding protein G(i) subunit alpha-2	Adenylate cyclase-inhibiting G alpha protein	GNAI2_HUMAN	P04899	B3KTZ0; B4DYA0; B4E2X5; Q6B6N3; Q8IZ71	GNAI2	GNAI2B	Homo sapiens (Human)	9606	P04899	3D-structure; ADP-ribosylation; Alternative splicing; Cell cycle; Cell division; Cell membrane; Cytoplasm; Cytoskeleton; GTP-binding; Lipoprotein; Magnesium; Membrane; Metal-binding; Myristate; Nucleotide-binding; Palmitate; Transducer	Cell cycle; Cell division	Cell membrane; Cytoplasm; Cytoskeleton; Membrane	Alternative splicing	na	na	na	GTP-binding; Magnesium; Metal-binding; Nucleotide-binding	Transducer	ADP-ribosylation; Lipoprotein; Myristate; Palmitate	3D-structure	adenosine receptor signaling pathway {GO:0001973}; adenylate cyclase-activating G-protein coupled receptor signaling pathway {GO:0007189}; adenylate cyclase-inhibiting G-protein coupled receptor signaling pathway {GO:0007193}; cell cycle {GO:0007049}; cell division {GO:0051301}; cell proliferation {GO:0008283}; G-protein coupled acetylcholine receptor signaling pathway {GO:0007213}; G-protein cou…	cell body {GO:0044297}; centrosome {GO:0005813}; cytoplasm {GO:0005737}; cytosol {GO:0005829}; dendrite {GO:0030425}; extracellular exosome {GO:0070062}; extracellular vesicle {GO:1903561}; heterotrimeric G-protein complex {GO:0005834}; membrane {GO:0016020}; membrane raft {GO:0045121}; midbody {GO:0030496}; nucleoplasm {GO:0005654}; plasma membrane {GO:0005886}	G-protein beta/gamma-subunit complex binding {GO:0031683}; G-protein coupled receptor binding {GO:0001664}; GTP binding {GO:0005525}; GTPase activity {GO:0003924}; metal ion binding {GO:0046872}	na	PLC beta mediated events {R-HSA-112043}; Adenylate cyclase inhibitory pathway {R-HSA-170670}; G-protein activation {R-HSA-202040}; ADP signalling through P2Y purinoceptor 12 {R-HSA-392170}; Adrenaline,noradrenaline inhibits insulin secretion {R-HSA-400042}; G alpha (s) signalling events {R-HSA-418555}; G alpha (i) signalling events {R-HSA-418594}; G alpha (z) signalling events {R-HSA-418597}; Reg…
133	1	sp|P10515|ODP2_HUMAN		4.5	647	68996	Dihydrolipoyllysine-residue acetyltransferase component of pyruvate dehydrogenase complex, mitochondrial OS=Homo sapiens OX=9606 GN=DLAT PE=1 SV=3	3	3	1	1	2	1	2	1	2		Dihydrolipoyllysine-residue acetyltransferase component of pyruvate dehydrogenase complex, mitochondrial	70 kDa mitochondrial autoantigen of primary biliary cirrhosis (PBC); Dihydrolipoamide acetyltransferase component of pyruvate dehydrogenase complex; M2 antigen complex 70 kDa subunit; Pyruvate dehydrogenase complex component E2 (PDC-E2; PDCE2)	ODP2_HUMAN	P10515	Q16783; Q53EP3	DLAT	DLTA	Homo sapiens (Human)	9606	P10515	3D-structure; Acetylation; Acyltransferase; Carbohydrate metabolism; Glucose metabolism; Lipoyl; Mitochondrion; Phosphoprotein; Polymorphism; Repeat; Transferase; Transit peptide; Tricarboxylic acid cycle	Carbohydrate metabolism; Glucose metabolism; Tricarboxylic acid cycle	Mitochondrion	Polymorphism	na	na	Lipoyl; Repeat; Transit peptide	na	Acyltransferase; Transferase	Acetylation; Phosphoprotein	3D-structure	acetyl-CoA biosynthetic process from pyruvate {GO:0006086}; glucose metabolic process {GO:0006006}; sleep {GO:0030431}; tricarboxylic acid cycle {GO:0006099}	mitochondrial matrix {GO:0005759}; mitochondrial pyruvate dehydrogenase complex {GO:0005967}; mitochondrion {GO:0005739}; myelin sheath {GO:0043209}; pyruvate dehydrogenase complex {GO:0045254}	dihydrolipoyllysine-residue acetyltransferase activity {GO:0004742}; identical protein binding {GO:0042802}	na	Regulation of pyruvate dehydrogenase (PDH) complex {R-HSA-204174}; Glyoxylate metabolism and glycine degradation {R-HSA-389661}; Signaling by Retinoic Acid {R-HSA-5362517}; Pyruvate metabolism {R-HSA-70268}
134	1	sp|P10599|THIO_HUMAN		22.9	105	11737	Thioredoxin OS=Homo sapiens OX=9606 GN=TXN PE=1 SV=3	3	3	1	1	2	1	2	1	2		Thioredoxin (Trx)	ATL-derived factor (ADF); Surface-associated sulphydryl protein (SASP)	THIO_HUMAN	P10599	B1ALW1; O60744; Q53X69; Q96KI3; Q9UDG5	TXN	TRDX; TRX; TRX1	Homo sapiens (Human)	9606	P10599	3D-structure; Acetylation; Activator; Alternative splicing; Cytoplasm; Disulfide bond; Electron transport; Nucleus; Redox-active center; S-nitrosylation; Secreted; Transcription; Transcription regulation; Transport; Ubl conjugation	Electron transport; Transcription; Transcription regulation; Transport	Cytoplasm; Nucleus; Secreted	Alternative splicing	na	na	Redox-active center	na	Activator	Acetylation; Disulfide bond; S-nitrosylation; Ubl conjugation	3D-structure	activation of protein kinase B activity {GO:0032148}; cell proliferation {GO:0008283}; cell redox homeostasis {GO:0045454}; cell-cell signaling {GO:0007267}; glycerol ether metabolic process {GO:0006662}; negative regulation of hydrogen peroxide-induced cell death {GO:1903206}; negative regulation of protein export from nucleus {GO:0046826}; negative regulation of transcription by RNA polymerase …	cytoplasm {GO:0005737}; cytosol {GO:0005829}; extracellular exosome {GO:0070062}; nucleus {GO:0005634}	oxidoreductase activity, acting on a sulfur group of donors, disulfide as acceptor {GO:0016671}; peptide disulfide oxidoreductase activity {GO:0015037}; protein disulfide oxidoreductase activity {GO:0015035}; protein-disulfide reductase activity {GO:0047134}; RNA binding {GO:0003723}; thioredoxin-disulfide reductase activity {GO:0004791}	na	Oxidative Stress Induced Senescence {R-HSA-2559580}; Detoxification of Reactive Oxygen Species {R-HSA-3299685}; Interconversion of nucleotide di- and triphosphates {R-HSA-499943}; TP53 Regulates Metabolic Genes {R-HSA-5628897}; Protein repair {R-HSA-5676934}; The NLRP3 inflammasome {R-HSA-844456}
154	1	sp|P13489|RINI_HUMAN		5.6	461	49973	Ribonuclease inhibitor OS=Homo sapiens OX=9606 GN=RNH1 PE=1 SV=2	3	3	1	1	2	1	2	1	2		Ribonuclease inhibitor	Placental ribonuclease inhibitor (Placental RNase inhibitor); Ribonuclease/angiogenin inhibitor 1 (RAI)	RINI_HUMAN	P13489	Q8IZK8; Q96FD7; Q9BQ80; Q9UDK6	RNH1	PRI; RNH	Homo sapiens (Human)	9606	P13489	3D-structure; Acetylation; Cytoplasm; Leucine-rich repeat; Phosphoprotein; Polymorphism; Repeat	na	Cytoplasm	Polymorphism	na	na	Leucine-rich repeat; Repeat	na	na	Acetylation; Phosphoprotein	3D-structure	mRNA catabolic process {GO:0006402}; regulation of angiogenesis {GO:0045765}	angiogenin-PRI complex {GO:0032311}; cytosol {GO:0005829}; extracellular exosome {GO:0070062}; nucleoplasm {GO:0005654}	ribonuclease inhibitor activity {GO:0008428}	na	na
172	1	sp|P18085|ARF4_HUMAN		16.7	180	20511	ADP-ribosylation factor 4 OS=Homo sapiens OX=9606 GN=ARF4 PE=1 SV=3	3	1	0.333	1	2	0	1	0.5	1.5	sp|P18085|ARF4_HUMAN, sp|P61204|ARF3_HUMAN	ADP-ribosylation factor 4	na	ARF4_HUMAN	P18085	B2R7J7; P21371	ARF4	ARF2	Homo sapiens (Human)	9606	P18085	3D-structure; ER-Golgi transport; Golgi apparatus; GTP-binding; Lipoprotein; Membrane; Myristate; Nucleotide-binding; Phosphoprotein; Polymorphism; Protein transport; Transport	ER-Golgi transport; Protein transport; Transport	Golgi apparatus; Membrane	Polymorphism	na	na	na	GTP-binding; Nucleotide-binding	na	Lipoprotein; Myristate; Phosphoprotein	3D-structure	activation of phospholipase D activity {GO:0031584}; apical protein localization {GO:0045176}; brain development {GO:0007420}; cell migration {GO:0016477}; dendritic spine development {GO:0060996}; epidermal growth factor receptor signaling pathway {GO:0007173}; ER to Golgi vesicle-mediated transport {GO:0006888}; establishment or maintenance of epithelial cell apical/basal polarity {GO:0045197};…	cytosol {GO:0005829}; dendritic spine {GO:0043197}; extracellular exosome {GO:0070062}; glutamatergic synapse {GO:0098978}; Golgi apparatus {GO:0005794}; membrane {GO:0016020}; ruffle membrane {GO:0032587}	ARF guanyl-nucleotide exchange factor activity {GO:0005086}; epidermal growth factor receptor binding {GO:0005154}; GTP binding {GO:0005525}; GTPase activity {GO:0003924}	na	VxPx cargo-targeting to cilium {R-HSA-5620916}; COPI-mediated anterograde transport {R-HSA-6807878}; COPI-dependent Golgi-to-ER retrograde traffic {R-HSA-6811434}
212	1	sp|P27816|MAP4_HUMAN		3	1152	121004	Microtubule-associated protein 4 OS=Homo sapiens OX=9606 GN=MAP4 PE=1 SV=3	3	3	1	1	2	1	2	1	2		Microtubule-associated protein 4 (MAP-4)	na	MAP4_HUMAN	P27816	Q13082; Q59FT2; Q68D74; Q6ZUW9; Q86V26; Q96A76; Q96NS9	MAP4	na	Homo sapiens (Human)	9606	P27816	Acetylation; Alternative splicing; Cytoplasm; Cytoskeleton; Isopeptide bond; Microtubule; Phosphoprotein; Polymorphism; Repeat; Ubl conjugation	na	Cytoplasm; Cytoskeleton; Microtubule	Alternative splicing; Polymorphism	na	na	Repeat	na	na	Acetylation; Isopeptide bond; Phosphoprotein; Ubl conjugation	na	cell division {GO:0051301}; establishment of spindle orientation {GO:0051294}; microtubule cytoskeleton organization {GO:0000226}; microtubule sliding {GO:0051012}; mitotic spindle organization {GO:0007052}; negative regulation of non-motile cilium assembly {GO:1902856}; neuron projection development {GO:0031175}	axon {GO:0030424}; axoneme {GO:0005930}; cytosol {GO:0005829}; microtubule {GO:0005874}; microtubule associated complex {GO:0005875}; microtubule cytoskeleton {GO:0015630}; mitotic spindle {GO:0072686}; neuron projection {GO:0043005}; plasma membrane {GO:0005886}; postsynaptic density {GO:0014069}	microtubule binding {GO:0008017}; RNA binding {GO:0003723}; structural molecule activity {GO:0005198}	na	na
222	1	sp|P30086|PEBP1_HUMAN		18.7	187	21057	Phosphatidylethanolamine-binding protein 1 OS=Homo sapiens OX=9606 GN=PEBP1 PE=1 SV=3	3	3	1	1	2	1	2	1	2		Hippocampal cholinergic neurostimulating peptide	HCNPpp; Neuropolypeptide h3; Prostatic-binding protein; Raf kinase inhibitor protein (RKIP; HCNP)	PEBP1_HUMAN	P30086	B2R4S1	PEBP1	PBP; PEBP	Homo sapiens (Human)	9606	P30086	3D-structure; ATP-binding; Cytoplasm; Disulfide bond; Lipid-binding; Nucleotide-binding; Phosphoprotein; Protease inhibitor; Serine protease inhibitor	na	Cytoplasm	na	na	na	na	ATP-binding; Lipid-binding; Nucleotide-binding	Protease inhibitor; Serine protease inhibitor	Disulfide bond; Phosphoprotein	3D-structure	MAPK cascade {GO:0000165}	cytosol {GO:0005829}; extracellular exosome {GO:0070062}; nucleus {GO:0005634}	ATP binding {GO:0005524}; enzyme binding {GO:0019899}; phosphatidylethanolamine binding {GO:0008429}; protein kinase binding {GO:0019901}; RNA binding {GO:0003723}; serine-type endopeptidase inhibitor activity {GO:0004867}	na	MAP2K and MAPK activation {R-HSA-5674135}; Negative regulation of MAPK pathway {R-HSA-5675221}; Signaling by moderate kinase activity BRAF mutants {R-HSA-6802946}; Signaling by high-kinase activity BRAF mutants {R-HSA-6802948}; Signaling by RAS mutants {R-HSA-6802949}; Signaling by BRAF and RAF fusions {R-HSA-6802952}; Paradoxical activation of RAF signaling by kinase inactive BRAF {R-HSA-6802955}
230	1	sp|P31689|DNJA1_HUMAN		6.5	397	44868	DnaJ homolog subfamily A member 1 OS=Homo sapiens OX=9606 GN=DNAJA1 PE=1 SV=2	3	3	1	1	2	1	2	1	2		DnaJ homolog subfamily A member 1	DnaJ protein homolog 2; HSDJ; Heat shock 40 kDa protein 4; Heat shock protein J2 (HSJ-2); Human DnaJ protein 2 (hDj-2)	DNJA1_HUMAN	P31689	Q5T7Q0; Q86TL9	DNAJA1	DNAJ2; HDJ2; HSJ2; HSPF4	Homo sapiens (Human)	9606	P31689	3D-structure; Acetylation; Alternative splicing; Chaperone; Cytoplasm; Endoplasmic reticulum; Lipoprotein; Membrane; Metal-binding; Methylation; Microsome; Mitochondrion; Nucleus; Phosphoprotein; Prenylation; Repeat; Zinc; Zinc-finger	na	Cytoplasm; Endoplasmic reticulum; Membrane; Microsome; Mitochondrion; Nucleus	Alternative splicing	na	na	Repeat; Zinc-finger	Metal-binding; Zinc	Chaperone	Acetylation; Lipoprotein; Methylation; Phosphoprotein; Prenylation	3D-structure	negative regulation of apoptotic process {GO:0043066}; negative regulation of establishment of protein localization to mitochondrion {GO:1903748}; negative regulation of JUN kinase activity {GO:0043508}; negative regulation of nitrosative stress-induced intrinsic apoptotic signaling pathway {GO:1905259}; negative regulation of protein ubiquitination {GO:0031397}; positive regulation of apoptotic …	cytoplasmic side of endoplasmic reticulum membrane {GO:0098554}; cytosol {GO:0005829}; extracellular exosome {GO:0070062}; membrane {GO:0016020}; microtubule cytoskeleton {GO:0015630}; mitochondrion {GO:0005739}; nucleus {GO:0005634}; perinuclear region of cytoplasm {GO:0048471}	ATP binding {GO:0005524}; ATPase activator activity {GO:0001671}; C3HC4-type RING finger domain binding {GO:0055131}; chaperone binding {GO:0051087}; G-protein coupled receptor binding {GO:0001664}; Hsp70 protein binding {GO:0030544}; low-density lipoprotein particle receptor binding {GO:0050750}; metal ion binding {GO:0046872}; Tat protein binding {GO:0030957}; ubiquitin protein ligase binding {…	na	HSP90 chaperone cycle for steroid hormone receptors (SHR) {R-HSA-3371497}
235	1	sp|P31946|1433B_HUMAN		15.4	246	28082	14-3-3 protein beta/alpha OS=Homo sapiens OX=9606 GN=YWHAB PE=1 SV=3	3	1	0.333	1	2	0	1	0	1.2	sp|P31946|1433B_HUMAN, sp|P62258|1433E_HUMAN, sp|P63104|1433Z_HUMAN	14-3-3 protein beta/alpha, N-terminally processed	Protein 1054; Protein kinase C inhibitor protein 1 (KCIP-1)	1433B_HUMAN	P31946	A8K9K2; E1P616	YWHAB	na	Homo sapiens (Human)	9606	P31946	3D-structure; Acetylation; Alternative initiation; Cytoplasm; Host-virus interaction; Isopeptide bond; Nitration; Phosphoprotein; Polymorphism; Ubl conjugation	Host-virus interaction	Cytoplasm	Alternative initiation; Polymorphism	na	na	na	na	na	Acetylation; Isopeptide bond; Nitration; Phosphoprotein; Ubl conjugation	3D-structure	cytoplasmic sequestering of protein {GO:0051220}; hippo signaling {GO:0035329}; MAPK cascade {GO:0000165}; membrane organization {GO:0061024}; negative regulation of G-protein coupled receptor protein signaling pathway {GO:0045744}; negative regulation of protein dephosphorylation {GO:0035308}; negative regulation of transcription, DNA-templated {GO:0045892}; positive regulation of catalytic acti…	cytoplasm {GO:0005737}; cytosol {GO:0005829}; extracellular exosome {GO:0070062}; focal adhesion {GO:0005925}; melanosome {GO:0042470}; membrane {GO:0016020}; mitochondrion {GO:0005739}; nucleus {GO:0005634}; perinuclear region of cytoplasm {GO:0048471}; transcriptional repressor complex {GO:0017053}	cadherin binding {GO:0045296}; enzyme binding {GO:0019899}; histone deacetylase binding {GO:0042826}; identical protein binding {GO:0042802}; phosphoprotein binding {GO:0051219}; phosphoserine residue binding {GO:0050815}; protein C-terminus binding {GO:0008022}; protein domain specific binding {GO:0019904}; protein-containing complex binding {GO:0044877}	na	Activation of BAD and translocation to mitochondria {R-HSA-111447}; Translocation of SLC2A4 (GLUT4) to the plasma membrane {R-HSA-1445148}; mTOR signalling {R-HSA-165159}; mTORC1-mediated signalling {R-HSA-166208}; Frs2-mediated activation {R-HSA-170968}; ARMS-mediated activation {R-HSA-170984}; Signaling by Hippo {R-HSA-2028269}; Rap1 signalling {R-HSA-392517}; Butyrate Response Factor 1 (BRF1) …
336	1	sp|P61204|ARF3_HUMAN		19.3	181	20601	ADP-ribosylation factor 3 OS=Homo sapiens OX=9606 GN=ARF3 PE=1 SV=2	3	1	0.333	1	2	0	1	0.5	1.5	sp|P18085|ARF4_HUMAN, sp|P61204|ARF3_HUMAN	ADP-ribosylation factor 3	na	ARF3_HUMAN	P61204	A8K6G8; B7ZB63; P16587	ARF3	na	Homo sapiens (Human)	9606	P61204	Alternative splicing; Cytoplasm; ER-Golgi transport; Golgi apparatus; GTP-binding; Lipoprotein; Myristate; Nucleotide-binding; Protein transport; Transport	ER-Golgi transport; Protein transport; Transport	Cytoplasm; Golgi apparatus	Alternative splicing	na	na	na	GTP-binding; Nucleotide-binding	na	Lipoprotein; Myristate	na	phosphatidylinositol biosynthetic process {GO:0006661}; protein transport {GO:0015031}; retrograde vesicle-mediated transport, Golgi to ER {GO:0006890}	extracellular exosome {GO:0070062}; Golgi membrane {GO:0000139}; perinuclear region of cytoplasm {GO:0048471}	GTP binding {GO:0005525}; GTPase activity {GO:0003924}	na	Synthesis of PIPs at the Golgi membrane {R-HSA-1660514}; COPI-mediated anterograde transport {R-HSA-6807878}; COPI-dependent Golgi-to-ER retrograde traffic {R-HSA-6811434}
347	1	sp|P62244|RS15A_HUMAN		18.5	130	14839	40S ribosomal protein S15a OS=Homo sapiens OX=9606 GN=RPS15A PE=1 SV=2	3	3	1	1	2	1	2	1	2		40S ribosomal protein S15a	Small ribosomal subunit protein uS8	RS15A_HUMAN	P62244	P39027; P39031; Q3MHD9; Q8C023; Q9BV24	RPS15A	na	Homo sapiens (Human)	9606	P62244	3D-structure; Ribonucleoprotein; Ribosomal protein	na	na	na	na	na	na	na	Ribonucleoprotein; Ribosomal protein	na	3D-structure	nuclear-transcribed mRNA catabolic process, nonsense-mediated decay {GO:0000184}; positive regulation of cell cycle {GO:0045787}; positive regulation of cell proliferation {GO:0008284}; response to virus {GO:0009615}; SRP-dependent cotranslational protein targeting to membrane {GO:0006614}; translation {GO:0006412}; translational initiation {GO:0006413}	cytoplasm {GO:0005737}; cytosol {GO:0005829}; cytosolic small ribosomal subunit {GO:0022627}; extracellular exosome {GO:0070062}; membrane {GO:0016020}; nucleoplasm {GO:0005654}	RNA binding {GO:0003723}; structural constituent of ribosome {GO:0003735}	na	L13a-mediated translational silencing of Ceruloplasmin expression {R-HSA-156827}; Peptide chain elongation {R-HSA-156902}; SRP-dependent cotranslational protein targeting to membrane {R-HSA-1799339}; Viral mRNA Translation {R-HSA-192823}; Selenocysteine synthesis {R-HSA-2408557}; Major pathway of rRNA processing in the nucleolus and cytosol {R-HSA-6791226}; Translation initiation complex formatio…
421	1	sp|Q13283|G3BP1_HUMAN		8.6	466	52164	Ras GTPase-activating protein-binding protein 1 OS=Homo sapiens OX=9606 GN=G3BP1 PE=1 SV=1	3	3	1	1	2	1	2	1	2		Ras GTPase-activating protein-binding protein 1 (G3BP-1)	ATP-dependent DNA helicase VIII (hDH VIII); GAP SH3 domain-binding protein 1	G3BP1_HUMAN	Q13283	Q5HYE9	G3BP1	G3BP	Homo sapiens (Human)	9606	Q13283	3D-structure; Acetylation; Alternative splicing; ATP-binding; Cytoplasm; DNA-binding; Endonuclease; Helicase; Hydrolase; Isopeptide bond; Methylation; Nuclease; Nucleotide-binding; Nucleus; Phosphoprotein; RNA-binding; Transport; Ubl conjugation	Transport	Cytoplasm; Nucleus	Alternative splicing	na	na	na	ATP-binding; Nucleotide-binding	DNA-binding; Endonuclease; Helicase; Hydrolase; Nuclease; RNA-binding	Acetylation; Isopeptide bond; Methylation; Phosphoprotein; Ubl conjugation	3D-structure	negative regulation of canonical Wnt signaling pathway {GO:0090090}; Ras protein signal transduction {GO:0007265}; stress granule assembly {GO:0034063}	cytoplasmic stress granule {GO:0010494}; cytosol {GO:0005829}; focal adhesion {GO:0005925}; nucleus {GO:0005634}; perikaryon {GO:0043204}	ATP binding {GO:0005524}; ATP-dependent DNA helicase activity {GO:0004003}; ATP-dependent RNA helicase activity {GO:0004004}; DNA binding {GO:0003677}; endonuclease activity {GO:0004519}; mRNA binding {GO:0003729}; RNA binding {GO:0003723}	na	na
501	1	sp|Q92890|UFD1_HUMAN		9.1	307	34500	Ubiquitin recognition factor in ER-associated degradation protein 1 OS=Homo sapiens OX=9606 GN=UFD1 PE=1 SV=3	3	3	1	1	2	1	2	1	2		Ubiquitin recognition factor in ER-associated degradation protein 1	Ubiquitin fusion degradation protein 1 (UB fusion protein 1)	UFD1_HUMAN	Q92890	A8MW31; Q9Y5N0	UFD1	UFD1L	Homo sapiens (Human)	9606	Q92890	3D-structure; Acetylation; Alternative splicing; Cytoplasm; Nucleus; Phosphoprotein; Polymorphism; Ubl conjugation pathway	Ubl conjugation pathway	Cytoplasm; Nucleus	Alternative splicing; Polymorphism	na	na	na	na	na	Acetylation; Phosphoprotein	3D-structure	ER-associated misfolded protein catabolic process {GO:0071712}; error-free translesion synthesis {GO:0070987}; negative regulation of RIG-I signaling pathway {GO:0039536}; negative regulation of type I interferon production {GO:0032480}; proteasome-mediated ubiquitin-dependent protein catabolic process {GO:0043161}; protein deubiquitination {GO:0016579}; retrograde protein transport, ER to cytoso…	cytosol {GO:0005829}; endoplasmic reticulum {GO:0005783}; nucleoplasm {GO:0005654}; nucleus {GO:0005634}; UFD1-NPL4 complex {GO:0036501}; VCP-NPL4-UFD1 AAA ATPase complex {GO:0034098}	ATPase binding {GO:0051117}; K48-linked polyubiquitin modification-dependent protein binding {GO:0036435}; protein-containing complex binding {GO:0044877}; signaling receptor binding {GO:0005102}; thiol-dependent ubiquitin-specific protease activity {GO:0004843}	Protein degradation; proteasomal ubiquitin-dependent pathway..	Translesion Synthesis by POLH {R-HSA-110320}; Ub-specific processing proteases {R-HSA-5689880}
514	1	sp|Q99460|PSMD1_HUMAN		5.5	953	105835	26S proteasome non-ATPase regulatory subunit 1 OS=Homo sapiens OX=9606 GN=PSMD1 PE=1 SV=2	3	3	1	1	2	1	2	1	2		26S proteasome non-ATPase regulatory subunit 1	26S proteasome regulatory subunit RPN2; 26S proteasome regulatory subunit S1; 26S proteasome subunit p112	PSMD1_HUMAN	Q99460	B8ZZH9; Q24JU0; Q53TI2; Q6GMU5; Q6P2P4; Q6PJM7; Q6PKG9; Q86VU1; Q8IV79	PSMD1	na	Homo sapiens (Human)	9606	Q99460	3D-structure; Acetylation; Alternative splicing; Phosphoprotein; Proteasome; Repeat	na	Proteasome	Alternative splicing	na	na	Repeat	na	na	Acetylation; Phosphoprotein	3D-structure	neutrophil degranulation {GO:0043312}; post-translational protein modification {GO:0043687}; proteasome-mediated ubiquitin-dependent protein catabolic process {GO:0043161}; protein deubiquitination {GO:0016579}; regulation of protein catabolic process {GO:0042176}	azurophil granule lumen {GO:0035578}; cytosol {GO:0005829}; extracellular region {GO:0005576}; membrane {GO:0016020}; nucleoplasm {GO:0005654}; nucleus {GO:0005634}; proteasome accessory complex {GO:0022624}; proteasome complex {GO:0000502}; proteasome regulatory particle {GO:0005838}; proteasome regulatory particle, base subcomplex {GO:0008540}; proteasome storage granule {GO:0034515}	enzyme regulator activity {GO:0030234}; ubiquitin protein ligase binding {GO:0031625}	na	Activation of NF-kappaB in B cells {R-HSA-1169091}; Oxygen-dependent proline hydroxylation of Hypoxia-inducible Factor Alpha {R-HSA-1234176}; ER-Phagosome pathway {R-HSA-1236974}; Cross-presentation of soluble exogenous antigens (endosomes) {R-HSA-1236978}; Autodegradation of Cdh1 by Cdh1:APC/C {R-HSA-174084}; SCF-beta-TrCP mediated degradation of Emi1 {R-HSA-174113}; APC/C:Cdc20 mediated degrada…
529	1	sp|Q9GZZ8|LACRT_HUMAN		16.7	138	14246	Extracellular glycoprotein lacritin OS=Homo sapiens OX=9606 GN=LACRT PE=1 SV=1	3	3	1	1	2	1	2	1	2		Extracellular glycoprotein lacritin	na	LACRT_HUMAN	Q9GZZ8	na	LACRT	na	Homo sapiens (Human)	9606	Q9GZZ8	Glycoprotein; Secreted; Signal	na	Secreted	na	na	na	Signal	na	na	Glycoprotein	na	calcineurin-NFAT signaling cascade {GO:0033173}; calcium-mediated signaling {GO:0019722}; defense response to bacterium {GO:0042742}; epithelial structure maintenance {GO:0010669}; negative regulation of apoptotic process {GO:0043066}; negative regulation of lipopolysaccharide-mediated signaling pathway {GO:0031665}; positive regulation of calcineurin-NFAT signaling cascade {GO:0070886}; positive…	extracellular region {GO:0005576}; extracellular space {GO:0005615}; secretory granule {GO:0030141}	collagen binding {GO:0005518}; fibronectin binding {GO:0001968}; growth factor activity {GO:0008083}; laminin-1 binding {GO:0043237}; protein N-terminus binding {GO:0047485}	na	na
533	1	sp|Q9NP55|BPIA1_HUMAN		27	256	26712	BPI fold-containing family A member 1 OS=Homo sapiens OX=9606 GN=BPIFA1 PE=1 SV=1	12	12	1	2	10	2	10	2	10		BPI fold-containing family A member 1	Lung-specific protein X; Nasopharyngeal carcinoma-related protein; Palate lung and nasal epithelium clone protein; Secretory protein in upper respiratory tracts; Short PLUNC1 (SPLUNC1); Tracheal epithelium-enriched protein; Von Ebner protein Hl	BPIA1_HUMAN	Q9NP55	A6XMV5; A8K9R3; E1P5M9; Q9NZT0	BPIFA1	LUNX; NASG; PLUNC; SPLUNC1; SPURT	Homo sapiens (Human)	9606	Q9NP55	3D-structure; Alternative splicing; Antibiotic; Antimicrobial; Disulfide bond; Glycoprotein; Immunity; Innate immunity; Secreted; Signal	Immunity; Innate immunity	Secreted	Alternative splicing	na	na	Signal	na	Antibiotic; Antimicrobial	Disulfide bond; Glycoprotein	3D-structure	antibacterial humoral response {GO:0019731}; antimicrobial humoral immune response mediated by antimicrobial peptide {GO:0061844}; antimicrobial humoral response {GO:0019730}; defense response to virus {GO:0051607}; immune response in nasopharyngeal-associated lymphoid tissue {GO:0002395}; innate immune response {GO:0045087}; multicellular organismal water homeostasis {GO:0050891}; negative regul…	extracellular region {GO:0005576}; extracellular space {GO:0005615}	lipid binding {GO:0008289}	na	Antimicrobial peptides {R-HSA-6803157}
105	1	sp|P06744|G6PI_HUMAN		15.9	558	63146	Glucose-6-phosphate isomerase OS=Homo sapiens OX=9606 GN=GPI PE=1 SV=4	8	8	1	2	6	2	6	2	6		Glucose-6-phosphate isomerase (GPI)	Autocrine motility factor (AMF); Neuroleukin (NLK); Phosphoglucose isomerase (PGI); Phosphohexose isomerase (PHI); Sperm antigen 36 (SA-36)	G6PI_HUMAN	P06744	B4DG39; Q9BRD3; Q9BSK5; Q9UHE6	GPI	na	Homo sapiens (Human)	9606	P06744	3D-structure; Acetylation; Alternative splicing; Cytokine; Cytoplasm; Disease mutation; Gluconeogenesis; Glycolysis; Growth factor; Hereditary hemolytic anemia; Isomerase; Phosphoprotein; Polymorphism; Secreted; Ubl conjugation	Gluconeogenesis; Glycolysis	Cytoplasm; Secreted	Alternative splicing; Polymorphism	na	Disease mutation; Hereditary hemolytic anemia	na	na	Cytokine; Growth factor; Isomerase	Acetylation; Phosphoprotein; Ubl conjugation	3D-structure	canonical glycolysis {GO:0061621}; carbohydrate metabolic process {GO:0005975}; gluconeogenesis {GO:0006094}; hemostasis {GO:0007599}; humoral immune response {GO:0006959}; neutrophil degranulation {GO:0043312}; positive regulation of endothelial cell migration {GO:0010595}; positive regulation of immunoglobulin secretion {GO:0051024}	cytosol {GO:0005829}; extracellular exosome {GO:0070062}; extracellular region {GO:0005576}; ficolin-1-rich granule lumen {GO:1904813}; membrane {GO:0016020}; nucleoplasm {GO:0005654}; plasma membrane {GO:0005886}; secretory granule lumen {GO:0034774}	cytokine activity {GO:0005125}; glucose-6-phosphate isomerase activity {GO:0004347}; growth factor activity {GO:0008083}; ubiquitin protein ligase binding {GO:0031625}	Carbohydrate degradation; glycolysis; D-glyceraldehyde 3- phosphate and glycerone phosphate from D-glucose: step 2/4.	TP53 Regulates Metabolic Genes {R-HSA-5628897}; Neutrophil degranulation {R-HSA-6798695}; Glycolysis {R-HSA-70171}; Gluconeogenesis {R-HSA-70263}
551	1	sp|Q9UQ80|PA2G4_HUMAN		18.3	394	43786	Proliferation-associated protein 2G4 OS=Homo sapiens OX=9606 GN=PA2G4 PE=1 SV=3	7	7	1	2	5	2	5	2	5		Proliferation-associated protein 2G4	Cell cycle protein p38-2G4 homolog (hG4-1); ErbB3-binding protein 1	PA2G4_HUMAN	Q9UQ80	O43846; Q9UM59	PA2G4	EBP1	Homo sapiens (Human)	9606	Q9UQ80	3D-structure; Acetylation; Alternative splicing; Cytoplasm; Isopeptide bond; Nucleus; Phosphoprotein; Repressor; Ribonucleoprotein; RNA-binding; rRNA processing; Transcription; Transcription regulation; Translation regulation; Ubl conjugation	Transcription; Transcription regulation; Translation regulation; rRNA processing	Cytoplasm; Nucleus	Alternative splicing	na	na	na	na	RNA-binding; Repressor; Ribonucleoprotein	Acetylation; Isopeptide bond; Phosphoprotein; Ubl conjugation	3D-structure	cell cycle arrest {GO:0007050}; cell proliferation {GO:0008283}; negative regulation of apoptotic process {GO:0043066}; negative regulation of transcription, DNA-templated {GO:0045892}; neutrophil degranulation {GO:0043312}; positive regulation of cell differentiation {GO:0045597}; regulation of translation {GO:0006417}; rRNA processing {GO:0006364}; transcription, DNA-templated {GO:0006351}	azurophil granule lumen {GO:0035578}; cytoplasm {GO:0005737}; extracellular exosome {GO:0070062}; extracellular region {GO:0005576}; membrane {GO:0016020}; nucleolus {GO:0005730}; nucleus {GO:0005634}	DNA binding {GO:0003677}; DNA-binding transcription factor activity {GO:0003700}; RNA binding {GO:0003723}; ubiquitin protein ligase binding {GO:0031625}	na	Neutrophil degranulation {R-HSA-6798695}
176	1	sp|P18669|PGAM1_HUMAN		29.1	254	28804	Phosphoglycerate mutase 1 OS=Homo sapiens OX=9606 GN=PGAM1 PE=1 SV=2	6	6	1	2	4	2	4	2	4		Phosphoglycerate mutase 1	BPG-dependent PGAM 1; Phosphoglycerate mutase isozyme B (PGAM-B)	PGAM1_HUMAN	P18669	Q9BWC0	PGAM1	PGAMA	Homo sapiens (Human)	9606	P18669	3D-structure; Acetylation; Glycolysis; Hydrolase; Isomerase; Phosphoprotein	Glycolysis	na	na	na	na	na	na	Hydrolase; Isomerase	Acetylation; Phosphoprotein	3D-structure	canonical glycolysis {GO:0061621}; gluconeogenesis {GO:0006094}; glycolytic process {GO:0006096}; neutrophil degranulation {GO:0043312}; regulation of glycolytic process {GO:0006110}; regulation of pentose-phosphate shunt {GO:0043456}; respiratory burst {GO:0045730}	cytoplasm {GO:0005737}; cytosol {GO:0005829}; extracellular exosome {GO:0070062}; extracellular region {GO:0005576}; ficolin-1-rich granule lumen {GO:1904813}; membrane {GO:0016020}; myelin sheath {GO:0043209}; nucleus {GO:0005634}; secretory granule lumen {GO:0034774}	2,3-bisphosphoglycerate-dependent phosphoglycerate mutase activity {GO:0046538}; bisphosphoglycerate mutase activity {GO:0004082}; hydrolase activity {GO:0016787}; phosphoglycerate mutase activity {GO:0004619}; protein kinase binding {GO:0019901}	na	Neutrophil degranulation {R-HSA-6798695}; Glycolysis {R-HSA-70171}; Gluconeogenesis {R-HSA-70263}
215	1	sp|P29372|3MG_HUMAN		12.1	298	32868	DNA-3-methyladenine glycosylase OS=Homo sapiens OX=9606 GN=MPG PE=1 SV=3	6	6	1	2	4	2	4	2	4		DNA-3-methyladenine glycosylase	3-alkyladenine DNA glycosylase; 3-methyladenine DNA glycosidase; ADPG; N-methylpurine-DNA glycosylase	3MG_HUMAN	P29372	G5E9E2; Q13770; Q15275; Q15961; Q5J9I4; Q96BZ6; Q96S33; Q9NNX5	MPG	AAG; ANPG; MID1	Homo sapiens (Human)	9606	P29372	3D-structure; Alternative splicing; Cytoplasm; DNA damage; DNA repair; Hydrolase; Mitochondrion; Mitochondrion nucleoid; Nucleus; Phosphoprotein; Polymorphism; Transit peptide	DNA damage; DNA repair	Cytoplasm; Mitochondrion; Mitochondrion nucleoid; Nucleus	Alternative splicing; Polymorphism	na	na	Transit peptide	na	Hydrolase	Phosphoprotein	3D-structure	base-excision repair {GO:0006284}; depurination {GO:0045007}; DNA dealkylation involved in DNA repair {GO:0006307}	mitochondrial nucleoid {GO:0042645}; nucleoplasm {GO:0005654}	alkylbase DNA N-glycosylase activity {GO:0003905}; damaged DNA binding {GO:0003684}; DNA N-glycosylase activity {GO:0019104}; DNA-3-methyladenine glycosylase activity {GO:0008725}; DNA-3-methylguanine glycosylase activity {GO:0052822}; DNA-7-methyladenine glycosylase activity {GO:0052821}; DNA-7-methylguanine glycosylase activity {GO:0043916}	na	Recognition and association of DNA glycosylase with site containing an affected purine {R-HSA-110330}; Cleavage of the damaged purine {R-HSA-110331}; Displacement of DNA glycosylase by APEX1 {R-HSA-110357}
317	1	sp|P54577|SYYC_HUMAN		13.8	528	59143	Tyrosine--tRNA ligase, cytoplasmic OS=Homo sapiens OX=9606 GN=YARS PE=1 SV=4	6	6	1	2	4	2	4	2	4		Tyrosine--tRNA ligase, cytoplasmic, N-terminally processed	Tyrosyl-tRNA synthetase (TyrRS)	SYYC_HUMAN	P54577	B3KWK4; D3DPQ4; O43276; Q53EN1	YARS	na	Homo sapiens (Human)	9606	P54577	3D-structure; Acetylation; Aminoacyl-tRNA synthetase; ATP-binding; Charcot-Marie-Tooth disease; Cytoplasm; Disease mutation; Ligase; Neurodegeneration; Neuropathy; Nucleotide-binding; Phosphoprotein; Polymorphism; Protein biosynthesis; RNA-binding; tRNA-binding	Protein biosynthesis	Cytoplasm	Polymorphism	na	Charcot-Marie-Tooth disease; Disease mutation; Neurodegeneration; Neuropathy	na	ATP-binding; Nucleotide-binding	Aminoacyl-tRNA synthetase; Ligase; RNA-binding; tRNA-binding	Acetylation; Phosphoprotein	3D-structure	apoptotic process {GO:0006915}; tRNA aminoacylation for protein translation {GO:0006418}; tyrosyl-tRNA aminoacylation {GO:0006437}	aminoacyl-tRNA synthetase multienzyme complex {GO:0017101}; cytoplasm {GO:0005737}; cytosol {GO:0005829}; extracellular space {GO:0005615}; methionyl glutamyl tRNA synthetase complex {GO:0017102}; nuclear body {GO:0016604}	ATP binding {GO:0005524}; interleukin-8 receptor binding {GO:0005153}; RNA binding {GO:0003723}; tRNA binding {GO:0000049}; tyrosine-tRNA ligase activity {GO:0004831}	na	Cytosolic tRNA aminoacylation {R-HSA-379716}
340	1	sp|P61604|CH10_HUMAN		32.4	102	10932	10 kDa heat shock protein, mitochondrial OS=Homo sapiens OX=9606 GN=HSPE1 PE=1 SV=2	6	6	1	2	4	2	4	2	4		10 kDa heat shock protein, mitochondrial (Hsp10)	10 kDa chaperonin; Chaperonin 10 (CPN10); Early-pregnancy factor (EPF)	CH10_HUMAN	P61604	O95421; Q04984; Q53X54; Q9UDH0	HSPE1	na	Homo sapiens (Human)	9606	P61604	3D-structure; Acetylation; Chaperone; Mitochondrion; Phosphoprotein; Stress response	Stress response	Mitochondrion	na	na	na	na	na	Chaperone	Acetylation; Phosphoprotein	3D-structure	activation of cysteine-type endopeptidase activity involved in apoptotic process {GO:0006919}; chaperone cofactor-dependent protein refolding {GO:0051085}; osteoblast differentiation {GO:0001649}; protein folding {GO:0006457}; response to unfolded protein {GO:0006986}	extracellular exosome {GO:0070062}; membrane {GO:0016020}; mitochondrial matrix {GO:0005759}; mitochondrion {GO:0005739}	ATP binding {GO:0005524}; chaperone binding {GO:0051087}; metal ion binding {GO:0046872}; RNA binding {GO:0003723}; unfolded protein binding {GO:0051082}	na	na
366	1	sp|P62888|RL30_HUMAN		34.8	115	12784	60S ribosomal protein L30 OS=Homo sapiens OX=9606 GN=RPL30 PE=1 SV=2	6	6	1	2	4	2	4	2	4		60S ribosomal protein L30	Large ribosomal subunit protein eL30	RL30_HUMAN	P62888	B2R591; P04645; Q502Z6	RPL30	na	Homo sapiens (Human)	9606	P62888	3D-structure; Acetylation; Isopeptide bond; Phosphoprotein; Ribonucleoprotein; Ribosomal protein; Ubl conjugation	na	na	na	na	na	na	na	Ribonucleoprotein; Ribosomal protein	Acetylation; Isopeptide bond; Phosphoprotein; Ubl conjugation	3D-structure	antimicrobial humoral immune response mediated by antimicrobial peptide {GO:0061844}; cytoplasmic translation {GO:0002181}; defense response to Gram-negative bacterium {GO:0050829}; killing of cells of other organism {GO:0031640}; nuclear-transcribed mRNA catabolic process, nonsense-mediated decay {GO:0000184}; SRP-dependent cotranslational protein targeting to membrane {GO:0006614}; translation …	cytosol {GO:0005829}; cytosolic large ribosomal subunit {GO:0022625}; extracellular exosome {GO:0070062}; focal adhesion {GO:0005925}; membrane {GO:0016020}; nucleus {GO:0005634}; polysomal ribosome {GO:0042788}; postsynaptic density {GO:0014069}	RNA binding {GO:0003723}; structural constituent of ribosome {GO:0003735}	na	L13a-mediated translational silencing of Ceruloplasmin expression {R-HSA-156827}; Peptide chain elongation {R-HSA-156902}; SRP-dependent cotranslational protein targeting to membrane {R-HSA-1799339}; Viral mRNA Translation {R-HSA-192823}; Selenocysteine synthesis {R-HSA-2408557}; Major pathway of rRNA processing in the nucleolus and cytosol {R-HSA-6791226}; Formation of a pool of free 40S subunit…
88.01	1	sp|Q7L7L0|H2A3_HUMAN	redundant	35.4	130	14121	Histone H2A type 3 OS=Homo sapiens OX=9606 GN=HIST3H2A PE=1 SV=3	6	1	0.167	5	1	1	0	2	0.5	sp|P04908|H2A1B_HUMAN, sp|P0C0S8|H2A1_HUMAN	Histone H2A type 3	na	H2A3_HUMAN	Q7L7L0	B2R4S4	HIST3H2A	na	Homo sapiens (Human)	9606	Q7L7L0	Acetylation; Chromosome; Citrullination; DNA-binding; Hydroxylation; Isopeptide bond; Methylation; Nucleosome core; Nucleus; Phosphoprotein; Ubl conjugation	na	Chromosome; Nucleosome core; Nucleus	na	na	na	na	na	DNA-binding	Acetylation; Citrullination; Hydroxylation; Isopeptide bond; Methylation; Phosphoprotein; Ubl conjugation	na	chromatin silencing {GO:0006342}; nucleosome disassembly {GO:0006337}; UV-damage excision repair {GO:0070914}	extracellular exosome {GO:0070062}; nuclear nucleosome {GO:0000788}	DNA binding {GO:0003677}; protein heterodimerization activity {GO:0046982}	na	HDACs deacetylate histones {R-HSA-3214815}; HATs acetylate histones {R-HSA-3214847}; RMTs methylate histone arginines {R-HSA-3214858}; UCH proteinases {R-HSA-5689603}; Ub-specific processing proteases {R-HSA-5689880}; Metalloprotease DUBs {R-HSA-5689901}
88.02	1	sp|Q93077|H2A1C_HUMAN	redundant	35.4	130	14105	Histone H2A type 1-C OS=Homo sapiens OX=9606 GN=HIST1H2AC PE=1 SV=3	6	1	0.167	5	1	1	0	2	0.5	sp|P04908|H2A1B_HUMAN, sp|P0C0S8|H2A1_HUMAN	Histone H2A type 1-C	Histone H2A/l	H2A1C_HUMAN	Q93077	B2R4F7; O00775; O00776; O00777; O00778; Q540R1	HIST1H2AC	H2AFL	Homo sapiens (Human)	9606	Q93077	3D-structure; Acetylation; Chromosome; Citrullination; DNA-binding; Hydroxylation; Isopeptide bond; Methylation; Nucleosome core; Nucleus; Phosphoprotein; Ubl conjugation	na	Chromosome; Nucleosome core; Nucleus	na	na	na	na	na	DNA-binding	Acetylation; Citrullination; Hydroxylation; Isopeptide bond; Methylation; Phosphoprotein; Ubl conjugation	3D-structure	chromatin silencing {GO:0006342}; negative regulation of cell proliferation {GO:0008285}	extracellular exosome {GO:0070062}; nuclear chromatin {GO:0000790}; nucleoplasm {GO:0005654}; nucleosome {GO:0000786}; nucleus {GO:0005634}	DNA binding {GO:0003677}; protein heterodimerization activity {GO:0046982}	na	Meiotic synapsis {R-HSA-1221632}; Packaging Of Telomere Ends {R-HSA-171306}; Pre-NOTCH Transcription and Translation {R-HSA-1912408}; Formation of the beta-catenin:TCF transactivating complex {R-HSA-201722}; PRC2 methylates histones and DNA {R-HSA-212300}; Condensation of Prophase Chromosomes {R-HSA-2299718}; Oxidative Stress Induced Senescence {R-HSA-2559580}; Senescence-Associated Secretory Phe…
432	1	sp|Q14103|HNRPD_HUMAN		14.1	355	38434	Heterogeneous nuclear ribonucleoprotein D0 OS=Homo sapiens OX=9606 GN=HNRNPD PE=1 SV=1	6	6	1	2	4	2	4	2	4		Heterogeneous nuclear ribonucleoprotein D0 (hnRNP D0)	AU-rich element RNA-binding protein 1	HNRPD_HUMAN	Q14103	A8K9J2; P07029; Q01858; Q14100; Q14101; Q14102; Q4W5A1; Q9UCE8; Q9UCE9	HNRNPD	AUF1; HNRPD	Homo sapiens (Human)	9606	Q14103	3D-structure; Acetylation; Alternative splicing; Biological rhythms; Cytoplasm; DNA-binding; Isopeptide bond; Methylation; Nucleus; Phosphoprotein; Repeat; Ribonucleoprotein; RNA-binding; Transcription; Transcription regulation; Ubl conjugation	Biological rhythms; Transcription; Transcription regulation	Cytoplasm; Nucleus	Alternative splicing	na	na	Repeat	na	DNA-binding; RNA-binding; Ribonucleoprotein	Acetylation; Isopeptide bond; Methylation; Phosphoprotein; Ubl conjugation	3D-structure	3'-UTR-mediated mRNA destabilization {GO:0061158}; cellular response to amino acid stimulus {GO:0071230}; cellular response to estradiol stimulus {GO:0071392}; cellular response to nitric oxide {GO:0071732}; cellular response to putrescine {GO:1904586}; cerebellum development {GO:0021549}; circadian regulation of translation {GO:0097167}; hepatocyte dedifferentiation {GO:1990828}; liver developme…	cytosol {GO:0005829}; nucleoplasm {GO:0005654}; nucleus {GO:0005634}; ribonucleoprotein complex {GO:1990904}; synapse {GO:0045202}	AT DNA binding {GO:0003680}; chromatin binding {GO:0003682}; histone deacetylase binding {GO:0042826}; mRNA 3'-UTR AU-rich region binding {GO:0035925}; RNA binding {GO:0003723}; telomeric DNA binding {GO:0042162}; transcription factor binding {GO:0008134}	na	AUF1 (hnRNP D0) binds and destabilizes mRNA {R-HSA-450408}; mRNA Splicing - Major Pathway {R-HSA-72163}; Processing of Capped Intron-Containing Pre-mRNA {R-HSA-72203}
549	1	sp|Q9UNQ2|DIM1_HUMAN		18.5	313	35236	Probable dimethyladenosine transferase OS=Homo sapiens OX=9606 GN=DIMT1 PE=1 SV=1	6	6	1	2	4	2	4	2	4		Probable dimethyladenosine transferase	DIM1 dimethyladenosine transferase 1 homolog; DIM1 dimethyladenosine transferase 1-like; Probable 18S rRNA (adenine(1779)-N(6)/adenine(1780)-N(6))-dimethyltransferase; Probable 18S rRNA dimethylase; Probable S-adenosylmethionine-6-N',N'-adenosyl(rRNA) dimethyltransferase	DIM1_HUMAN	Q9UNQ2	O76025; Q9BU77; Q9UES1	DIMT1	DIMT1L	Homo sapiens (Human)	9606	Q9UNQ2	3D-structure; Methyltransferase; Nucleus; RNA-binding; rRNA processing; S-adenosyl-L-methionine; Transferase	rRNA processing	Nucleus	na	na	na	na	S-adenosyl-L-methionine	Methyltransferase; RNA-binding; Transferase	na	3D-structure	positive regulation of rRNA processing {GO:2000234}; rRNA methylation {GO:0031167}	cytosol {GO:0005829}; mitochondrial matrix {GO:0005759}; nucleolus {GO:0005730}; nucleoplasm {GO:0005654}; nucleus {GO:0005634}	18S rRNA (adenine(1779)-N(6)/adenine(1780)-N(6))-dimethyltransferase activity {GO:0052909}; RNA binding {GO:0003723}; rRNA (adenine-N6,N6-)-dimethyltransferase activity {GO:0000179}	na	rRNA modification in the nucleus and cytosol {R-HSA-6790901}
553	1	sp|Q9Y230|RUVB2_HUMAN		10.8	463	51156	RuvB-like 2 OS=Homo sapiens OX=9606 GN=RUVBL2 PE=1 SV=3	6	6	1	2	4	2	4	2	4		RuvB-like 2	48 kDa TATA box-binding protein-interacting protein (48 kDa TBP-interacting protein); 51 kDa erythrocyte cytosolic protein (ECP-51); INO80 complex subunit J; Repressing pontin 52 (Reptin 52); TIP49b; TIP60-associated protein 54-beta (TAP54-beta)	RUVB2_HUMAN	Q9Y230	B3KQ59; E7ETE5; Q6FIB9; Q6PK27; Q9Y361	RUVBL2	INO80J; TIP48; TIP49B	Homo sapiens (Human)	9606	Q9Y230	3D-structure; Acetylation; Activator; Alternative splicing; ATP-binding; Chromatin regulator; Cytoplasm; DNA damage; DNA recombination; DNA repair; Growth regulation; Helicase; Hydrolase; Isopeptide bond; Membrane; Nucleotide-binding; Nucleus; Phosphoprotein; Transcription; Transcription regulation; Ubl conjugation	DNA damage; DNA recombination; DNA repair; Growth regulation; Transcription; Transcription regulation	Cytoplasm; Membrane; Nucleus	Alternative splicing	na	na	na	ATP-binding; Nucleotide-binding	Activator; Chromatin regulator; Helicase; Hydrolase	Acetylation; Isopeptide bond; Phosphoprotein; Ubl conjugation	3D-structure	box C/D snoRNP assembly {GO:0000492}; cellular response to estradiol stimulus {GO:0071392}; cellular response to UV {GO:0034644}; chromatin remodeling {GO:0006338}; DNA recombination {GO:0006310}; DNA repair {GO:0006281}; establishment of protein localization to chromatin {GO:0071169}; histone H2A acetylation {GO:0043968}; histone H4 acetylation {GO:0043967}; negative regulation of canonical Wnt …	centrosome {GO:0005813}; cytosol {GO:0005829}; extracellular exosome {GO:0070062}; Ino80 complex {GO:0031011}; intracellular {GO:0005622}; membrane {GO:0016020}; MLL1 complex {GO:0071339}; NuA4 histone acetyltransferase complex {GO:0035267}; nuclear euchromatin {GO:0005719}; nuclear matrix {GO:0016363}; nucleoplasm {GO:0005654}; nucleus {GO:0005634}; R2TP complex {GO:0097255}; ribonucleoprotein c…	ADP binding {GO:0043531}; ATP binding {GO:0005524}; ATP-dependent 5'-3' DNA helicase activity {GO:0043141}; ATP-dependent DNA helicase activity {GO:0004003}; ATPase binding {GO:0051117}; beta-catenin binding {GO:0008013}; chromatin DNA binding {GO:0031490}; DNA helicase activity {GO:0003678}; identical protein binding {GO:0042802}; protein homodimerization activity {GO:0042803}; RNA polymerase II…	na	Telomere Extension By Telomerase {R-HSA-171319}; HATs acetylate histones {R-HSA-3214847}
313	1	sp|P52907|CAZA1_HUMAN		21.3	286	32922	F-actin-capping protein subunit alpha-1 OS=Homo sapiens OX=9606 GN=CAPZA1 PE=1 SV=3	5	5	1	2	3	2	3	2	3		F-actin-capping protein subunit alpha-1	CapZ alpha-1	CAZA1_HUMAN	P52907	Q53FQ6; Q6FHD5	CAPZA1	na	Homo sapiens (Human)	9606	P52907	3D-structure; Acetylation; Actin capping; Actin-binding; Cytoplasm; Cytoskeleton; Phosphoprotein; Polymorphism	na	Cytoplasm; Cytoskeleton	Polymorphism	na	na	na	na	Actin capping; Actin-binding	Acetylation; Phosphoprotein	3D-structure	antigen processing and presentation of exogenous peptide antigen via MHC class II {GO:0019886}; barbed-end actin filament capping {GO:0051016}; blood coagulation {GO:0007596}; cell junction assembly {GO:0034329}; ER to Golgi vesicle-mediated transport {GO:0006888}; innate immune response {GO:0045087}; interleukin-12-mediated signaling pathway {GO:0035722}; protein-containing complex assembly {GO:…	actin cytoskeleton {GO:0015629}; cytoskeleton {GO:0005856}; cytosol {GO:0005829}; extracellular exosome {GO:0070062}; extracellular region {GO:0005576}; F-actin capping protein complex {GO:0008290}; WASH complex {GO:0071203}	actin binding {GO:0003779}; cadherin binding {GO:0045296}	na	MHC class II antigen presentation {R-HSA-2132295}; HSP90 chaperone cycle for steroid hormone receptors (SHR) {R-HSA-3371497}; COPI-mediated anterograde transport {R-HSA-6807878}; COPI-independent Golgi-to-ER retrograde traffic {R-HSA-6811436}; Advanced glycosylation endproduct receptor signaling {R-HSA-879415}; Gene and protein expression by JAK-STAT signaling after Interleukin-12 stimulation {R-…
339	1	sp|P61353|RL27_HUMAN		40.4	136	15798	60S ribosomal protein L27 OS=Homo sapiens OX=9606 GN=RPL27 PE=1 SV=2	5	5	1	2	3	2	3	2	3		60S ribosomal protein L27	Large ribosomal subunit protein eL27	RL27_HUMAN	P61353	P08526; Q4G0A9	RPL27	na	Homo sapiens (Human)	9606	P61353	3D-structure; Acetylation; Cytoplasm; Diamond-Blackfan anemia; Endoplasmic reticulum; Ribonucleoprotein; Ribosomal protein	na	Cytoplasm; Endoplasmic reticulum	na	na	Diamond-Blackfan anemia	na	na	Ribonucleoprotein; Ribosomal protein	Acetylation	3D-structure	nuclear-transcribed mRNA catabolic process, nonsense-mediated decay {GO:0000184}; rRNA processing {GO:0006364}; SRP-dependent cotranslational protein targeting to membrane {GO:0006614}; translation {GO:0006412}; translational initiation {GO:0006413}	cytoplasmic side of rough endoplasmic reticulum membrane {GO:0098556}; cytosol {GO:0005829}; cytosolic large ribosomal subunit {GO:0022625}; extracellular exosome {GO:0070062}; focal adhesion {GO:0005925}; membrane {GO:0016020}; nucleus {GO:0005634}; ribonucleoprotein complex {GO:1990904}; ribosome {GO:0005840}	RNA binding {GO:0003723}; structural constituent of ribosome {GO:0003735}	na	L13a-mediated translational silencing of Ceruloplasmin expression {R-HSA-156827}; Peptide chain elongation {R-HSA-156902}; SRP-dependent cotranslational protein targeting to membrane {R-HSA-1799339}; Viral mRNA Translation {R-HSA-192823}; Selenocysteine synthesis {R-HSA-2408557}; Major pathway of rRNA processing in the nucleolus and cytosol {R-HSA-6791226}; Formation of a pool of free 40S subunit…
361	1	sp|P62820|RAB1A_HUMAN		18.5	205	22677	Ras-related protein Rab-1A OS=Homo sapiens OX=9606 GN=RAB1A PE=1 SV=3	5	3	0.6	2	3	2	1	2	3	sp|P61106|RAB14_HUMAN, sp|P62820|RAB1A_HUMAN	Ras-related protein Rab-1A	YPT1-related protein	RAB1A_HUMAN	P62820	P11476; Q6FIE7; Q96N61; Q9Y3T2	RAB1A	RAB1	Homo sapiens (Human)	9606	P62820	3D-structure; Acetylation; Alternative splicing; Autophagy; Cytoplasm; Endoplasmic reticulum; Endosome; ER-Golgi transport; Golgi apparatus; GTP-binding; Lipoprotein; Membrane; Nucleotide-binding; Phosphoprotein; Prenylation; Protein transport; Transport	Autophagy; ER-Golgi transport; Protein transport; Transport	Cytoplasm; Endoplasmic reticulum; Endosome; Golgi apparatus; Membrane	Alternative splicing	na	na	na	GTP-binding; Nucleotide-binding	na	Acetylation; Lipoprotein; Phosphoprotein; Prenylation	3D-structure	autophagosome assembly {GO:0000045}; autophagy {GO:0006914}; cargo loading into COPII-coated vesicle {GO:0090110}; cell migration {GO:0016477}; COPII vesicle coating {GO:0048208}; defense response to bacterium {GO:0042742}; endocytosis {GO:0006897}; ER to Golgi vesicle-mediated transport {GO:0006888}; Golgi organization {GO:0007030}; growth hormone secretion {GO:0030252}; interleukin-8 secretion …	cytosol {GO:0005829}; early endosome {GO:0005769}; endoplasmic reticulum membrane {GO:0005789}; extracellular exosome {GO:0070062}; Golgi apparatus {GO:0005794}; Golgi membrane {GO:0000139}; melanosome {GO:0042470}; transport vesicle membrane {GO:0030658}	cadherin binding {GO:0045296}; GTP binding {GO:0005525}; GTPase activity {GO:0003924}	na	Golgi Cisternae Pericentriolar Stack Reorganization {R-HSA-162658}; COPII-mediated vesicle transport {R-HSA-204005}; COPI-mediated anterograde transport {R-HSA-6807878}; COPI-dependent Golgi-to-ER retrograde traffic {R-HSA-6811434}; RAB geranylgeranylation {R-HSA-8873719}; RAB GEFs exchange GTP for GDP on RABs {R-HSA-8876198}
371	1	sp|P62917|RL8_HUMAN		28	257	28024	60S ribosomal protein L8 OS=Homo sapiens OX=9606 GN=RPL8 PE=1 SV=2	5	5	1	2	3	2	3	2	3		60S ribosomal protein L8	Large ribosomal subunit protein uL2	RL8_HUMAN	P62917	A8K094; D3DWN2; P25120; Q567Q7; Q969V7; Q9BWQ9	RPL8	na	Homo sapiens (Human)	9606	P62917	3D-structure; Cytoplasm; Hydroxylation; Isopeptide bond; Polymorphism; Ribonucleoprotein; Ribosomal protein; RNA-binding; rRNA-binding; Ubl conjugation	na	Cytoplasm	Polymorphism	na	na	na	na	RNA-binding; Ribonucleoprotein; Ribosomal protein; rRNA-binding	Hydroxylation; Isopeptide bond; Ubl conjugation	3D-structure	cytoplasmic translation {GO:0002181}; nuclear-transcribed mRNA catabolic process, nonsense-mediated decay {GO:0000184}; SRP-dependent cotranslational protein targeting to membrane {GO:0006614}; translation {GO:0006412}; translational initiation {GO:0006413}	cytosol {GO:0005829}; cytosolic large ribosomal subunit {GO:0022625}; focal adhesion {GO:0005925}; membrane {GO:0016020}; polysomal ribosome {GO:0042788}; postsynapse {GO:0098794}; postsynaptic density {GO:0014069}	RNA binding {GO:0003723}; rRNA binding {GO:0019843}; structural constituent of ribosome {GO:0003735}	na	L13a-mediated translational silencing of Ceruloplasmin expression {R-HSA-156827}; Peptide chain elongation {R-HSA-156902}; SRP-dependent cotranslational protein targeting to membrane {R-HSA-1799339}; Viral mRNA Translation {R-HSA-192823}; Selenocysteine synthesis {R-HSA-2408557}; Major pathway of rRNA processing in the nucleolus and cytosol {R-HSA-6791226}; Formation of a pool of free 40S subunit…
429	1	sp|Q13838|DX39B_HUMAN		11	428	48991	Spliceosome RNA helicase DDX39B OS=Homo sapiens OX=9606 GN=DDX39B PE=1 SV=1	5	5	1	2	3	2	3	2	3		Spliceosome RNA helicase DDX39B	56 kDa U2AF65-associated protein; ATP-dependent RNA helicase p47; DEAD box protein UAP56; HLA-B-associated transcript 1 protein	DX39B_HUMAN	Q13838	B0S8C0; O43496; Q0EFA1; Q2L6F9; Q53GL9; Q5RJ64; Q5RJ66; Q5ST94; Q5STB4; Q5STB5; Q5STB7; Q5STB8; Q5STU4; Q5STU5; Q5STU6; Q5STU8; Q71V76	DDX39B	BAT1; UAP56	Homo sapiens (Human)	9606	Q13838	3D-structure; Acetylation; Alternative splicing; ATP-binding; Cytoplasm; Helicase; Hydrolase; Isopeptide bond; mRNA processing; mRNA splicing; mRNA transport; Nucleotide-binding; Nucleus; Phosphoprotein; RNA-binding; Spliceosome; Transport; Ubl conjugation	Transport; mRNA processing; mRNA splicing; mRNA transport	Cytoplasm; Nucleus; Spliceosome	Alternative splicing	na	na	na	ATP-binding; Nucleotide-binding	Helicase; Hydrolase; RNA-binding	Acetylation; Isopeptide bond; Phosphoprotein; Ubl conjugation	3D-structure	liver development {GO:0001889}; mRNA 3'-end processing {GO:0031124}; mRNA export from nucleus {GO:0006406}; mRNA splicing, via spliceosome {GO:0000398}; negative regulation of DNA damage checkpoint {GO:2000002}; positive regulation of cell growth involved in cardiac muscle cell development {GO:0061051}; positive regulation of DNA biosynthetic process {GO:2000573}; positive regulation of DNA-templ…	cytoplasm {GO:0005737}; nuclear matrix {GO:0016363}; nuclear speck {GO:0016607}; nucleolus {GO:0005730}; nucleoplasm {GO:0005654}; nucleus {GO:0005634}; spliceosomal complex {GO:0005681}; transcription export complex {GO:0000346}	ATP binding {GO:0005524}; ATP-dependent protein binding {GO:0043008}; ATP-dependent RNA helicase activity {GO:0004004}; ATPase activity {GO:0016887}; identical protein binding {GO:0042802}; protein-containing complex binding {GO:0044877}; RNA binding {GO:0003723}; RNA-dependent ATPase activity {GO:0008186}; U4 snRNA binding {GO:0030621}; U6 snRNA binding {GO:0017070}	na	Cleavage of Growing Transcript in the Termination Region {R-HSA-109688}; Transport of Mature mRNA derived from an Intron-Containing Transcript {R-HSA-159236}; mRNA 3'-end processing {R-HSA-72187}
448	1	sp|Q15019|SEPT2_HUMAN		14.7	361	41487	Septin-2 OS=Homo sapiens OX=9606 GN=SEPT2 PE=1 SV=1	5	5	1	2	3	2	3	2	3		Septin-2	Neural precursor cell expressed developmentally down-regulated protein 5 (NEDD-5)	SEPT2_HUMAN	Q15019	B4DGE8; Q14132; Q53QU3; Q8IUK9; Q96CB0	SEPT2	DIFF6; KIAA0158; NEDD5	Homo sapiens (Human)	9606	Q15019	3D-structure; Acetylation; Alternative splicing; Cell cycle; Cell division; Cell membrane; Cell projection; Centromere; Chromosome; Cilium; Cytoplasm; Cytoskeleton; Differentiation; Flagellum; GTP-binding; Kinetochore; Membrane; Mitosis; Nucleotide-binding; Phosphoprotein; Spermatogenesis	Cell cycle; Cell division; Differentiation; Mitosis; Spermatogenesis	Cell membrane; Cell projection; Centromere; Chromosome; Cilium; Cytoplasm; Cytoskeleton; Flagellum; Kinetochore; Membrane	Alternative splicing	na	na	na	GTP-binding; Nucleotide-binding	na	Acetylation; Phosphoprotein	3D-structure	cell cycle {GO:0007049}; cell division {GO:0051301}; cilium assembly {GO:0060271}; neuron projection development {GO:0031175}; smoothened signaling pathway {GO:0007224}; spermatogenesis {GO:0007283}	axoneme {GO:0005930}; ciliary membrane {GO:0060170}; cleavage furrow {GO:0032154}; condensed chromosome kinetochore {GO:0000777}; cytoplasm {GO:0005737}; exocyst {GO:0000145}; extracellular exosome {GO:0070062}; midbody {GO:0030496}; non-motile cilium {GO:0097730}; nucleus {GO:0005634}; perinuclear region of cytoplasm {GO:0048471}; photoreceptor connecting cilium {GO:0032391}; septin complex {GO:…	cadherin binding {GO:0045296}; GTP binding {GO:0005525}; identical protein binding {GO:0042802}	na	Anchoring of the basal body to the plasma membrane {R-HSA-5620912}
450	1	sp|Q15181|IPYR_HUMAN		15.9	289	32660	Inorganic pyrophosphatase OS=Homo sapiens OX=9606 GN=PPA1 PE=1 SV=2	5	5	1	2	3	2	3	2	3		Inorganic pyrophosphatase	Pyrophosphate phospho-hydrolase (PPase)	IPYR_HUMAN	Q15181	Q2M348; Q5SQT7; Q6P7P4; Q9UQJ5; Q9Y5B1	PPA1	IOPPP; PP	Homo sapiens (Human)	9606	Q15181	Acetylation; Cytoplasm; Hydrolase; Magnesium; Metal-binding; Phosphoprotein; Polymorphism	na	Cytoplasm	Polymorphism	na	na	na	Magnesium; Metal-binding	Hydrolase	Acetylation; Phosphoprotein	na	diphosphate metabolic process {GO:0071344}; phosphate-containing compound metabolic process {GO:0006796}; tRNA aminoacylation for protein translation {GO:0006418}	cytoplasm {GO:0005737}; cytosol {GO:0005829}; extracellular exosome {GO:0070062}	inorganic diphosphatase activity {GO:0004427}; magnesium ion binding {GO:0000287}	na	Cytosolic tRNA aminoacylation {R-HSA-379716}; Pyrophosphate hydrolysis {R-HSA-71737}
452	1	sp|Q15233|NONO_HUMAN		16.1	471	54231	Non-POU domain-containing octamer-binding protein OS=Homo sapiens OX=9606 GN=NONO PE=1 SV=4	5	5	1	2	3	2	3	2	3		Non-POU domain-containing octamer-binding protein (NonO protein)	54 kDa nuclear RNA- and DNA-binding protein; 55 kDa nuclear protein; DNA-binding p52/p100 complex, 52 kDa subunit; NMT55; p54(nrb) (p54nrb)	NONO_HUMAN	Q15233	B7Z4C2; D3DVV4; F5GYZ3; O00201; P30807; Q12786; Q9BQC5	NONO	NRB54	Homo sapiens (Human)	9606	Q15233	3D-structure; Acetylation; Activator; Alternative splicing; Biological rhythms; Chromosomal rearrangement; Coiled coil; DNA damage; DNA recombination; DNA repair; DNA-binding; Immunity; Innate immunity; Isopeptide bond; Mental retardation; Methylation; mRNA processing; mRNA splicing; Nucleus; Phosphoprotein; Repeat; Repressor; RNA-binding; Transcription; Transcription regulation; Ubl conjugation	Biological rhythms; DNA damage; DNA recombination; DNA repair; Immunity; Innate immunity; Transcription; Transcription regulation; mRNA processing; mRNA splicing	Nucleus	Alternative splicing; Chromosomal rearrangement	na	Mental retardation	Coiled coil; Repeat	na	Activator; DNA-binding; RNA-binding; Repressor	Acetylation; Isopeptide bond; Methylation; Phosphoprotein; Ubl conjugation	3D-structure	activation of innate immune response {GO:0002218}; circadian rhythm {GO:0007623}; DNA recombination {GO:0006310}; DNA repair {GO:0006281}; innate immune response {GO:0045087}; mRNA processing {GO:0006397}; mRNA splicing, via spliceosome {GO:0000398}; negative regulation of oxidative stress-induced neuron intrinsic apoptotic signaling pathway {GO:1903377}; negative regulation of transcription, DNA…	membrane {GO:0016020}; nuclear matrix {GO:0016363}; nuclear speck {GO:0016607}; nucleolus {GO:0005730}; nucleoplasm {GO:0005654}; nucleus {GO:0005634}; paraspeckles {GO:0042382}; RNA polymerase II transcription factor complex {GO:0090575}	chromatin binding {GO:0003682}; E-box binding {GO:0070888}; identical protein binding {GO:0042802}; RNA binding {GO:0003723}; RNA polymerase II distal enhancer sequence-specific DNA binding {GO:0000980}; RNA polymerase II transcription factor activity, sequence-specific DNA binding {GO:0000981}; transcription regulatory region sequence-specific DNA binding {GO:0000976}	na	na
557	1	sp|Q9Y2L1|RRP44_HUMAN		5.1	958	109002	Exosome complex exonuclease RRP44 OS=Homo sapiens OX=9606 GN=DIS3 PE=1 SV=2	5	5	1	2	3	2	3	2	3		Exosome complex exonuclease RRP44	Protein DIS3 homolog; Ribosomal RNA-processing protein 44	RRP44_HUMAN	Q9Y2L1	A6NI21; B2RBL2; Q5W0P7; Q5W0P8; Q658Z7; Q7Z481; Q8WWI2; Q9UG36	DIS3	KIAA1008; RRP44	Homo sapiens (Human)	9606	Q9Y2L1	3D-structure; Acetylation; Alternative splicing; Cytoplasm; Endonuclease; Exonuclease; Exosome; Hydrolase; Magnesium; Manganese; Nuclease; Nucleus; Phosphoprotein; Polymorphism; RNA-binding; rRNA processing	rRNA processing	Cytoplasm; Exosome; Nucleus	Alternative splicing; Polymorphism	na	na	na	Magnesium; Manganese	Endonuclease; Exonuclease; Hydrolase; Nuclease; RNA-binding	Acetylation; Phosphoprotein	3D-structure	CUT catabolic process {GO:0071034}; exonucleolytic nuclear-transcribed mRNA catabolic process involved in deadenylation-dependent decay {GO:0043928}; regulation of mRNA stability {GO:0043488}; rRNA catabolic process {GO:0016075}; rRNA processing {GO:0006364}	cytosol {GO:0005829}; exosome (RNase complex) {GO:0000178}; membrane {GO:0016020}; nuclear exosome (RNase complex) {GO:0000176}; nucleoplasm {GO:0005654}; nucleus {GO:0005634}	3'-5'-exoribonuclease activity {GO:0000175}; endonuclease activity {GO:0004519}; guanyl-nucleotide exchange factor activity {GO:0005085}; RNA binding {GO:0003723}	na	ATF4 activates genes {R-HSA-380994}; mRNA decay by 3' to 5' exoribonuclease {R-HSA-429958}; Butyrate Response Factor 1 (BRF1) binds and destabilizes mRNA {R-HSA-450385}; Tristetraprolin (TTP, ZFP36) binds and destabilizes mRNA {R-HSA-450513}; KSRP (KHSRP) binds and destabilizes mRNA {R-HSA-450604}; Major pathway of rRNA processing in the nucleolus and cytosol {R-HSA-6791226}
562	1	sp|Q9Y608|LRRF2_HUMAN		5.4	721	82170	Leucine-rich repeat flightless-interacting protein 2 OS=Homo sapiens OX=9606 GN=LRRFIP2 PE=1 SV=1	5	5	1	2	3	2	3	2	3		Leucine-rich repeat flightless-interacting protein 2 (LRR FLII-interacting protein 2)	na	LRRF2_HUMAN	Q9Y608	A8K649; A8MXR0; B4DY63; Q68CV3; Q9NXH5	LRRFIP2	na	Homo sapiens (Human)	9606	Q9Y608	Alternative splicing; Coiled coil; Phosphoprotein; Polymorphism; Wnt signaling pathway	Wnt signaling pathway	na	Alternative splicing; Polymorphism	na	na	Coiled coil	na	na	Phosphoprotein	na	Wnt signaling pathway {GO:0016055}	na	LRR domain binding {GO:0030275}; RNA polymerase II transcription factor activity, sequence-specific DNA binding {GO:0000981}	na	na
31	1	sp|O00541|PESC_HUMAN		4.4	588	68002	Pescadillo homolog OS=Homo sapiens OX=9606 GN=PES1 PE=1 SV=1	4	4	1	2	2	2	2	2	2		Pescadillo homolog	na	PESC_HUMAN	O00541	Q6IC29	PES1	na	Homo sapiens (Human)	9606	O00541	3D-structure; Acetylation; Alternative splicing; Chromosome; Isopeptide bond; Nucleus; Polymorphism; Ribosome biogenesis; rRNA processing; Ubl conjugation	Ribosome biogenesis; rRNA processing	Chromosome; Nucleus	Alternative splicing; Polymorphism	na	na	na	na	na	Acetylation; Isopeptide bond; Ubl conjugation	3D-structure	cell proliferation {GO:0008283}; maturation of 5.8S rRNA from tricistronic rRNA transcript (SSU-rRNA, 5.8S rRNA, LSU-rRNA) {GO:0000466}; maturation of LSU-rRNA from tricistronic rRNA transcript (SSU-rRNA, 5.8S rRNA, LSU-rRNA) {GO:0000463}; nucleolus organization {GO:0007000}; protein localization to organelle {GO:0033365}; regulation of cell cycle {GO:0051726}; ribosomal large subunit biogenesis …	condensed chromosome {GO:0000793}; cytosol {GO:0005829}; membrane {GO:0016020}; nucleolus {GO:0005730}; nucleoplasm {GO:0005654}; nucleus {GO:0005634}; PeBoW complex {GO:0070545}; preribosome, large subunit precursor {GO:0030687}	ribonucleoprotein complex binding {GO:0043021}; RNA binding {GO:0003723}	na	Major pathway of rRNA processing in the nucleolus and cytosol {R-HSA-6791226}
42	1	sp|O43242|PSMD3_HUMAN		7.5	534	60977	26S proteasome non-ATPase regulatory subunit 3 OS=Homo sapiens OX=9606 GN=PSMD3 PE=1 SV=2	4	4	1	2	2	2	2	2	2		26S proteasome non-ATPase regulatory subunit 3	26S proteasome regulatory subunit RPN3; 26S proteasome regulatory subunit S3; Proteasome subunit p58	PSMD3_HUMAN	O43242	B3KMW9; B4DT72; Q96EI2; Q9BQA4	PSMD3	na	Homo sapiens (Human)	9606	O43242	3D-structure; Alternative splicing; Isopeptide bond; Phosphoprotein; Proteasome; Ubl conjugation	na	Proteasome	Alternative splicing	na	na	na	na	na	Isopeptide bond; Phosphoprotein; Ubl conjugation	3D-structure	neutrophil degranulation {GO:0043312}; post-translational protein modification {GO:0043687}; protein deubiquitination {GO:0016579}; regulation of protein catabolic process {GO:0042176}; ubiquitin-dependent protein catabolic process {GO:0006511}	cytosol {GO:0005829}; extracellular exosome {GO:0070062}; extracellular region {GO:0005576}; ficolin-1-rich granule lumen {GO:1904813}; membrane {GO:0016020}; nucleoplasm {GO:0005654}; nucleus {GO:0005634}; proteasome accessory complex {GO:0022624}; proteasome complex {GO:0000502}; proteasome regulatory particle, lid subcomplex {GO:0008541}; secretory granule lumen {GO:0034774}	enzyme regulator activity {GO:0030234}	na	Activation of NF-kappaB in B cells {R-HSA-1169091}; Oxygen-dependent proline hydroxylation of Hypoxia-inducible Factor Alpha {R-HSA-1234176}; ER-Phagosome pathway {R-HSA-1236974}; Cross-presentation of soluble exogenous antigens (endosomes) {R-HSA-1236978}; Autodegradation of Cdh1 by Cdh1:APC/C {R-HSA-174084}; SCF-beta-TrCP mediated degradation of Emi1 {R-HSA-174113}; APC/C:Cdc20 mediated degrada…
43	1	sp|O43684|BUB3_HUMAN		8.2	328	37154	Mitotic checkpoint protein BUB3 OS=Homo sapiens OX=9606 GN=BUB3 PE=1 SV=1	4	4	1	2	2	2	2	2	2		Mitotic checkpoint protein BUB3	na	BUB3_HUMAN	O43684	A6NJ42; B2R6E7; D3DRE9; O43685	BUB3	na	Homo sapiens (Human)	9606	O43684	Acetylation; ADP-ribosylation; Alternative splicing; Cell cycle; Cell division; Centromere; Chromosome; Chromosome partition; Isopeptide bond; Kinetochore; Meiosis; Mitosis; Nucleus; Phosphoprotein; Repeat; Ubl conjugation; WD repeat	Cell cycle; Cell division; Chromosome partition; Meiosis; Mitosis	Centromere; Chromosome; Kinetochore; Nucleus	Alternative splicing	na	na	Repeat; WD repeat	na	na	ADP-ribosylation; Acetylation; Isopeptide bond; Phosphoprotein; Ubl conjugation	na	anaphase-promoting complex-dependent catabolic process {GO:0031145}; attachment of spindle microtubules to kinetochore {GO:0008608}; cell division {GO:0051301}; meiotic cell cycle {GO:0051321}; mitotic sister chromatid segregation {GO:0000070}; mitotic spindle assembly checkpoint {GO:0007094}	bub1-bub3 complex {GO:1990298}; condensed chromosome kinetochore {GO:0000777}; cytosol {GO:0005829}; kinetochore {GO:0000776}; mitotic checkpoint complex {GO:0033597}; nucleoplasm {GO:0005654}	ubiquitin binding {GO:0043130}	na	Inactivation of APC/C via direct inhibition of the APC/C complex {R-HSA-141430}; Amplification of signal from unattached kinetochores via a MAD2 inhibitory signal {R-HSA-141444}; Cdc20:Phospho-APC/C mediated degradation of Cyclin A {R-HSA-174184}; APC/C:Cdc20 mediated degradation of mitotic proteins {R-HSA-176409}; APC-Cdc20 mediated degradation of Nek2A {R-HSA-179409}; Separation of Sister Chrom…
62	1	sp|P00492|HPRT_HUMAN		10.6	218	24579	Hypoxanthine-guanine phosphoribosyltransferase OS=Homo sapiens OX=9606 GN=HPRT1 PE=1 SV=2	4	4	1	2	2	2	2	2	2		Hypoxanthine-guanine phosphoribosyltransferase (HGPRT; HGPRTase)	na	HPRT_HUMAN	P00492	A6NHF0; B2R8M9	HPRT1	HPRT	Homo sapiens (Human)	9606	P00492	3D-structure; Acetylation; Cytoplasm; Disease mutation; Glycosyltransferase; Gout; Isopeptide bond; Magnesium; Metal-binding; Nucleotide-binding; Phosphoprotein; Purine salvage; Transferase; Ubl conjugation	Purine salvage	Cytoplasm	na	na	Disease mutation; Gout	na	Magnesium; Metal-binding; Nucleotide-binding	Glycosyltransferase; Transferase	Acetylation; Isopeptide bond; Phosphoprotein; Ubl conjugation	3D-structure	adenine salvage {GO:0006168}; central nervous system neuron development {GO:0021954}; cerebral cortex neuron differentiation {GO:0021895}; dendrite morphogenesis {GO:0048813}; dopamine metabolic process {GO:0042417}; GMP catabolic process {GO:0046038}; grooming behavior {GO:0007625}; guanine salvage {GO:0006178}; hypoxanthine metabolic process {GO:0046100}; hypoxanthine salvage {GO:0043103}; IMP …	cytoplasm {GO:0005737}; cytosol {GO:0005829}; extracellular exosome {GO:0070062}	guanine phosphoribosyltransferase activity {GO:0052657}; hypoxanthine phosphoribosyltransferase activity {GO:0004422}; identical protein binding {GO:0042802}; magnesium ion binding {GO:0000287}; nucleotide binding {GO:0000166}; protein homodimerization activity {GO:0042803}	Purine metabolism; IMP biosynthesis via salvage pathway; IMP from hypoxanthine: step 1/1.	Purine salvage {R-HSA-74217}
104	1	sp|P06737|PYGL_HUMAN		6.4	847	97147	Glycogen phosphorylase, liver form OS=Homo sapiens OX=9606 GN=PYGL PE=1 SV=4	4	4	1	2	2	2	2	2	2		Glycogen phosphorylase, liver form	na	PYGL_HUMAN	P06737	A6NDQ4; B4DUB7; F5H816; O60567; O60752; O60913; Q501V9; Q641R5; Q96G82	PYGL	na	Homo sapiens (Human)	9606	P06737	3D-structure; Acetylation; Allosteric enzyme; Alternative splicing; Carbohydrate metabolism; Disease mutation; Glycogen metabolism; Glycogen storage disease; Glycosyltransferase; Nucleotide-binding; Phosphoprotein; Polymorphism; Pyridoxal phosphate; Transferase	Carbohydrate metabolism; Glycogen metabolism	na	Alternative splicing; Polymorphism	na	Disease mutation; Glycogen storage disease	na	Nucleotide-binding; Pyridoxal phosphate	Allosteric enzyme; Glycosyltransferase; Transferase	Acetylation; Phosphoprotein	3D-structure	5-phosphoribose 1-diphosphate biosynthetic process {GO:0006015}; glucose homeostasis {GO:0042593}; glycogen catabolic process {GO:0005980}; glycogen metabolic process {GO:0005977}; necroptotic process {GO:0070266}; neutrophil degranulation {GO:0043312}; response to bacterium {GO:0009617}	cytoplasm {GO:0005737}; cytosol {GO:0005829}; extracellular exosome {GO:0070062}; extracellular region {GO:0005576}; ficolin-1-rich granule lumen {GO:1904813}; secretory granule lumen {GO:0034774}	AMP binding {GO:0016208}; ATP binding {GO:0005524}; bile acid binding {GO:0032052}; drug binding {GO:0008144}; glucose binding {GO:0005536}; glycogen phosphorylase activity {GO:0008184}; linear malto-oligosaccharide phosphorylase activity {GO:0102250}; protein homodimerization activity {GO:0042803}; purine nucleobase binding {GO:0002060}; pyridoxal phosphate binding {GO:0030170}; SHG alpha-glucan…	na	Neutrophil degranulation {R-HSA-6798695}; Glycogen breakdown (glycogenolysis) {R-HSA-70221}
110	1	sp|P07339|CATD_HUMAN		10	412	44552	Cathepsin D OS=Homo sapiens OX=9606 GN=CTSD PE=1 SV=1	4	4	1	2	2	2	2	2	2		Cathepsin D heavy chain	na	CATD_HUMAN	P07339	Q6IB57	CTSD	CPSD	Homo sapiens (Human)	9606	P07339	3D-structure; Alzheimer disease; Aspartyl protease; Disease mutation; Disulfide bond; Glycoprotein; Hydrolase; Lysosome; Neurodegeneration; Neuronal ceroid lipofuscinosis; Polymorphism; Protease; Secreted; Signal; Zymogen	na	Lysosome; Secreted	Polymorphism	na	Alzheimer disease; Disease mutation; Neurodegeneration; Neuronal ceroid lipofuscinosis	Signal	na	Aspartyl protease; Hydrolase; Protease	Disulfide bond; Glycoprotein; Zymogen	3D-structure	antigen processing and presentation of exogenous peptide antigen via MHC class II {GO:0019886}; autophagy {GO:0006914}; collagen catabolic process {GO:0030574}; neutrophil degranulation {GO:0043312}; protein catabolic process {GO:0030163}; proteolysis {GO:0006508}	collagen-containing extracellular matrix {GO:0062023}; extracellular exosome {GO:0070062}; extracellular region {GO:0005576}; extracellular space {GO:0005615}; ficolin-1-rich granule lumen {GO:1904813}; lysosomal lumen {GO:0043202}; lysosome {GO:0005764}; melanosome {GO:0042470}; membrane raft {GO:0045121}; specific granule lumen {GO:0035580}; tertiary granule lumen {GO:1904724}	aspartic-type endopeptidase activity {GO:0004190}; cysteine-type endopeptidase activity {GO:0004197}; serine-type endopeptidase activity {GO:0004252}	na	Collagen degradation {R-HSA-1442490}; Metabolism of Angiotensinogen to Angiotensins {R-HSA-2022377}; MHC class II antigen presentation {R-HSA-2132295}; Neutrophil degranulation {R-HSA-6798695}; Estrogen-dependent gene expression {R-HSA-9018519}
126	1	sp|P09622|DLDH_HUMAN		9	509	54177	Dihydrolipoyl dehydrogenase, mitochondrial OS=Homo sapiens OX=9606 GN=DLD PE=1 SV=2	4	4	1	2	2	2	2	2	2		Dihydrolipoyl dehydrogenase, mitochondrial	Dihydrolipoamide dehydrogenase; Glycine cleavage system L protein	DLDH_HUMAN	P09622	B2R5X0; B4DHG0; B4DT69; Q14131; Q14167; Q59EV8; Q8WTS4	DLD	GCSL; LAD; PHE3	Homo sapiens (Human)	9606	P09622	3D-structure; Acetylation; Alternative splicing; Cell projection; Cilium; Cytoplasmic vesicle; Disease mutation; Disulfide bond; FAD; Flagellum; Flavoprotein; Mitochondrion; NAD; Nucleus; Oxidoreductase; Phosphoprotein; Polymorphism; Redox-active center; Transit peptide	na	Cell projection; Cilium; Cytoplasmic vesicle; Flagellum; Mitochondrion; Nucleus	Alternative splicing; Polymorphism	na	Disease mutation	Redox-active center; Transit peptide	FAD; Flavoprotein; NAD	Oxidoreductase	Acetylation; Disulfide bond; Phosphoprotein	3D-structure	2-oxoglutarate metabolic process {GO:0006103}; aging {GO:0007568}; cell redox homeostasis {GO:0045454}; dihydrolipoamide metabolic process {GO:0051068}; gastrulation {GO:0007369}; histone succinylation {GO:0106077}; lipoate metabolic process {GO:0009106}; mitochondrial acetyl-CoA biosynthetic process from pyruvate {GO:0061732}; mitochondrial electron transport, NADH to ubiquinone {GO:0006120}; pr…	acrosomal matrix {GO:0043159}; mitochondrial matrix {GO:0005759}; mitochondrion {GO:0005739}; motile cilium {GO:0031514}; myelin sheath {GO:0043209}; nucleoplasm {GO:0005654}; nucleus {GO:0005634}; oxoglutarate dehydrogenase complex {GO:0045252}; pyruvate dehydrogenase complex {GO:0045254}	dihydrolipoyl dehydrogenase activity {GO:0004148}; electron transfer activity {GO:0009055}; flavin adenine dinucleotide binding {GO:0050660}; lipoamide binding {GO:0043544}; NAD binding {GO:0051287}	na	Regulation of pyruvate dehydrogenase (PDH) complex {R-HSA-204174}; Glyoxylate metabolism and glycine degradation {R-HSA-389661}; Signaling by Retinoic Acid {R-HSA-5362517}; Glycine degradation {R-HSA-6783984}; Pyruvate metabolism {R-HSA-70268}; Branched-chain amino acid catabolism {R-HSA-70895}; Lysine catabolism {R-HSA-71064}; Citric acid cycle (TCA cycle) {R-HSA-71403}
139	1	sp|P11171|41_HUMAN		3	864	97016	Protein 4.1 OS=Homo sapiens OX=9606 GN=EPB41 PE=1 SV=4	4	4	1	2	2	2	2	2	2		Protein 4.1 (P4.1)	4.1R; Band 4.1; EPB4.1	41_HUMAN	P11171	B1ALH8; B1ALH9; D3DPM9; D3DPN0; P11176; Q14245; Q5TB35; Q5VXN8; Q8IXV9; Q9Y578; Q9Y579	EPB41	E41P	Homo sapiens (Human)	9606	P11171	3D-structure; Actin-binding; Alternative splicing; Calmodulin-binding; Cell cycle; Cell division; Cytoplasm; Cytoskeleton; Elliptocytosis; Glycoprotein; Hereditary hemolytic anemia; Mitosis; Nucleus; Phosphoprotein; Polymorphism; Pyropoikilocytosis; Transport	Cell cycle; Cell division; Mitosis; Transport	Cytoplasm; Cytoskeleton; Nucleus	Alternative splicing; Polymorphism	na	Elliptocytosis; Hereditary hemolytic anemia; Pyropoikilocytosis	na	na	Actin-binding; Calmodulin-binding	Glycoprotein; Phosphoprotein	3D-structure	actin cytoskeleton organization {GO:0030036}; actomyosin structure organization {GO:0031032}; cell cycle {GO:0007049}; cell division {GO:0051301}; cortical actin cytoskeleton organization {GO:0030866}; positive regulation of protein binding {GO:0032092}; positive regulation of protein localization to cell cortex {GO:1904778}; protein-containing complex assembly {GO:0065003}; regulation of cell sh…	cell cortex region {GO:0099738}; cell junction {GO:0030054}; cortical cytoskeleton {GO:0030863}; cytoplasmic side of plasma membrane {GO:0009898}; cytosol {GO:0005829}; nucleus {GO:0005634}; plasma membrane {GO:0005886}; postsynaptic density {GO:0014069}; protein-containing complex {GO:0032991}; spectrin-associated cytoskeleton {GO:0014731}	1-phosphatidylinositol binding {GO:0005545}; actin binding {GO:0003779}; calmodulin binding {GO:0005516}; phosphoprotein binding {GO:0051219}; protein C-terminus binding {GO:0008022}; protein N-terminus binding {GO:0047485}; spectrin binding {GO:0030507}; structural constituent of cytoskeleton {GO:0005200}	na	Neurexins and neuroligins {R-HSA-6794361}
159	1	sp|P13667|PDIA4_HUMAN		8.4	645	72932	Protein disulfide-isomerase A4 OS=Homo sapiens OX=9606 GN=PDIA4 PE=1 SV=2	4	4	1	2	2	2	2	2	2		Protein disulfide-isomerase A4	Endoplasmic reticulum resident protein 70 (ER protein 70; ERp70); Endoplasmic reticulum resident protein 72 (ER protein 72; ERp-72; ERp72)	PDIA4_HUMAN	P13667	A8K4K6; Q549T6	PDIA4	ERP70; ERP72	Homo sapiens (Human)	9606	P13667	3D-structure; Acetylation; Disulfide bond; Endoplasmic reticulum; Isomerase; Polymorphism; Redox-active center; Repeat; Signal	na	Endoplasmic reticulum	Polymorphism	na	na	Redox-active center; Repeat; Signal	na	Isomerase	Acetylation; Disulfide bond	3D-structure	cell redox homeostasis {GO:0045454}; chaperone-mediated protein folding {GO:0061077}; protein folding {GO:0006457}; protein secretion {GO:0009306}; response to endoplasmic reticulum stress {GO:0034976}	cell surface {GO:0009986}; endoplasmic reticulum {GO:0005783}; endoplasmic reticulum lumen {GO:0005788}; extracellular space {GO:0005615}; melanosome {GO:0042470}	peptide disulfide oxidoreductase activity {GO:0015037}; protein disulfide isomerase activity {GO:0003756}; RNA binding {GO:0003723}	na	na
110.01	1	tr|A0A1B0GU03|A0A1B0GU03_HUMAN	redundant	7	582	62701	Uncharacterized protein OS=Homo sapiens OX=9606 PE=1 SV=1	4	4	1	2	2	2	2	2	2		na	na	na	na	na	na	na	na	na	na	na	na	na	na	na	na	na	na	na	na	na	na	na	na	na	na
198	1	sp|P24534|EF1B_HUMAN		12.4	225	24763	Elongation factor 1-beta OS=Homo sapiens OX=9606 GN=EEF1B2 PE=1 SV=3	4	4	1	2	2	2	2	2	2		Elongation factor 1-beta (EF-1-beta)	na	EF1B_HUMAN	P24534	A8K795; Q6IBH9	EEF1B2	EEF1B; EF1B	Homo sapiens (Human)	9606	P24534	3D-structure; Acetylation; Elongation factor; Isopeptide bond; Phosphoprotein; Protein biosynthesis; Ubl conjugation	Protein biosynthesis	na	na	na	na	na	na	Elongation factor	Acetylation; Isopeptide bond; Phosphoprotein; Ubl conjugation	3D-structure	response to ethanol {GO:0045471}; translational elongation {GO:0006414}	cytoplasm {GO:0005737}; cytosol {GO:0005829}; eukaryotic translation elongation factor 1 complex {GO:0005853}	translation elongation factor activity {GO:0003746}	na	Eukaryotic Translation Elongation {R-HSA-156842}
236	1	sp|P31948|STIP1_HUMAN		6.4	543	62639	Stress-induced-phosphoprotein 1 OS=Homo sapiens OX=9606 GN=STIP1 PE=1 SV=1	4	4	1	2	2	2	2	2	2		Stress-induced-phosphoprotein 1 (STI1)	Hsc70/Hsp90-organizing protein (Hop); Renal carcinoma antigen NY-REN-11; Transformation-sensitive protein IEF SSP 3521	STIP1_HUMAN	P31948	B4DM70; F5H0T1; G3XAD8; Q3ZCU9; Q5TZU9	STIP1	na	Homo sapiens (Human)	9606	P31948	3D-structure; Acetylation; Alternative splicing; Cytoplasm; Isopeptide bond; Nucleus; Phosphoprotein; Repeat; TPR repeat; Ubl conjugation	na	Cytoplasm; Nucleus	Alternative splicing	na	na	Repeat; TPR repeat	na	na	Acetylation; Isopeptide bond; Phosphoprotein; Ubl conjugation	3D-structure	na	chaperone complex {GO:0101031}; cytosol {GO:0005829}; Golgi apparatus {GO:0005794}; myelin sheath {GO:0043209}; nucleus {GO:0005634}; protein-containing complex {GO:0032991}	chaperone binding {GO:0051087}; Hsp70 protein binding {GO:0030544}; Hsp90 protein binding {GO:0051879}; protein C-terminus binding {GO:0008022}; RNA binding {GO:0003723}	na	HSP90 chaperone cycle for steroid hormone receptors (SHR) {R-HSA-3371497}
245	1	sp|P35241|RADI_HUMAN		6.5	583	68563	Radixin OS=Homo sapiens OX=9606 GN=RDX PE=1 SV=1	4	1	0.25	2	2	1	0	2	0	sp|P26038|MOES_HUMAN, sp|P35241|RADI_HUMAN	Radixin	na	RADI_HUMAN	P35241	A7YIJ8; A7YIK0; A7YIK3; B7Z9U6; F5H1A7; Q86Y61	RDX	na	Homo sapiens (Human)	9606	P35241	Actin capping; Actin-binding; Alternative splicing; Cell membrane; Cell projection; Cytoplasm; Cytoskeleton; Deafness; Disease mutation; Membrane; Non-syndromic deafness; Phosphoprotein; Polymorphism	na	Cell membrane; Cell projection; Cytoplasm; Cytoskeleton; Membrane	Alternative splicing; Polymorphism	na	Deafness; Disease mutation; Non-syndromic deafness	na	na	Actin capping; Actin-binding	Phosphoprotein	na	apical protein localization {GO:0045176}; barbed-end actin filament capping {GO:0051016}; cellular response to platelet-derived growth factor stimulus {GO:0036120}; cellular response to thyroid hormone stimulus {GO:0097067}; establishment of endothelial barrier {GO:0061028}; establishment of protein localization {GO:0045184}; microvillus assembly {GO:0030033}; negative regulation of adherens junc…	apical plasma membrane {GO:0016324}; cell periphery {GO:0071944}; cell tip {GO:0051286}; cell-cell adherens junction {GO:0005913}; cleavage furrow {GO:0032154}; cortical actin cytoskeleton {GO:0030864}; extracellular exosome {GO:0070062}; extracellular space {GO:0005615}; filopodium {GO:0030175}; focal adhesion {GO:0005925}; lamellipodium {GO:0030027}; microvillus {GO:0005902}; midbody {GO:003049…	actin binding {GO:0003779}; ATPase binding {GO:0051117}; cadherin binding {GO:0045296}; protein domain specific binding {GO:0019904}; protein homodimerization activity {GO:0042803}; protein kinase A binding {GO:0051018}; RNA binding {GO:0003723}	na	Recycling pathway of L1 {R-HSA-437239}
253	1	sp|P36542|ATPG_HUMAN		12.1	298	32996	ATP synthase subunit gamma, mitochondrial OS=Homo sapiens OX=9606 GN=ATP5F1C PE=1 SV=1	4	4	1	2	2	2	2	2	2		ATP synthase subunit gamma, mitochondrial	ATP synthase F1 subunit gamma; F-ATPase gamma subunit	ATPG_HUMAN	P36542	A8KA31; Q5VYP3; Q6I9V2; Q96AS8	ATP5F1C	na	Homo sapiens (Human)	9606	P36542	Acetylation; Alternative splicing; ATP synthesis; CF(1); Hydrogen ion transport; Ion transport; Membrane; Mitochondrion; Mitochondrion inner membrane; Phosphoprotein; Transit peptide; Transport	ATP synthesis; Hydrogen ion transport; Ion transport; Transport	CF(1); Membrane; Mitochondrion; Mitochondrion inner membrane	Alternative splicing	na	na	Transit peptide	na	na	Acetylation; Phosphoprotein	na	ATP biosynthetic process {GO:0006754}; cristae formation {GO:0042407}; mitochondrial ATP synthesis coupled proton transport {GO:0042776}; oxidative phosphorylation {GO:0006119}	membrane {GO:0016020}; mitochondrial inner membrane {GO:0005743}; mitochondrial matrix {GO:0005759}; mitochondrial proton-transporting ATP synthase complex {GO:0005753}; mitochondrial proton-transporting ATP synthase complex, catalytic core F(1) {GO:0000275}; mitochondrion {GO:0005739}; myelin sheath {GO:0043209}	proton-transporting ATP synthase activity, rotational mechanism {GO:0046933}; RNA binding {GO:0003723}; transmembrane transporter activity {GO:0022857}	na	Formation of ATP by chemiosmotic coupling {R-HSA-163210}; Cristae formation {R-HSA-8949613}
284	1	sp|P47929|LEG7_HUMAN		30.1	136	15075	Galectin-7 OS=Homo sapiens OX=9606 GN=LGALS7 PE=1 SV=2	4	4	1	2	2	2	2	2	2		Galectin-7 (Gal-7)	HKL-14; PI7; p53-induced gene 1 protein	LEG7_HUMAN	P47929	Q6IB87	LGALS7	PIG1	Homo sapiens (Human)	9606	P47929	3D-structure; Apoptosis; Cytoplasm; Lectin; Nucleus; Secreted	Apoptosis	Cytoplasm; Nucleus; Secreted	na	na	na	na	Lectin	na	na	3D-structure	apoptotic process {GO:0006915}; heterophilic cell-cell adhesion via plasma membrane cell adhesion molecules {GO:0007157}	cytoplasm {GO:0005737}; extracellular exosome {GO:0070062}; extracellular space {GO:0005615}; nucleus {GO:0005634}	carbohydrate binding {GO:0030246}	na	na
295	1	sp|P49736|MCM2_HUMAN		5.3	904	101895	DNA replication licensing factor MCM2 OS=Homo sapiens OX=9606 GN=MCM2 PE=1 SV=4	4	4	1	2	2	2	2	2	2		DNA replication licensing factor MCM2	Minichromosome maintenance protein 2 homolog; Nuclear protein BM28	MCM2_HUMAN	P49736	Q14577; Q15023; Q8N2V1; Q969W7; Q96AE1; Q9BRM7	MCM2	BM28; CCNL1; CDCL1; KIAA0030	Homo sapiens (Human)	9606	P49736	3D-structure; Acetylation; ATP-binding; Cell cycle; Deafness; Disease mutation; DNA replication; DNA-binding; Helicase; Hydrolase; Isopeptide bond; Metal-binding; Non-syndromic deafness; Nucleotide-binding; Nucleus; Phosphoprotein; Polymorphism; Ubl conjugation; Zinc; Zinc-finger	Cell cycle; DNA replication	Nucleus	Polymorphism	na	Deafness; Disease mutation; Non-syndromic deafness	Zinc-finger	ATP-binding; Metal-binding; Nucleotide-binding; Zinc	DNA-binding; Helicase; Hydrolase	Acetylation; Isopeptide bond; Phosphoprotein; Ubl conjugation	3D-structure	apoptotic process {GO:0006915}; cellular response to interleukin-4 {GO:0071353}; cochlea development {GO:0090102}; DNA replication {GO:0006260}; DNA replication initiation {GO:0006270}; DNA unwinding involved in DNA replication {GO:0006268}; G1/S transition of mitotic cell cycle {GO:0000082}; negative regulation of DNA helicase activity {GO:1905775}; nucleosome assembly {GO:0006334}	chromatin {GO:0000785}; cytoplasm {GO:0005737}; MCM complex {GO:0042555}; microtubule cytoskeleton {GO:0015630}; nuclear chromosome, telomeric region {GO:0000784}; nuclear origin of replication recognition complex {GO:0005664}; nucleoplasm {GO:0005654}; nucleus {GO:0005634}	ATP binding {GO:0005524}; DNA binding {GO:0003677}; DNA replication origin binding {GO:0003688}; enzyme binding {GO:0019899}; helicase activity {GO:0004386}; histone binding {GO:0042393}; metal ion binding {GO:0046872}	na	Activation of ATR in response to replication stress {R-HSA-176187}; Unwinding of DNA {R-HSA-176974}; Assembly of the pre-replicative complex {R-HSA-68867}; Orc1 removal from chromatin {R-HSA-68949}; Activation of the pre-replicative complex {R-HSA-68962}; Switching of origins to a post-replicative state {R-HSA-69052}
333	1	sp|P61019|RAB2A_HUMAN		20.8	212	23545	Ras-related protein Rab-2A OS=Homo sapiens OX=9606 GN=RAB2A PE=1 SV=1	4	4	1	2	2	2	2	2	2		Ras-related protein Rab-2A	na	RAB2A_HUMAN	P61019	B2R5W8; B4DMQ5; P08886	RAB2A	RAB2	Homo sapiens (Human)	9606	P61019	3D-structure; Acetylation; Alternative splicing; Endoplasmic reticulum; ER-Golgi transport; Golgi apparatus; GTP-binding; Lipoprotein; Membrane; Nucleotide-binding; Prenylation; Protein transport; Transport	ER-Golgi transport; Protein transport; Transport	Endoplasmic reticulum; Golgi apparatus; Membrane	Alternative splicing	na	na	na	GTP-binding; Nucleotide-binding	na	Acetylation; Lipoprotein; Prenylation	3D-structure	ER to Golgi vesicle-mediated transport {GO:0006888}; Golgi organization {GO:0007030}; post-translational protein modification {GO:0043687}; protein transport {GO:0015031}	cytosol {GO:0005829}; endoplasmic reticulum membrane {GO:0005789}; endoplasmic reticulum-Golgi intermediate compartment membrane {GO:0033116}; extracellular exosome {GO:0070062}; Golgi apparatus {GO:0005794}; Golgi membrane {GO:0000139}; lysosomal membrane {GO:0005765}; melanosome {GO:0042470}; nucleus {GO:0005634}	GDP binding {GO:0019003}; GTP binding {GO:0005525}; GTPase activity {GO:0003924}	na	Golgi Cisternae Pericentriolar Stack Reorganization {R-HSA-162658}; RAB geranylgeranylation {R-HSA-8873719}
334	1	sp|P61106|RAB14_HUMAN		19.1	215	23897	Ras-related protein Rab-14 OS=Homo sapiens OX=9606 GN=RAB14 PE=1 SV=4	4	2	0.5	2	2	2	0	2	0	sp|P61106|RAB14_HUMAN, sp|P62820|RAB1A_HUMAN	Ras-related protein Rab-14	na	RAB14_HUMAN	P61106	B3KR31; P35287; Q5JVD4; Q6Q7K5; Q969L0; Q9UI11	RAB14	na	Homo sapiens (Human)	9606	P61106	3D-structure; Acetylation; Cytoplasmic vesicle; Endosome; Golgi apparatus; GTP-binding; Lipoprotein; Membrane; Methylation; Nucleotide-binding; Polymorphism; Prenylation; Protein transport; Transport	Protein transport; Transport	Cytoplasmic vesicle; Endosome; Golgi apparatus; Membrane	Polymorphism	na	na	na	GTP-binding; Nucleotide-binding	na	Acetylation; Lipoprotein; Methylation; Prenylation	3D-structure	defense response to bacterium {GO:0042742}; endocytic recycling {GO:0032456}; fibroblast growth factor receptor signaling pathway {GO:0008543}; Golgi to endosome transport {GO:0006895}; intracellular transport {GO:0046907}; neutrophil degranulation {GO:0043312}; phagosome maturation {GO:0090382}; phosphatidylinositol biosynthetic process {GO:0006661}; protein transport {GO:0015031}; regulation of…	cytosol {GO:0005829}; early endosome {GO:0005769}; early endosome membrane {GO:0031901}; extracellular exosome {GO:0070062}; Golgi membrane {GO:0000139}; Golgi stack {GO:0005795}; intracellular {GO:0005622}; intracellular membrane-bounded organelle {GO:0043231}; late endosome {GO:0005770}; lysosomal membrane {GO:0005765}; lysosome {GO:0005764}; nuclear outer membrane-endoplasmic reticulum membran…	GDP binding {GO:0019003}; GTP binding {GO:0005525}; GTPase activity {GO:0003924}; myosin V binding {GO:0031489}	na	Translocation of SLC2A4 (GLUT4) to the plasma membrane {R-HSA-1445148}; Synthesis of PIPs at the plasma membrane {R-HSA-1660499}; Neutrophil degranulation {R-HSA-6798695}; RAB geranylgeranylation {R-HSA-8873719}; RAB GEFs exchange GTP for GDP on RABs {R-HSA-8876198}
349	1	sp|P62258|1433E_HUMAN		21.6	255	29174	14-3-3 protein epsilon OS=Homo sapiens OX=9606 GN=YWHAE PE=1 SV=1	4	2	0.5	2	2	1	1	1.333	1.2	sp|P31946|1433B_HUMAN, sp|P62258|1433E_HUMAN, sp|P63104|1433Z_HUMAN	14-3-3 protein epsilon (14-3-3E)	na	1433E_HUMAN	P62258	B3KY71; D3DTH5; P29360; P42655; Q4VJB6; Q53XZ5; Q63631; Q7M4R4	YWHAE	na	Homo sapiens (Human)	9606	P62258	3D-structure; Acetylation; Alternative splicing; Cytoplasm; Host-virus interaction; Isopeptide bond; Nucleus; Phosphoprotein; Ubl conjugation	Host-virus interaction	Cytoplasm; Nucleus	Alternative splicing	na	na	na	na	na	Acetylation; Isopeptide bond; Phosphoprotein; Ubl conjugation	3D-structure	cellular response to heat {GO:0034605}; cerebral cortex development {GO:0021987}; ciliary basal body-plasma membrane docking {GO:0097711}; G2/M transition of mitotic cell cycle {GO:0000086}; hippo signaling {GO:0035329}; hippocampus development {GO:0021766}; intracellular signal transduction {GO:0035556}; MAPK cascade {GO:0000165}; membrane organization {GO:0061024}; membrane repolarization durin…	central region of growth cone {GO:0090724}; cytoplasm {GO:0005737}; cytosol {GO:0005829}; extracellular exosome {GO:0070062}; focal adhesion {GO:0005925}; glutamatergic synapse {GO:0098978}; kinesin complex {GO:0005871}; melanosome {GO:0042470}; membrane {GO:0016020}; mitochondrion {GO:0005739}; nucleus {GO:0005634}	cadherin binding {GO:0045296}; calcium channel regulator activity {GO:0005246}; enzyme binding {GO:0019899}; histone deacetylase binding {GO:0042826}; identical protein binding {GO:0042802}; ion channel binding {GO:0044325}; MHC class II protein complex binding {GO:0023026}; phosphoprotein binding {GO:0051219}; phosphoserine residue binding {GO:0050815}; potassium channel regulator activity {GO:0…	na	Activation of BAD and translocation to mitochondria {R-HSA-111447}; Translocation of SLC2A4 (GLUT4) to the plasma membrane {R-HSA-1445148}; Signaling by Hippo {R-HSA-2028269}; NADE modulates death signalling {R-HSA-205025}; Regulation of PLK1 Activity at G2/M Transition {R-HSA-2565942}; Regulation of HSF1-mediated heat shock response {R-HSA-3371453}; HSF1 activation {R-HSA-3371511}; Loss of Nlp f…
368	1	sp|P62899|RL31_HUMAN		18.4	125	14463	60S ribosomal protein L31 OS=Homo sapiens OX=9606 GN=RPL31 PE=1 SV=1	4	4	1	2	2	2	2	2	2		60S ribosomal protein L31	Large ribosomal subunit protein eL31	RL31_HUMAN	P62899	B7Z4K2; D3DVJ4; P12947; Q53SQ5; Q6IRZ0; Q6LBJ6	RPL31	na	Homo sapiens (Human)	9606	P62899	3D-structure; Acetylation; Alternative splicing; Phosphoprotein; Ribonucleoprotein; Ribosomal protein	na	na	Alternative splicing	na	na	na	na	Ribonucleoprotein; Ribosomal protein	Acetylation; Phosphoprotein	3D-structure	cytoplasmic translation {GO:0002181}; nuclear-transcribed mRNA catabolic process, nonsense-mediated decay {GO:0000184}; SRP-dependent cotranslational protein targeting to membrane {GO:0006614}; translation {GO:0006412}; translational initiation {GO:0006413}	cytosol {GO:0005829}; cytosolic large ribosomal subunit {GO:0022625}; extracellular exosome {GO:0070062}; focal adhesion {GO:0005925}; membrane {GO:0016020}; polysomal ribosome {GO:0042788}	RNA binding {GO:0003723}; structural constituent of ribosome {GO:0003735}	na	L13a-mediated translational silencing of Ceruloplasmin expression {R-HSA-156827}; Peptide chain elongation {R-HSA-156902}; SRP-dependent cotranslational protein targeting to membrane {R-HSA-1799339}; Viral mRNA Translation {R-HSA-192823}; Selenocysteine synthesis {R-HSA-2408557}; Major pathway of rRNA processing in the nucleolus and cytosol {R-HSA-6791226}; Formation of a pool of free 40S subunit…
369	1	sp|P62906|RL10A_HUMAN		26.3	217	24831	60S ribosomal protein L10a OS=Homo sapiens OX=9606 GN=RPL10A PE=1 SV=2	4	4	1	2	2	2	2	2	2		60S ribosomal protein L10a	CSA-19; Large ribosomal subunit protein uL1; Neural precursor cell expressed developmentally down-regulated protein 6 (NEDD-6)	RL10A_HUMAN	P62906	B2R801; P52859; P53025; Q5TZT6; Q8J013	RPL10A	NEDD6	Homo sapiens (Human)	9606	P62906	3D-structure; Acetylation; Isopeptide bond; Phosphoprotein; Polymorphism; Ribonucleoprotein; Ribosomal protein; Ubl conjugation	na	na	Polymorphism	na	na	na	na	Ribonucleoprotein; Ribosomal protein	Acetylation; Isopeptide bond; Phosphoprotein; Ubl conjugation	3D-structure	cytoplasmic translation {GO:0002181}; maturation of LSU-rRNA {GO:0000470}; nuclear-transcribed mRNA catabolic process, nonsense-mediated decay {GO:0000184}; response to ethanol {GO:0045471}; SRP-dependent cotranslational protein targeting to membrane {GO:0006614}; translation {GO:0006412}; translational initiation {GO:0006413}	cytosol {GO:0005829}; cytosolic large ribosomal subunit {GO:0022625}; extracellular exosome {GO:0070062}; focal adhesion {GO:0005925}; membrane {GO:0016020}; nucleus {GO:0005634}; polysomal ribosome {GO:0042788}; postsynaptic density {GO:0014069}	RNA binding {GO:0003723}; structural constituent of ribosome {GO:0003735}	na	L13a-mediated translational silencing of Ceruloplasmin expression {R-HSA-156827}; Peptide chain elongation {R-HSA-156902}; SRP-dependent cotranslational protein targeting to membrane {R-HSA-1799339}; Viral mRNA Translation {R-HSA-192823}; Selenocysteine synthesis {R-HSA-2408557}; Major pathway of rRNA processing in the nucleolus and cytosol {R-HSA-6791226}; Formation of a pool of free 40S subunit…
121.01	1	tr|H3BNC9|H3BNC9_HUMAN	redundant	12.3	584	64532	Uncharacterized protein OS=Homo sapiens OX=9606 PE=3 SV=2	13	13	1	8	5	8	5	8	5		na	na	na	na	na	na	na	na	na	na	na	na	na	na	na	na	na	na	na	na	na	na	na	na	na	na
375	1	sp|P63173|RL38_HUMAN		18.6	70	8218	60S ribosomal protein L38 OS=Homo sapiens OX=9606 GN=RPL38 PE=1 SV=2	4	4	1	2	2	2	2	2	2		60S ribosomal protein L38	Large ribosomal subunit protein eL38	RL38_HUMAN	P63173	B2R5A8; P23411	RPL38	na	Homo sapiens (Human)	9606	P63173	3D-structure; Acetylation; Isopeptide bond; Ribonucleoprotein; Ribosomal protein; Ubl conjugation	na	na	na	na	na	na	na	Ribonucleoprotein; Ribosomal protein	Acetylation; Isopeptide bond; Ubl conjugation	3D-structure	90S preribosome assembly {GO:0034463}; axial mesoderm development {GO:0048318}; cytoplasmic translation {GO:0002181}; middle ear morphogenesis {GO:0042474}; nuclear-transcribed mRNA catabolic process, nonsense-mediated decay {GO:0000184}; ossification {GO:0001503}; regulation of translation {GO:0006417}; ribonucleoprotein complex assembly {GO:0022618}; sensory perception of sound {GO:0007605}; sk…	cytosol {GO:0005829}; cytosolic large ribosomal subunit {GO:0022625}; eukaryotic 80S initiation complex {GO:0033291}; focal adhesion {GO:0005925}; polysomal ribosome {GO:0042788}; postsynaptic density {GO:0014069}	RNA binding {GO:0003723}; structural constituent of ribosome {GO:0003735}	na	L13a-mediated translational silencing of Ceruloplasmin expression {R-HSA-156827}; Peptide chain elongation {R-HSA-156902}; SRP-dependent cotranslational protein targeting to membrane {R-HSA-1799339}; Viral mRNA Translation {R-HSA-192823}; Selenocysteine synthesis {R-HSA-2408557}; Major pathway of rRNA processing in the nucleolus and cytosol {R-HSA-6791226}; Formation of a pool of free 40S subunit…
376	1	sp|P63241|IF5A1_HUMAN		15.6	154	16832	Eukaryotic translation initiation factor 5A-1 OS=Homo sapiens OX=9606 GN=EIF5A PE=1 SV=2	4	4	1	2	2	2	2	2	2		Eukaryotic translation initiation factor 5A-1 (eIF-5A-1; eIF-5A1)	Eukaryotic initiation factor 5A isoform 1 (eIF-5A); Rev-binding factor; eIF-4D	IF5A1_HUMAN	P63241	A8K9A0; D3DTP2; P10159; Q16182; Q7L7L3; Q7Z4L1; Q9D0G2	EIF5A	na	Homo sapiens (Human)	9606	P63241	3D-structure; Acetylation; Alternative splicing; Cytoplasm; Elongation factor; Endoplasmic reticulum; Hypusine; Membrane; mRNA transport; Nuclear pore complex; Nucleus; Protein biosynthesis; Protein transport; RNA-binding; Translocation; Transport	Protein biosynthesis; Protein transport; Translocation; Transport; mRNA transport	Cytoplasm; Endoplasmic reticulum; Membrane; Nuclear pore complex; Nucleus	Alternative splicing	na	na	na	na	Elongation factor; RNA-binding	Acetylation; Hypusine	3D-structure	apoptotic process {GO:0006915}; mRNA export from nucleus {GO:0006406}; nucleocytoplasmic transport {GO:0006913}; positive regulation of cell proliferation {GO:0008284}; positive regulation of translational elongation {GO:0045901}; positive regulation of translational termination {GO:0045905}; protein export from nucleus {GO:0006611}; translational frameshifting {GO:0006452}	annulate lamellae {GO:0005642}; cytoplasm {GO:0005737}; cytosol {GO:0005829}; endoplasmic reticulum membrane {GO:0005789}; membrane {GO:0016020}; nuclear pore {GO:0005643}; nucleus {GO:0005634}	protein N-terminus binding {GO:0047485}; ribosome binding {GO:0043022}; RNA binding {GO:0003723}; translation elongation factor activity {GO:0003746}; U6 snRNA binding {GO:0017070}	na	Hypusine synthesis from eIF5A-lysine {R-HSA-204626}
389	1	sp|P78417|GSTO1_HUMAN		10	241	27566	Glutathione S-transferase omega-1 OS=Homo sapiens OX=9606 GN=GSTO1 PE=1 SV=2	4	4	1	2	2	2	2	2	2		Glutathione S-transferase omega-1 (GSTO-1)	Glutathione S-transferase omega 1-1 (GSTO 1-1); Glutathione-dependent dehydroascorbate reductase; Monomethylarsonic acid reductase (MMA(V) reductase); S-(Phenacyl)glutathione reductase (SPG-R)	GSTO1_HUMAN	P78417	D3DRA3; F5H7H0; Q5TA03; Q7Z3T2	GSTO1	GSTTLP28	Homo sapiens (Human)	9606	P78417	3D-structure; Acetylation; Alternative splicing; Cytoplasm; Oxidoreductase; Phosphoprotein; Polymorphism; Transferase	na	Cytoplasm	Alternative splicing; Polymorphism	na	na	na	na	Oxidoreductase; Transferase	Acetylation; Phosphoprotein	3D-structure	cellular response to arsenic-containing substance {GO:0071243}; glutathione derivative biosynthetic process {GO:1901687}; glutathione metabolic process {GO:0006749}; interleukin-12-mediated signaling pathway {GO:0035722}; L-ascorbic acid metabolic process {GO:0019852}; methylation {GO:0032259}; negative regulation of ryanodine-sensitive calcium-release channel activity {GO:0060315}; positive regu…	cytoplasm {GO:0005737}; cytosol {GO:0005829}; extracellular exosome {GO:0070062}	glutathione dehydrogenase (ascorbate) activity {GO:0045174}; glutathione transferase activity {GO:0004364}; methylarsonate reductase activity {GO:0050610}; oxidoreductase activity {GO:0016491}	na	Methylation {R-HSA-156581}; Glutathione conjugation {R-HSA-156590}; Vitamin C (ascorbate) metabolism {R-HSA-196836}; Gene and protein expression by JAK-STAT signaling after Interleukin-12 stimulation {R-HSA-8950505}
392	1	sp|P83731|RL24_HUMAN		21	157	17779	60S ribosomal protein L24 OS=Homo sapiens OX=9606 GN=RPL24 PE=1 SV=1	4	4	1	2	2	2	2	2	2		60S ribosomal protein L24	60S ribosomal protein L30; Large ribosomal subunit protein eL24	RL24_HUMAN	P83731	B2R4Y3; P38663; Q6IBS3	RPL24	na	Homo sapiens (Human)	9606	P83731	3D-structure; Acetylation; Isopeptide bond; Phosphoprotein; Ribonucleoprotein; Ribosomal protein; Ubl conjugation	na	na	na	na	na	na	na	Ribonucleoprotein; Ribosomal protein	Acetylation; Isopeptide bond; Phosphoprotein; Ubl conjugation	3D-structure	assembly of large subunit precursor of preribosome {GO:1902626}; cytoplasmic translation {GO:0002181}; exit from mitosis {GO:0010458}; mitotic cell cycle checkpoint {GO:0007093}; nuclear-transcribed mRNA catabolic process, nonsense-mediated decay {GO:0000184}; optic nerve development {GO:0021554}; retina development in camera-type eye {GO:0060041}; retinal ganglion cell axon guidance {GO:0031290}…	cytoplasm {GO:0005737}; cytosol {GO:0005829}; cytosolic large ribosomal subunit {GO:0022625}; endoplasmic reticulum {GO:0005783}; extracellular exosome {GO:0070062}; membrane {GO:0016020}; polysomal ribosome {GO:0042788}; synapse {GO:0045202}	cadherin binding {GO:0045296}; RNA binding {GO:0003723}; structural constituent of ribosome {GO:0003735}	na	L13a-mediated translational silencing of Ceruloplasmin expression {R-HSA-156827}; Peptide chain elongation {R-HSA-156902}; SRP-dependent cotranslational protein targeting to membrane {R-HSA-1799339}; Viral mRNA Translation {R-HSA-192823}; Selenocysteine synthesis {R-HSA-2408557}; Major pathway of rRNA processing in the nucleolus and cytosol {R-HSA-6791226}; Formation of a pool of free 40S subunit…
443	1	sp|Q14574|DSC3_HUMAN		4.2	896	99968	Desmocollin-3 OS=Homo sapiens OX=9606 GN=DSC3 PE=1 SV=3	4	4	1	2	2	2	2	2	2		Desmocollin-3	Cadherin family member 3; Desmocollin-4; HT-CP	DSC3_HUMAN	Q14574	A6NN35; Q14200; Q9HAZ9	DSC3	CDHF3; DSC4	Homo sapiens (Human)	9606	Q14574	Alternative splicing; Calcium; Cell adhesion; Cell junction; Cell membrane; Cleavage on pair of basic residues; Glycoprotein; Hypotrichosis; Membrane; Metal-binding; Polymorphism; Repeat; Signal; Transmembrane; Transmembrane helix	Cell adhesion	Cell junction; Cell membrane; Membrane	Alternative splicing; Polymorphism	na	Hypotrichosis	Repeat; Signal; Transmembrane; Transmembrane helix	Calcium; Metal-binding	na	Cleavage on pair of basic residues; Glycoprotein	na	cell adhesion {GO:0007155}; cornification {GO:0070268}; homophilic cell adhesion via plasma membrane adhesion molecules {GO:0007156}; in utero embryonic development {GO:0001701}; keratinization {GO:0031424}; protein stabilization {GO:0050821}	cell junction {GO:0030054}; cell-cell junction {GO:0005911}; cornified envelope {GO:0001533}; cytoplasm {GO:0005737}; desmosome {GO:0030057}; extracellular region {GO:0005576}; integral component of membrane {GO:0016021}; membrane {GO:0016020}; plasma membrane {GO:0005886}	calcium ion binding {GO:0005509}; gamma-catenin binding {GO:0045295}	na	Keratinization {R-HSA-6805567}; Formation of the cornified envelope {R-HSA-6809371}
459	1	sp|Q15758|AAAT_HUMAN		6.1	541	56598	Neutral amino acid transporter B(0) OS=Homo sapiens OX=9606 GN=SLC1A5 PE=1 SV=2	4	4	1	2	2	2	2	2	2		Neutral amino acid transporter B(0) (ATB(0))	Baboon M7 virus receptor; RD114/simian type D retrovirus receptor; Sodium-dependent neutral amino acid transporter type 2; Solute carrier family 1 member 5	AAAT_HUMAN	Q15758	A8K9H5; B4DR77; B4DWS4; B7ZB81; D0EYG6; E9PC01; O95720; Q96RL9; Q9BWQ3; Q9UNP2	SLC1A5	ASCT2; M7V1; RDR; RDRC	Homo sapiens (Human)	9606	Q15758	3D-structure; Acetylation; Alternative initiation; Alternative splicing; Amino-acid transport; Cell membrane; Glycoprotein; Host cell receptor for virus entry; Host-virus interaction; Membrane; Metal-binding; Phosphoprotein; Polymorphism; Receptor; Sodium; Symport; Transmembrane; Transmembrane helix; Transport	Amino-acid transport; Host-virus interaction; Symport; Transport	Cell membrane; Membrane	Alternative initiation; Alternative splicing; Polymorphism	na	na	Transmembrane; Transmembrane helix	Metal-binding; Sodium	Host cell receptor for virus entry; Receptor	Acetylation; Glycoprotein; Phosphoprotein	3D-structure	amino acid transport {GO:0006865}; glutamine secretion {GO:0010585}; glutamine transport {GO:0006868}; L-glutamine import across plasma membrane {GO:1903803}; neutral amino acid transport {GO:0015804}; protein homotrimerization {GO:0070207}	extracellular exosome {GO:0070062}; integral component of membrane {GO:0016021}; integral component of plasma membrane {GO:0005887}; melanosome {GO:0042470}; membrane {GO:0016020}; plasma membrane {GO:0005886}	amino acid transmembrane transporter activity {GO:0015171}; L-glutamine transmembrane transporter activity {GO:0015186}; L-serine transmembrane transporter activity {GO:0015194}; neutral amino acid transmembrane transporter activity {GO:0015175}; signaling receptor activity {GO:0038023}; symporter activity {GO:0015293}; virus receptor activity {GO:0001618}	na	Amino acid transport across the plasma membrane {R-HSA-352230}
463	1	sp|Q16610|ECM1_HUMAN		6.3	540	60673	Extracellular matrix protein 1 OS=Homo sapiens OX=9606 GN=ECM1 PE=1 SV=2	4	4	1	2	2	2	2	2	2		Extracellular matrix protein 1	Secretory component p85	ECM1_HUMAN	Q16610	A8K8S0; B4DW49; B4DY60; O43266; Q5T5G4; Q5T5G5; Q5T5G6; Q8IZ60	ECM1	na	Homo sapiens (Human)	9606	Q16610	Alternative splicing; Angiogenesis; Biomineralization; Disease mutation; Extracellular matrix; Glycoprotein; Mineral balance; Osteogenesis; Polymorphism; Repeat; Secreted; Signal	Angiogenesis; Biomineralization; Mineral balance; Osteogenesis	Extracellular matrix; Secreted	Alternative splicing; Polymorphism	na	Disease mutation	Repeat; Signal	na	na	Glycoprotein	na	angiogenesis {GO:0001525}; biomineral tissue development {GO:0031214}; inflammatory response {GO:0006954}; negative regulation of bone mineralization {GO:0030502}; negative regulation of cytokine-mediated signaling pathway {GO:0001960}; negative regulation of peptidase activity {GO:0010466}; ossification {GO:0001503}; platelet degranulation {GO:0002576}; positive regulation of angiogenesis {GO:00…	collagen-containing extracellular matrix {GO:0062023}; extracellular exosome {GO:0070062}; extracellular matrix {GO:0031012}; extracellular region {GO:0005576}; platelet dense granule lumen {GO:0031089}	enzyme binding {GO:0019899}; extracellular matrix structural constituent {GO:0005201}; interleukin-2 receptor binding {GO:0005134}; laminin binding {GO:0043236}; protease binding {GO:0002020}; protein C-terminus binding {GO:0008022}	na	Platelet degranulation {R-HSA-114608}
471	1	sp|Q6NUQ4|TM214_HUMAN		7.3	689	77150	Transmembrane protein 214 OS=Homo sapiens OX=9606 GN=TMEM214 PE=1 SV=2	4	4	1	2	2	2	2	2	2		Transmembrane protein 214	na	TM214_HUMAN	Q6NUQ4	A6NNF2; B3KUI9; B5MCD8; D6W547; Q53SW1; Q69YH4; Q8NC45; Q8WZ37; Q9NXH2	TMEM214	na	Homo sapiens (Human)	9606	Q6NUQ4	Acetylation; Alternative splicing; Apoptosis; Endoplasmic reticulum; Glycoprotein; Membrane; Polymorphism; Transmembrane; Transmembrane helix	Apoptosis	Endoplasmic reticulum; Membrane	Alternative splicing; Polymorphism	na	na	Transmembrane; Transmembrane helix	na	na	Acetylation; Glycoprotein	na	apoptotic process {GO:0006915}	cytoplasmic microtubule {GO:0005881}; cytosol {GO:0005829}; endoplasmic reticulum {GO:0005783}; endoplasmic reticulum membrane {GO:0005789}; Golgi apparatus {GO:0005794}; integral component of membrane {GO:0016021}	na	na	na
505	1	sp|Q96AG4|LRC59_HUMAN		13.4	307	34930	Leucine-rich repeat-containing protein 59 OS=Homo sapiens OX=9606 GN=LRRC59 PE=1 SV=1	4	4	1	2	2	2	2	2	2		Leucine-rich repeat-containing protein 59, N-terminally processed	Ribosome-binding protein p34 (p34)	LRC59_HUMAN	Q96AG4	B2RE83; D3DTX8; Q9P189	LRRC59	na	Homo sapiens (Human)	9606	Q96AG4	Acetylation; Coiled coil; Endoplasmic reticulum; Leucine-rich repeat; Membrane; Microsome; Nucleus; Phosphoprotein; Repeat; Signal-anchor; Transmembrane; Transmembrane helix	na	Endoplasmic reticulum; Membrane; Microsome; Nucleus	na	na	na	Coiled coil; Leucine-rich repeat; Repeat; Signal-anchor; Transmembrane; Transmembrane helix	na	na	Acetylation; Phosphoprotein	na	na	endoplasmic reticulum {GO:0005783}; endoplasmic reticulum membrane {GO:0005789}; integral component of membrane {GO:0016021}; membrane {GO:0016020}; mitochondrial nucleoid {GO:0042645}; nuclear envelope {GO:0005635}; organelle membrane {GO:0031090}	cadherin binding {GO:0045296}; RNA binding {GO:0003723}	na	na
130.01	1	sp|P20671|H2A1D_HUMAN	redundant	35.4	130	14107	Histone H2A type 1-D OS=Homo sapiens OX=9606 GN=HIST1H2AD PE=1 SV=2	8	3	0.375	7	1	3	0	6	0.5	sp|P04908|H2A1B_HUMAN, sp|P0C0S8|H2A1_HUMAN	Histone H2A type 1-D	Histone H2A.3; Histone H2A/g	H2A1D_HUMAN	P20671	A0PK91; P57754; Q6FGY6	HIST1H2AD	H2AFG	Homo sapiens (Human)	9606	P20671	3D-structure; Acetylation; Chromosome; Citrullination; DNA-binding; Hydroxylation; Isopeptide bond; Methylation; Nucleosome core; Nucleus; Phosphoprotein; Ubl conjugation	na	Chromosome; Nucleosome core; Nucleus	na	na	na	na	na	DNA-binding	Acetylation; Citrullination; Hydroxylation; Isopeptide bond; Methylation; Phosphoprotein; Ubl conjugation	3D-structure	chromatin silencing {GO:0006342}	extracellular exosome {GO:0070062}; nuclear chromatin {GO:0000790}; nucleosome {GO:0000786}; nucleus {GO:0005634}	DNA binding {GO:0003677}; protein heterodimerization activity {GO:0046982}	na	Meiotic synapsis {R-HSA-1221632}; Packaging Of Telomere Ends {R-HSA-171306}; Pre-NOTCH Transcription and Translation {R-HSA-1912408}; Formation of the beta-catenin:TCF transactivating complex {R-HSA-201722}; PRC2 methylates histones and DNA {R-HSA-212300}; Condensation of Prophase Chromosomes {R-HSA-2299718}; Oxidative Stress Induced Senescence {R-HSA-2559580}; Senescence-Associated Secretory Phe…
130.02	1	sp|Q16777|H2A2C_HUMAN	redundant	35.7	129	13988	Histone H2A type 2-C OS=Homo sapiens OX=9606 GN=HIST2H2AC PE=1 SV=4	8	3	0.375	7	1	3	0	6	0.5	sp|P04908|H2A1B_HUMAN, sp|P0C0S8|H2A1_HUMAN	Histone H2A type 2-C	Histone H2A-GL101; Histone H2A/q	H2A2C_HUMAN	Q16777	Q6DRA7; Q8IUE5	HIST2H2AC	H2AFQ	Homo sapiens (Human)	9606	Q16777	Acetylation; Chromosome; Citrullination; DNA-binding; Hydroxylation; Isopeptide bond; Methylation; Nucleosome core; Nucleus; Phosphoprotein; Ubl conjugation	na	Chromosome; Nucleosome core; Nucleus	na	na	na	na	na	DNA-binding	Acetylation; Citrullination; Hydroxylation; Isopeptide bond; Methylation; Phosphoprotein; Ubl conjugation	na	chromatin silencing {GO:0006342}	extracellular exosome {GO:0070062}; nuclear chromatin {GO:0000790}; nucleosome {GO:0000786}; nucleus {GO:0005634}	DNA binding {GO:0003677}; protein heterodimerization activity {GO:0046982}	na	Meiotic synapsis {R-HSA-1221632}; Packaging Of Telomere Ends {R-HSA-171306}; Pre-NOTCH Transcription and Translation {R-HSA-1912408}; Formation of the beta-catenin:TCF transactivating complex {R-HSA-201722}; PRC2 methylates histones and DNA {R-HSA-212300}; Condensation of Prophase Chromosomes {R-HSA-2299718}; Oxidative Stress Induced Senescence {R-HSA-2559580}; Senescence-Associated Secretory Phe…
130.03	1	sp|Q6FI13|H2A2A_HUMAN	redundant	35.4	130	14095	Histone H2A type 2-A OS=Homo sapiens OX=9606 GN=HIST2H2AA3 PE=1 SV=3	8	3	0.375	7	1	3	0	6	0.5	sp|P04908|H2A1B_HUMAN, sp|P0C0S8|H2A1_HUMAN	Histone H2A type 2-A	Histone H2A.2; Histone H2A/o	H2A2A_HUMAN	Q6FI13	B2R5F0; P20670	HIST2H2AA3	H2AFO; HIST2H2AA	Homo sapiens (Human)	9606	Q6FI13	Acetylation; Chromosome; Citrullination; DNA-binding; Hydroxylation; Isopeptide bond; Methylation; Nucleosome core; Nucleus; Phosphoprotein; Ubl conjugation	na	Chromosome; Nucleosome core; Nucleus	na	na	na	na	na	DNA-binding	Acetylation; Citrullination; Hydroxylation; Isopeptide bond; Methylation; Phosphoprotein; Ubl conjugation	na	chromatin silencing {GO:0006342}	extracellular exosome {GO:0070062}; nuclear chromatin {GO:0000790}; nucleosome {GO:0000786}; nucleus {GO:0005634}	DNA binding {GO:0003677}; protein heterodimerization activity {GO:0046982}	na	Meiotic synapsis {R-HSA-1221632}; Packaging Of Telomere Ends {R-HSA-171306}; Pre-NOTCH Transcription and Translation {R-HSA-1912408}; Formation of the beta-catenin:TCF transactivating complex {R-HSA-201722}; PRC2 methylates histones and DNA {R-HSA-212300}; Condensation of Prophase Chromosomes {R-HSA-2299718}; Oxidative Stress Induced Senescence {R-HSA-2559580}; Senescence-Associated Secretory Phe…
130.04	1	sp|Q96KK5|H2A1H_HUMAN	redundant	35.9	128	13906	Histone H2A type 1-H OS=Homo sapiens OX=9606 GN=HIST1H2AH PE=1 SV=3	8	3	0.375	7	1	3	0	6	0.5	sp|P04908|H2A1B_HUMAN, sp|P0C0S8|H2A1_HUMAN	Histone H2A type 1-H	Histone H2A/s	H2A1H_HUMAN	Q96KK5	na	HIST1H2AH	HIST1H2AI	Homo sapiens (Human)	9606	Q96KK5	Acetylation; Chromosome; Citrullination; DNA-binding; Hydroxylation; Isopeptide bond; Methylation; Nucleosome core; Nucleus; Phosphoprotein; Ubl conjugation	na	Chromosome; Nucleosome core; Nucleus	na	na	na	na	na	DNA-binding	Acetylation; Citrullination; Hydroxylation; Isopeptide bond; Methylation; Phosphoprotein; Ubl conjugation	na	chromatin silencing {GO:0006342}	extracellular exosome {GO:0070062}; nuclear chromatin {GO:0000790}; nucleosome {GO:0000786}	DNA binding {GO:0003677}; protein heterodimerization activity {GO:0046982}	na	HDACs deacetylate histones {R-HSA-3214815}; HATs acetylate histones {R-HSA-3214847}; RMTs methylate histone arginines {R-HSA-3214858}; UCH proteinases {R-HSA-5689603}; Ub-specific processing proteases {R-HSA-5689880}; Metalloprotease DUBs {R-HSA-5689901}
130.05	1	sp|Q99878|H2A1J_HUMAN	redundant	35.9	128	13936	Histone H2A type 1-J OS=Homo sapiens OX=9606 GN=HIST1H2AJ PE=1 SV=3	8	3	0.375	7	1	3	0	6	0.5	sp|P04908|H2A1B_HUMAN, sp|P0C0S8|H2A1_HUMAN	Histone H2A type 1-J	Histone H2A/e	H2A1J_HUMAN	Q99878	A2RUU6; Q5JXQ5	HIST1H2AJ	H2AFE	Homo sapiens (Human)	9606	Q99878	Acetylation; Chromosome; Citrullination; DNA-binding; Hydroxylation; Isopeptide bond; Methylation; Nucleosome core; Nucleus; Phosphoprotein; Ubl conjugation	na	Chromosome; Nucleosome core; Nucleus	na	na	na	na	na	DNA-binding	Acetylation; Citrullination; Hydroxylation; Isopeptide bond; Methylation; Phosphoprotein; Ubl conjugation	na	chromatin silencing {GO:0006342}	extracellular exosome {GO:0070062}; nuclear chromatin {GO:0000790}; nucleosome {GO:0000786}; nucleus {GO:0005634}	DNA binding {GO:0003677}; protein heterodimerization activity {GO:0046982}	na	Meiotic synapsis {R-HSA-1221632}; Packaging Of Telomere Ends {R-HSA-171306}; Pre-NOTCH Transcription and Translation {R-HSA-1912408}; Formation of the beta-catenin:TCF transactivating complex {R-HSA-201722}; PRC2 methylates histones and DNA {R-HSA-212300}; Condensation of Prophase Chromosomes {R-HSA-2299718}; Oxidative Stress Induced Senescence {R-HSA-2559580}; Senescence-Associated Secretory Phe…
130.06	1	sp|Q9BTM1|H2AJ_HUMAN	redundant	35.7	129	14019	Histone H2A.J OS=Homo sapiens OX=9606 GN=H2AFJ PE=1 SV=1	8	3	0.375	7	1	3	0	6	0.5	sp|P04908|H2A1B_HUMAN, sp|P0C0S8|H2A1_HUMAN	Histone H2A.J (H2a/j)	na	H2AJ_HUMAN	Q9BTM1	Q9NV63	H2AFJ	na	Homo sapiens (Human)	9606	Q9BTM1	3D-structure; Acetylation; Alternative splicing; Chromosome; DNA-binding; Isopeptide bond; Methylation; Nucleosome core; Nucleus; Phosphoprotein; Ubl conjugation	na	Chromosome; Nucleosome core; Nucleus	Alternative splicing	na	na	na	na	DNA-binding	Acetylation; Isopeptide bond; Methylation; Phosphoprotein; Ubl conjugation	3D-structure	chromatin silencing {GO:0006342}	extracellular exosome {GO:0070062}; nuclear chromatin {GO:0000790}; nucleosome {GO:0000786}	DNA binding {GO:0003677}; protein heterodimerization activity {GO:0046982}	na	Meiotic synapsis {R-HSA-1221632}; Packaging Of Telomere Ends {R-HSA-171306}; Pre-NOTCH Transcription and Translation {R-HSA-1912408}; Formation of the beta-catenin:TCF transactivating complex {R-HSA-201722}; PRC2 methylates histones and DNA {R-HSA-212300}; Condensation of Prophase Chromosomes {R-HSA-2299718}; Oxidative Stress Induced Senescence {R-HSA-2559580}; Senescence-Associated Secretory Phe…
130.07	1	tr|A0A0U1RRH7|A0A0U1RRH7_HUMAN	redundant	27.1	170	18552	Histone H2A OS=Homo sapiens OX=9606 PE=3 SV=1	8	3	0.375	7	1	3	0	6	0.5	sp|P04908|H2A1B_HUMAN, sp|P0C0S8|H2A1_HUMAN	na	na	na	na	na	na	na	na	na	na	na	na	na	na	na	na	na	na	na	na	na	na	na	na	na	na
509	1	sp|Q96IZ0|PAWR_HUMAN		10.6	340	36567	PRKC apoptosis WT1 regulator protein OS=Homo sapiens OX=9606 GN=PAWR PE=1 SV=1	4	4	1	2	2	2	2	2	2		PRKC apoptosis WT1 regulator protein	Prostate apoptosis response 4 protein (Par-4)	PAWR_HUMAN	Q96IZ0	O75796; Q6FHY9; Q8N700	PAWR	PAR4	Homo sapiens (Human)	9606	Q96IZ0	3D-structure; Apoptosis; Coiled coil; Cytoplasm; Nucleus; Phosphoprotein; Polymorphism; Transcription; Transcription regulation	Apoptosis; Transcription; Transcription regulation	Cytoplasm; Nucleus	Polymorphism	na	na	Coiled coil	na	na	Phosphoprotein	3D-structure	actin filament bundle assembly {GO:0051017}; apoptotic process {GO:0006915}; apoptotic signaling pathway {GO:0097190}; interleukin-2 biosynthetic process {GO:0042094}; negative regulation of B cell proliferation {GO:0030889}; negative regulation of fibroblast proliferation {GO:0048147}; negative regulation of T cell proliferation {GO:0042130}; negative regulation of T cell receptor signaling path…	actin filament {GO:0005884}; cytoplasm {GO:0005737}; nuclear chromatin {GO:0000790}; nucleus {GO:0005634}	actin binding {GO:0003779}; enzyme binding {GO:0019899}; leucine zipper domain binding {GO:0043522}; transcription corepressor activity {GO:0003714}	na	na
131.01	1	sp|P0DMV9|HS71B_HUMAN	redundant	44.1	641	70051	Heat shock 70 kDa protein 1B OS=Homo sapiens OX=9606 GN=HSPA1B PE=1 SV=1	94	50	0.532	48	46	27	23	45.645	43.454	sp|P0DMV8|HS71A_HUMAN, sp|P11142|HSP7C_HUMAN, sp|P17066|HSP76_HUMAN, sp|P34931|HS71L_HUMAN	Heat shock 70 kDa protein 1B	Heat shock 70 kDa protein 2 (HSP70-2; HSP70.2)	HS71B_HUMAN	P0DMV9	B4E3B6; P08107; P19790; Q5JQI4; Q5SP17; Q9UQL9; Q9UQM0	HSPA1B	na	Homo sapiens (Human)	9606	P0DMV9	3D-structure; Acetylation; ATP-binding; Chaperone; Cytoplasm; Cytoskeleton; Host cell receptor for virus entry; Methylation; Nucleotide-binding; Phosphoprotein; Polymorphism; Receptor; Stress response	Stress response	Cytoplasm; Cytoskeleton	Polymorphism	na	na	na	ATP-binding; Nucleotide-binding	Chaperone; Host cell receptor for virus entry; Receptor	Acetylation; Methylation; Phosphoprotein	3D-structure	ATP metabolic process {GO:0046034}; cellular heat acclimation {GO:0070370}; cellular response to heat {GO:0034605}; cellular response to oxidative stress {GO:0034599}; mRNA catabolic process {GO:0006402}; negative regulation of apoptotic process {GO:0043066}; negative regulation of cell death {GO:0060548}; negative regulation of cell growth {GO:0030308}; negative regulation of cell proliferation …	aggresome {GO:0016235}; blood microparticle {GO:0072562}; centriole {GO:0005814}; centrosome {GO:0005813}; cytoplasm {GO:0005737}; cytosol {GO:0005829}; endoplasmic reticulum {GO:0005783}; extracellular exosome {GO:0070062}; extracellular region {GO:0005576}; ficolin-1-rich granule lumen {GO:1904813}; focal adhesion {GO:0005925}; inclusion body {GO:0016234}; mitochondrion {GO:0005739}; nuclear sp…	ATP binding {GO:0005524}; ATPase activity {GO:0016887}; ATPase activity, coupled {GO:0042623}; C3HC4-type RING finger domain binding {GO:0055131}; enzyme binding {GO:0019899}; G-protein coupled receptor binding {GO:0001664}; heat shock protein binding {GO:0031072}; histone deacetylase binding {GO:0042826}; protein binding involved in protein folding {GO:0044183}; protein N-terminus binding {GO:00…	na	Regulation of HSF1-mediated heat shock response {R-HSA-3371453}; HSP90 chaperone cycle for steroid hormone receptors (SHR) {R-HSA-3371497}; Attenuation phase {R-HSA-3371568}; HSF1-dependent transactivation {R-HSA-3371571}; Neutrophil degranulation {R-HSA-6798695}
531	1	sp|Q9H9A6|LRC40_HUMAN		3.3	602	68249	Leucine-rich repeat-containing protein 40 OS=Homo sapiens OX=9606 GN=LRRC40 PE=1 SV=1	4	4	1	2	2	2	2	2	2		Leucine-rich repeat-containing protein 40	na	LRC40_HUMAN	Q9H9A6	Q9BTR7; Q9NSK1; Q9NXC1	LRRC40	na	Homo sapiens (Human)	9606	Q9H9A6	Leucine-rich repeat; Phosphoprotein; Polymorphism; Repeat	na	na	Polymorphism	na	na	Leucine-rich repeat; Repeat	na	na	Phosphoprotein	na	signal transduction {GO:0007165}	membrane {GO:0016020}; plasma membrane {GO:0005886}	na	na	na
132.01	1	sp|P16402|H13_HUMAN	redundant	14.9	221	22350	Histone H1.3 OS=Homo sapiens OX=9606 GN=HIST1H1D PE=1 SV=2	11	11	1	7	4	7	4	7	4		Histone H1.3	Histone H1c; Histone H1s-2	H13_HUMAN	P16402	B2R751; Q2M2I2	HIST1H1D	H1F3	Homo sapiens (Human)	9606	P16402	Acetylation; Chromosome; Citrullination; DNA-binding; Hydroxylation; Nucleus; Phosphoprotein; Polymorphism	na	Chromosome; Nucleus	Polymorphism	na	na	na	na	DNA-binding	Acetylation; Citrullination; Hydroxylation; Phosphoprotein	na	histone H3-K27 trimethylation {GO:0098532}; histone H3-K4 trimethylation {GO:0080182}; negative regulation of transcription by RNA polymerase II {GO:0000122}; nucleosome assembly {GO:0006334}; nucleosome positioning {GO:0016584}	nuclear chromatin {GO:0000790}; nuclear euchromatin {GO:0005719}; nucleosome {GO:0000786}	chromatin DNA binding {GO:0031490}; RNA binding {GO:0003723}	na	Activation of DNA fragmentation factor {R-HSA-211227}; Formation of Senescence-Associated Heterochromatin Foci (SAHF) {R-HSA-2559584}
132.02	1	sp|P16403|H12_HUMAN	redundant	15.5	213	21364	Histone H1.2 OS=Homo sapiens OX=9606 GN=HIST1H1C PE=1 SV=2	11	11	1	7	4	7	4	7	4		Histone H1.2	Histone H1c; Histone H1d; Histone H1s-1	H12_HUMAN	P16403	A8K4I2	HIST1H1C	H1F2	Homo sapiens (Human)	9606	P16403	Acetylation; ADP-ribosylation; Chromosome; Citrullination; DNA-binding; Hydroxylation; Methylation; Nucleus; Phosphoprotein; Polymorphism	na	Chromosome; Nucleus	Polymorphism	na	na	na	na	DNA-binding	ADP-ribosylation; Acetylation; Citrullination; Hydroxylation; Methylation; Phosphoprotein	na	histone H3-K27 trimethylation {GO:0098532}; histone H3-K4 trimethylation {GO:0080182}; negative regulation of transcription by RNA polymerase II {GO:0000122}; nucleosome assembly {GO:0006334}; nucleosome positioning {GO:0016584}	nuclear euchromatin {GO:0005719}; nucleosome {GO:0000786}; nucleus {GO:0005634}; transcriptionally active chromatin {GO:0035327}	chromatin DNA binding {GO:0031490}; RNA binding {GO:0003723}	na	Activation of DNA fragmentation factor {R-HSA-211227}; Formation of Senescence-Associated Heterochromatin Foci (SAHF) {R-HSA-2559584}
535	1	sp|Q9NX20|RM16_HUMAN		11.2	251	28449	39S ribosomal protein L16, mitochondrial OS=Homo sapiens OX=9606 GN=MRPL16 PE=1 SV=1	4	4	1	2	2	2	2	2	2		39S ribosomal protein L16, mitochondrial (L16mt; MRP-L16)	Mitochondrial large ribosomal subunit protein uL16m	RM16_HUMAN	Q9NX20	Q9BYD0; Q9HB70	MRPL16	na	Homo sapiens (Human)	9606	Q9NX20	3D-structure; Mitochondrion; Polymorphism; Ribonucleoprotein; Ribosomal protein; Transit peptide	na	Mitochondrion	Polymorphism	na	na	Transit peptide	na	Ribonucleoprotein; Ribosomal protein	na	3D-structure	mitochondrial translation {GO:0032543}; mitochondrial translational elongation {GO:0070125}; mitochondrial translational termination {GO:0070126}	mitochondrial inner membrane {GO:0005743}; mitochondrial large ribosomal subunit {GO:0005762}; mitochondrion {GO:0005739}	rRNA binding {GO:0019843}; structural constituent of ribosome {GO:0003735}	na	Mitochondrial translation initiation {R-HSA-5368286}; Mitochondrial translation elongation {R-HSA-5389840}; Mitochondrial translation termination {R-HSA-5419276}
543	1	sp|Q9UGM3|DMBT1_HUMAN		10.7	2413	260733	Deleted in malignant brain tumors 1 protein OS=Homo sapiens OX=9606 GN=DMBT1 PE=1 SV=2	4	4	1	2	2	2	2	2	2		Deleted in malignant brain tumors 1 protein	Glycoprotein 340 (Gp-340); Hensin; Salivary agglutinin (SAG); Surfactant pulmonary-associated D-binding protein	DMBT1_HUMAN	Q9UGM3	A6NDG4; A6NDJ5; A8E4R5; B1ARE7; B1ARE8; B1ARE9; B1ARF0; B7Z8Y2; F8WEF7; Q59EX0; Q5JR26; Q6MZN4; Q96DU4; Q9UGM2; Q9UJ57; Q9UKJ4; Q9Y211; Q9Y4V9	DMBT1	na	Homo sapiens (Human)	9606	Q9UGM3	Alternative splicing; Antiviral defense; Developmental protein; Differentiation; Disulfide bond; Glycoprotein; Host-virus interaction; Polymorphism; Protein transport; Repeat; Secreted; Signal; Transport; Tumor suppressor	Antiviral defense; Differentiation; Host-virus interaction; Protein transport; Transport	Secreted	Alternative splicing; Polymorphism	na	Tumor suppressor	Repeat; Signal	na	Developmental protein	Disulfide bond; Glycoprotein	na	antimicrobial humoral immune response mediated by antimicrobial peptide {GO:0061844}; cellular protein metabolic process {GO:0044267}; defense response to Gram-negative bacterium {GO:0050829}; defense response to Gram-positive bacterium {GO:0050830}; defense response to virus {GO:0051607}; epithelial cell differentiation {GO:0030855}; induction of bacterial agglutination {GO:0043152}; innate immu…	cytoplasm {GO:0005737}; extracellular exosome {GO:0070062}; extracellular region {GO:0005576}; extracellular space {GO:0005615}; extrinsic component of membrane {GO:0019898}; phagocytic vesicle membrane {GO:0030670}; zymogen granule membrane {GO:0042589}	calcium-dependent protein binding {GO:0048306}; DNA binding {GO:0003677}; heparan sulfate binding {GO:1904399}; lipopolysaccharide binding {GO:0001530}; lipoteichoic acid binding {GO:0070891}; pattern recognition receptor activity {GO:0038187}; scavenger receptor activity {GO:0005044}; signaling pattern recognition receptor activity {GO:0008329}; zymogen binding {GO:0035375}	na	Surfactant metabolism {R-HSA-5683826}
25	1	sp|A0M8Q6|IGLC7_HUMAN		32.1	106	11253	Immunoglobulin lambda constant 7 OS=Homo sapiens OX=9606 GN=IGLC7 PE=1 SV=3	3	3	1	2	1	2	1	2	1		Immunoglobulin lambda constant 7	Ig lambda-7 chain C region	IGLC7_HUMAN	A0M8Q6	A0A075B6L1	IGLC7	na	Homo sapiens (Human)	9606	A0M8Q6	Adaptive immunity; Cell membrane; Disulfide bond; Immunity; Immunoglobulin C region; Immunoglobulin domain; Membrane; Polymorphism; Secreted	Adaptive immunity; Immunity	Cell membrane; Membrane; Secreted	Polymorphism	na	na	Immunoglobulin C region; Immunoglobulin domain	na	na	Disulfide bond	na	B cell receptor signaling pathway {GO:0050853}; complement activation {GO:0006956}; complement activation, classical pathway {GO:0006958}; defense response to bacterium {GO:0042742}; Fc-epsilon receptor signaling pathway {GO:0038095}; Fc-gamma receptor signaling pathway involved in phagocytosis {GO:0038096}; innate immune response {GO:0045087}; leukocyte migration {GO:0050900}; phagocytosis, engu…	blood microparticle {GO:0072562}; external side of plasma membrane {GO:0009897}; extracellular region {GO:0005576}; immunoglobulin complex, circulating {GO:0042571}; plasma membrane {GO:0005886}	antigen binding {GO:0003823}; immunoglobulin receptor binding {GO:0034987}; serine-type endopeptidase activity {GO:0004252}	na	Initial triggering of complement {R-HSA-166663}; Classical antibody-mediated complement activation {R-HSA-173623}; Immunoregulatory interactions between a Lymphoid and a non-Lymphoid cell {R-HSA-198933}; Cell surface interactions at the vascular wall {R-HSA-202733}; FCGR activation {R-HSA-2029481}; Regulation of actin dynamics for phagocytic cup formation {R-HSA-2029482}; Role of phospholipids in…
30	1	sp|O00487|PSDE_HUMAN		8.7	310	34577	26S proteasome non-ATPase regulatory subunit 14 OS=Homo sapiens OX=9606 GN=PSMD14 PE=1 SV=1	3	3	1	2	1	2	1	2	1		26S proteasome non-ATPase regulatory subunit 14	26S proteasome regulatory subunit RPN11; 26S proteasome-associated PAD1 homolog 1	PSDE_HUMAN	O00487	B3KNW2; O00176	PSMD14	POH1	Homo sapiens (Human)	9606	O00487	3D-structure; DNA damage; DNA repair; Hydrolase; Metal-binding; Metalloprotease; Phosphoprotein; Protease; Proteasome; Ubl conjugation pathway; Zinc	DNA damage; DNA repair; Ubl conjugation pathway	Proteasome	na	na	na	na	Metal-binding; Zinc	Hydrolase; Metalloprotease; Protease	Phosphoprotein	3D-structure	double-strand break repair via homologous recombination {GO:0000724}; double-strand break repair via nonhomologous end joining {GO:0006303}; neutrophil degranulation {GO:0043312}; post-translational protein modification {GO:0043687}; protein deubiquitination {GO:0016579}; protein K63-linked deubiquitination {GO:0070536}; regulation of proteasomal protein catabolic process {GO:0061136}; response t…	cytosol {GO:0005829}; cytosolic proteasome complex {GO:0031597}; extracellular region {GO:0005576}; ficolin-1-rich granule lumen {GO:1904813}; nucleoplasm {GO:0005654}; nucleus {GO:0005634}; proteasome accessory complex {GO:0022624}; proteasome complex {GO:0000502}; proteasome regulatory particle, lid subcomplex {GO:0008541}; secretory granule lumen {GO:0034774}	endopeptidase activator activity {GO:0061133}; Lys63-specific deubiquitinase activity {GO:0061578}; metal ion binding {GO:0046872}; metallopeptidase activity {GO:0008237}; proteasome binding {GO:0070628}; thiol-dependent ubiquitinyl hydrolase activity {GO:0036459}	na	Activation of NF-kappaB in B cells {R-HSA-1169091}; Oxygen-dependent proline hydroxylation of Hypoxia-inducible Factor Alpha {R-HSA-1234176}; ER-Phagosome pathway {R-HSA-1236974}; Cross-presentation of soluble exogenous antigens (endosomes) {R-HSA-1236978}; Autodegradation of Cdh1 by Cdh1:APC/C {R-HSA-174084}; SCF-beta-TrCP mediated degradation of Emi1 {R-HSA-174113}; APC/C:Cdc20 mediated degrada…
40	1	sp|O43143|DHX15_HUMAN		3.1	795	90932	Pre-mRNA-splicing factor ATP-dependent RNA helicase DHX15 OS=Homo sapiens OX=9606 GN=DHX15 PE=1 SV=2	3	3	1	2	1	2	1	2	1		Pre-mRNA-splicing factor ATP-dependent RNA helicase DHX15	ATP-dependent RNA helicase #46; DEAH box protein 15	DHX15_HUMAN	O43143	Q9NQT7	DHX15	DBP1; DDX15	Homo sapiens (Human)	9606	O43143	3D-structure; Acetylation; ATP-binding; Helicase; Hydrolase; Isopeptide bond; mRNA processing; mRNA splicing; Nucleotide-binding; Nucleus; Phosphoprotein; Ubl conjugation	mRNA processing; mRNA splicing	Nucleus	na	na	na	na	ATP-binding; Nucleotide-binding	Helicase; Hydrolase	Acetylation; Isopeptide bond; Phosphoprotein; Ubl conjugation	3D-structure	mRNA processing {GO:0006397}; mRNA splicing, via spliceosome {GO:0000398}; response to alkaloid {GO:0043279}; response to toxic substance {GO:0009636}; RNA splicing {GO:0008380}	cytoplasm {GO:0005737}; nuclear speck {GO:0016607}; nucleolus {GO:0005730}; nucleoplasm {GO:0005654}; nucleus {GO:0005634}; U12-type spliceosomal complex {GO:0005689}	ATP binding {GO:0005524}; ATP-dependent RNA helicase activity {GO:0004004}; double-stranded RNA binding {GO:0003725}; RNA binding {GO:0003723}; RNA helicase activity {GO:0003724}	na	mRNA Splicing - Major Pathway {R-HSA-72163}
46	1	sp|O60506|HNRPQ_HUMAN		7.2	623	69602	Heterogeneous nuclear ribonucleoprotein Q OS=Homo sapiens OX=9606 GN=SYNCRIP PE=1 SV=2	3	3	1	2	1	2	1	2	1		Heterogeneous nuclear ribonucleoprotein Q (hnRNP Q)	Glycine- and tyrosine-rich RNA-binding protein (GRY-RBP); NS1-associated protein 1; Synaptotagmin-binding, cytoplasmic RNA-interacting protein	HNRPQ_HUMAN	O60506	E1P501; E1P502; Q53H05; Q5TCG2; Q5TCG3; Q8IW78; Q8N599; Q96LC1; Q96LC2; Q9Y583	SYNCRIP	HNRPQ; NSAP1	Homo sapiens (Human)	9606	O60506	3D-structure; Acetylation; Alternative splicing; Cytoplasm; Endoplasmic reticulum; Host-virus interaction; Isopeptide bond; Methylation; Microsome; mRNA processing; mRNA splicing; Nucleus; Phosphoprotein; Repeat; Ribonucleoprotein; RNA-binding; Spliceosome; Translation regulation; Ubl conjugation	Host-virus interaction; Translation regulation; mRNA processing; mRNA splicing	Cytoplasm; Endoplasmic reticulum; Microsome; Nucleus; Spliceosome	Alternative splicing	na	na	Repeat	na	RNA-binding; Ribonucleoprotein	Acetylation; Isopeptide bond; Methylation; Phosphoprotein; Ubl conjugation	3D-structure	cellular response to interferon-gamma {GO:0071346}; CRD-mediated mRNA stabilization {GO:0070934}; mRNA splicing, via spliceosome {GO:0000398}; negative regulation of translation {GO:0017148}; osteoblast differentiation {GO:0001649}; RNA processing {GO:0006396}; RNA splicing {GO:0008380}; viral process {GO:0016032}	catalytic step 2 spliceosome {GO:0071013}; CRD-mediated mRNA stability complex {GO:0070937}; endoplasmic reticulum {GO:0005783}; GAIT complex {GO:0097452}; histone pre-mRNA 3'end processing complex {GO:0071204}; membrane {GO:0016020}; nucleoplasm {GO:0005654}; nucleus {GO:0005634}; ribonucleoprotein complex {GO:1990904}	poly(A) binding {GO:0008143}; RNA binding {GO:0003723}	na	na
47	1	sp|O60841|IF2P_HUMAN		5.7	1220	138825	Eukaryotic translation initiation factor 5B OS=Homo sapiens OX=9606 GN=EIF5B PE=1 SV=4	3	3	1	2	1	2	1	2	1		Eukaryotic translation initiation factor 5B (eIF-5B)	Translation initiation factor IF-2	IF2P_HUMAN	O60841	O95805; Q53RV7; Q53SI8; Q9UF81; Q9UMN7	EIF5B	IF2; KIAA0741	Homo sapiens (Human)	9606	O60841	Cytoplasm; GTP-binding; Hydrolase; Initiation factor; Metal-binding; Nucleotide-binding; Phosphoprotein; Polymorphism; Protein biosynthesis	Protein biosynthesis	Cytoplasm	Polymorphism	na	na	na	GTP-binding; Metal-binding; Nucleotide-binding	Hydrolase; Initiation factor	Phosphoprotein	na	regulation of translational initiation {GO:0006446}	cytoplasm {GO:0005737}; cytosol {GO:0005829}	GTP binding {GO:0005525}; GTPase activity {GO:0003924}; metal ion binding {GO:0046872}; RNA binding {GO:0003723}; translation initiation factor activity {GO:0003743}	na	GTP hydrolysis and joining of the 60S ribosomal subunit {R-HSA-72706}
55	1	sp|O75940|SPF30_HUMAN		9.2	238	26711	Survival of motor neuron-related-splicing factor 30 OS=Homo sapiens OX=9606 GN=SMNDC1 PE=1 SV=1	3	3	1	2	1	2	1	2	1		Survival of motor neuron-related-splicing factor 30	30 kDa splicing factor SMNrp; SMN-related protein; Survival motor neuron domain-containing protein 1	SPF30_HUMAN	O75940	B2RA27; D3DRB1; Q5T3K6	SMNDC1	SMNR; SPF30	Homo sapiens (Human)	9606	O75940	3D-structure; Acetylation; Apoptosis; mRNA processing; mRNA splicing; Nucleus; Phosphoprotein; Spliceosome	Apoptosis; mRNA processing; mRNA splicing	Nucleus; Spliceosome	na	na	na	na	na	na	Acetylation; Phosphoprotein	3D-structure	apoptotic process {GO:0006915}; mRNA splicing, via spliceosome {GO:0000398}; RNA splicing, via transesterification reactions {GO:0000375}	Cajal body {GO:0015030}; cytoplasm {GO:0005737}; nuclear speck {GO:0016607}; nucleoplasm {GO:0005654}; nucleus {GO:0005634}; spliceosomal complex {GO:0005681}	RNA binding {GO:0003723}	na	mRNA Splicing - Major Pathway {R-HSA-72163}
66	1	sp|P01009|A1AT_HUMAN		7.7	418	46736	Alpha-1-antitrypsin OS=Homo sapiens OX=9606 GN=SERPINA1 PE=1 SV=3	3	3	1	2	1	2	1	2	1		Short peptide from AAT	Alpha-1 protease inhibitor; Alpha-1-antiproteinase; Serpin A1 (SPAAT)	A1AT_HUMAN	P01009	A6PX14; B2RDQ8; Q0PVP5; Q13672; Q53XB8; Q5U0M1; Q7M4R2; Q86U18; Q86U19; Q96BF9; Q96ES1; Q9P1P0; Q9UCE6; Q9UCM3	SERPINA1	AAT; PI	Homo sapiens (Human)	9606	P01009	3D-structure; Acute phase; Alternative splicing; Blood coagulation; Endoplasmic reticulum; Extracellular matrix; Glycoprotein; Hemostasis; Phosphoprotein; Polymorphism; Protease inhibitor; Secreted; Serine protease inhibitor; Signal	Acute phase; Blood coagulation; Hemostasis	Endoplasmic reticulum; Extracellular matrix; Secreted	Alternative splicing; Polymorphism	na	na	Signal	na	Protease inhibitor; Serine protease inhibitor	Glycoprotein; Phosphoprotein	3D-structure	acute-phase response {GO:0006953}; blood coagulation {GO:0007596}; cellular protein metabolic process {GO:0044267}; COPII vesicle coating {GO:0048208}; ER to Golgi vesicle-mediated transport {GO:0006888}; neutrophil degranulation {GO:0043312}; platelet degranulation {GO:0002576}; post-translational protein modification {GO:0043687}	collagen-containing extracellular matrix {GO:0062023}; COPII-coated ER to Golgi transport vesicle {GO:0030134}; endoplasmic reticulum {GO:0005783}; endoplasmic reticulum lumen {GO:0005788}; endoplasmic reticulum-Golgi intermediate compartment membrane {GO:0033116}; extracellular exosome {GO:0070062}; extracellular region {GO:0005576}; extracellular space {GO:0005615}; ficolin-1-rich granule lumen…	identical protein binding {GO:0042802}; protease binding {GO:0002020}; serine-type endopeptidase inhibitor activity {GO:0004867}	na	Platelet degranulation {R-HSA-114608}; COPII-mediated vesicle transport {R-HSA-204005}; Regulation of Insulin-like Growth Factor (IGF) transport and uptake by Insulin-like Growth Factor Binding Proteins (IGFBPs) {R-HSA-381426}; Cargo concentration in the ER {R-HSA-5694530}; Neutrophil degranulation {R-HSA-6798695}; Post-translational protein phosphorylation {R-HSA-8957275}
75	1	sp|P02786|TFR1_HUMAN		3.8	760	84870	Transferrin receptor protein 1 OS=Homo sapiens OX=9606 GN=TFRC PE=1 SV=2	3	3	1	2	1	2	1	2	1		Transferrin receptor protein 1, serum form	T9; p90; CD_antigen=CD71 (sTfR)	TFR1_HUMAN	P02786	D3DXB0; Q1HE24; Q59G55; Q9UCN0; Q9UCU5; Q9UDF9; Q9UK21	TFRC	na	Homo sapiens (Human)	9606	P02786	3D-structure; Cell membrane; Disease mutation; Disulfide bond; Endocytosis; Glycoprotein; Host cell receptor for virus entry; Host-virus interaction; Lipoprotein; Membrane; Palmitate; Phosphoprotein; Polymorphism; Receptor; Secreted; Signal-anchor; Transmembrane; Transmembrane helix	Endocytosis; Host-virus interaction	Cell membrane; Membrane; Secreted	Polymorphism	na	Disease mutation	Signal-anchor; Transmembrane; Transmembrane helix	na	Host cell receptor for virus entry; Receptor	Disulfide bond; Glycoprotein; Lipoprotein; Palmitate; Phosphoprotein	3D-structure	cellular iron ion homeostasis {GO:0006879}; cellular response to drug {GO:0035690}; cellular response to leukemia inhibitory factor {GO:1990830}; iron ion import {GO:0097286}; membrane organization {GO:0061024}; osteoclast differentiation {GO:0030316}; positive regulation of B cell proliferation {GO:0030890}; positive regulation of bone resorption {GO:0045780}; positive regulation of isotype swit…	basolateral plasma membrane {GO:0016323}; blood microparticle {GO:0072562}; cell surface {GO:0009986}; clathrin-coated pit {GO:0005905}; clathrin-coated vesicle membrane {GO:0030665}; cytoplasmic vesicle {GO:0031410}; early endosome {GO:0005769}; endosome {GO:0005768}; endosome membrane {GO:0010008}; external side of plasma membrane {GO:0009897}; extracellular exosome {GO:0070062}; extracellular …	double-stranded RNA binding {GO:0003725}; identical protein binding {GO:0042802}; protein homodimerization activity {GO:0042803}; RNA binding {GO:0003723}; transferrin receptor activity {GO:0004998}; transferrin transmembrane transporter activity {GO:0033570}; virus receptor activity {GO:0001618}	na	Golgi Associated Vesicle Biogenesis {R-HSA-432722}; Cargo recognition for clathrin-mediated endocytosis {R-HSA-8856825}; Clathrin-mediated endocytosis {R-HSA-8856828}; Transferrin endocytosis and recycling {R-HSA-917977}
86	1	sp|P04844|RPN2_HUMAN		7.8	631	69283	Dolichyl-diphosphooligosaccharide--protein glycosyltransferase subunit 2 OS=Homo sapiens OX=9606 GN=RPN2 PE=1 SV=3	3	3	1	2	1	2	1	2	1		Dolichyl-diphosphooligosaccharide--protein glycosyltransferase subunit 2	Dolichyl-diphosphooligosaccharide--protein glycosyltransferase 63 kDa subunit; RIBIIR; Ribophorin II (RPN-II); Ribophorin-2	RPN2_HUMAN	P04844	Q5JYR6; Q6IBA5; Q96E21; Q9BUQ3; Q9UBE1	RPN2	na	Homo sapiens (Human)	9606	P04844	Alternative splicing; Endoplasmic reticulum; Glycoprotein; Isopeptide bond; Membrane; Polymorphism; Signal; Transmembrane; Transmembrane helix; Ubl conjugation	na	Endoplasmic reticulum; Membrane	Alternative splicing; Polymorphism	na	na	Signal; Transmembrane; Transmembrane helix	na	na	Glycoprotein; Isopeptide bond; Ubl conjugation	na	aging {GO:0007568}; cellular protein modification process {GO:0006464}; protein N-linked glycosylation {GO:0006487}; protein N-linked glycosylation via asparagine {GO:0018279}; response to drug {GO:0042493}	autophagosome membrane {GO:0000421}; endoplasmic reticulum membrane {GO:0005789}; integral component of membrane {GO:0016021}; membrane {GO:0016020}; oligosaccharyltransferase complex {GO:0008250}; rough endoplasmic reticulum {GO:0005791}	ribosome binding {GO:0043022}	Protein modification; protein glycosylation.	SRP-dependent cotranslational protein targeting to membrane {R-HSA-1799339}; Asparagine N-linked glycosylation {R-HSA-446203}
143.01	1	sp|P21108|PRPS3_HUMAN	redundant	9.1	318	34839	Ribose-phosphate pyrophosphokinase 3 OS=Homo sapiens OX=9606 GN=PRPS1L1 PE=1 SV=2	3	3	1	2	1	2	1	2	1		Ribose-phosphate pyrophosphokinase 3	Phosphoribosyl pyrophosphate synthase 1-like 1 (PRPS1-like 1); Phosphoribosyl pyrophosphate synthase III (PRS-III)	PRPS3_HUMAN	P21108	Q6P5P6	PRPS1L1	PRPS3; PRPSL	Homo sapiens (Human)	9606	P21108	ATP-binding; Kinase; Magnesium; Metal-binding; Nucleotide biosynthesis; Nucleotide-binding; Polymorphism; Transferase	Nucleotide biosynthesis	na	Polymorphism	na	na	na	ATP-binding; Magnesium; Metal-binding; Nucleotide-binding	Kinase; Transferase	na	na	5-phosphoribose 1-diphosphate biosynthetic process {GO:0006015}; nucleoside metabolic process {GO:0009116}; nucleotide biosynthetic process {GO:0009165}; ribonucleoside monophosphate biosynthetic process {GO:0009156}	na	ATP binding {GO:0005524}; kinase activity {GO:0016301}; magnesium ion binding {GO:0000287}; protein homodimerization activity {GO:0042803}; ribose phosphate diphosphokinase activity {GO:0004749}	Metabolic intermediate biosynthesis; 5-phospho-alpha-D- ribose 1-diphosphate biosynthesis; 5-phospho-alpha-D-ribose 1- diphosphate from D-ribose 5-phosphate (route I): step 1/1.	5-Phosphoribose 1-diphosphate biosynthesis {R-HSA-73843}
143.02	1	sp|P60891|PRPS1_HUMAN	redundant	9.1	318	34834	Ribose-phosphate pyrophosphokinase 1 OS=Homo sapiens OX=9606 GN=PRPS1 PE=1 SV=2	3	3	1	2	1	2	1	2	1		Ribose-phosphate pyrophosphokinase 1	PPRibP; Phosphoribosyl pyrophosphate synthase I (PRS-I)	PRPS1_HUMAN	P60891	B1ALA8; B2R6T7; B4DNL6; D3DUX6; P09329	PRPS1	na	Homo sapiens (Human)	9606	P60891	3D-structure; Alternative splicing; ATP-binding; Charcot-Marie-Tooth disease; Deafness; Disease mutation; Gout; Kinase; Magnesium; Mental retardation; Metal-binding; Neurodegeneration; Neuropathy; Non-syndromic deafness; Nucleotide biosynthesis; Nucleotide-binding; Polymorphism; Retinitis pigmentosa; Transferase	Nucleotide biosynthesis	na	Alternative splicing; Polymorphism	na	Charcot-Marie-Tooth disease; Deafness; Disease mutation; Gout; Mental retardation; Neurodegeneration; Neuropathy; Non-syndromic deafness; Retinitis pigmentosa	na	ATP-binding; Magnesium; Metal-binding; Nucleotide-binding	Kinase; Transferase	na	3D-structure	5-phosphoribose 1-diphosphate biosynthetic process {GO:0006015}; hypoxanthine biosynthetic process {GO:0046101}; nervous system development {GO:0007399}; nucleoside metabolic process {GO:0009116}; purine nucleobase metabolic process {GO:0006144}; purine nucleotide biosynthetic process {GO:0006164}; pyrimidine nucleotide biosynthetic process {GO:0006221}; ribonucleoside monophosphate biosynthetic …	cytosol {GO:0005829}	ATP binding {GO:0005524}; identical protein binding {GO:0042802}; kinase activity {GO:0016301}; magnesium ion binding {GO:0000287}; protein homodimerization activity {GO:0042803}; ribose phosphate diphosphokinase activity {GO:0004749}	Metabolic intermediate biosynthesis; 5-phospho-alpha-D- ribose 1-diphosphate biosynthesis; 5-phospho-alpha-D-ribose 1- diphosphate from D-ribose 5-phosphate (route I): step 1/1.	5-Phosphoribose 1-diphosphate biosynthesis {R-HSA-73843}
100	1	sp|P06493|CDK1_HUMAN		11.4	297	34095	Cyclin-dependent kinase 1 OS=Homo sapiens OX=9606 GN=CDK1 PE=1 SV=3	3	2	0.667	2	1	2	0	2	0	sp|P06241|FYN_HUMAN, sp|P06493|CDK1_HUMAN	Cyclin-dependent kinase 1 (CDK1)	Cell division control protein 2 homolog; Cell division protein kinase 1; p34 protein kinase	CDK1_HUMAN	P06493	A8K7C4; C9J497; O60764	CDK1	CDC2; CDC28A; CDKN1; P34CDC2	Homo sapiens (Human)	9606	P06493	3D-structure; Acetylation; Alternative splicing; Apoptosis; ATP-binding; Cell cycle; Cell division; Cytoplasm; Cytoskeleton; Host cell receptor for virus entry; Isopeptide bond; Kinase; Mitochondrion; Mitosis; Nucleotide-binding; Nucleus; Phosphoprotein; Receptor; Serine/threonine-protein kinase; Transferase; Ubl conjugation	Apoptosis; Cell cycle; Cell division; Mitosis	Cytoplasm; Cytoskeleton; Mitochondrion; Nucleus	Alternative splicing	na	na	na	ATP-binding; Nucleotide-binding	Host cell receptor for virus entry; Kinase; Receptor; Serine/threonine-protein kinase; Transferase	Acetylation; Isopeptide bond; Phosphoprotein; Ubl conjugation	3D-structure	activation of MAPK activity {GO:0000187}; anaphase-promoting complex-dependent catabolic process {GO:0031145}; animal organ regeneration {GO:0031100}; apoptotic process {GO:0006915}; cell aging {GO:0007569}; cell division {GO:0051301}; cell migration {GO:0016477}; cell proliferation {GO:0008283}; cellular response to hydrogen peroxide {GO:0070301}; centrosome cycle {GO:0007098}; chromosome conden…	centrosome {GO:0005813}; cyclin B1-CDK1 complex {GO:0097125}; cyclin-dependent protein kinase holoenzyme complex {GO:0000307}; cytosol {GO:0005829}; endoplasmic reticulum membrane {GO:0005789}; extracellular exosome {GO:0070062}; membrane {GO:0016020}; midbody {GO:0030496}; mitochondrial matrix {GO:0005759}; mitochondrion {GO:0005739}; mitotic spindle {GO:0072686}; nuclear chromosome, telomeric r…	ATP binding {GO:0005524}; chromatin binding {GO:0003682}; cyclin binding {GO:0030332}; cyclin-dependent protein kinase activity {GO:0097472}; cyclin-dependent protein serine/threonine kinase activity {GO:0004693}; histone kinase activity {GO:0035173}; Hsp70 protein binding {GO:0030544}; protein kinase activity {GO:0004672}; protein serine/threonine kinase activity {GO:0004674}; RNA polymerase II …	na	MAPK3 (ERK1) activation {R-HSA-110056}; E2F-enabled inhibition of pre-replication complex formation {R-HSA-113507}; Transcription of E2F targets under negative control by p107 (RBL1) and p130 (RBL2) in complex with HDAC1 {R-HSA-1362300}; Golgi Cisternae Pericentriolar Stack Reorganization {R-HSA-162658}; Phosphorylation of proteins involved in the G2/M transition by Cyclin A:Cdc2 complexes {R-HSA…
141	1	sp|P11310|ACADM_HUMAN		8.6	421	46588	Medium-chain specific acyl-CoA dehydrogenase, mitochondrial OS=Homo sapiens OX=9606 GN=ACADM PE=1 SV=1	3	3	1	2	1	2	1	2	1		Medium-chain specific acyl-CoA dehydrogenase, mitochondrial (MCAD)	na	ACADM_HUMAN	P11310	Q5T4U4; Q9NYF1	ACADM	na	Homo sapiens (Human)	9606	P11310	3D-structure; Acetylation; Alternative splicing; Disease mutation; FAD; Fatty acid metabolism; Flavoprotein; Lipid metabolism; Mitochondrion; Oxidoreductase; Phosphoprotein; Polymorphism; Transit peptide	Fatty acid metabolism; Lipid metabolism	Mitochondrion	Alternative splicing; Polymorphism	na	Disease mutation	Transit peptide	FAD; Flavoprotein	Oxidoreductase	Acetylation; Phosphoprotein	3D-structure	carnitine biosynthetic process {GO:0045329}; carnitine metabolic process, CoA-linked {GO:0019254}; fatty acid beta-oxidation {GO:0006635}; fatty acid beta-oxidation using acyl-CoA dehydrogenase {GO:0033539}; medium-chain fatty acid catabolic process {GO:0051793}; medium-chain fatty acid metabolic process {GO:0051791}; oxidation-reduction process {GO:0055114}; regulation of lipid metabolic process…	axon {GO:0030424}; mitochondrial matrix {GO:0005759}; mitochondrial membrane {GO:0031966}; mitochondrion {GO:0005739}; nuclear speck {GO:0016607}; nucleus {GO:0005634}	acyl-CoA dehydrogenase activity {GO:0003995}; flavin adenine dinucleotide binding {GO:0050660}; identical protein binding {GO:0042802}; medium-chain-acyl-CoA dehydrogenase activity {GO:0070991}	Lipid metabolism; mitochondrial fatty acid beta- oxidation.	PPARA activates gene expression {R-HSA-1989781}; mitochondrial fatty acid beta-oxidation of unsaturated fatty acids {R-HSA-77288}; Beta oxidation of decanoyl-CoA to octanoyl-CoA-CoA {R-HSA-77346}; Beta oxidation of octanoyl-CoA to hexanoyl-CoA {R-HSA-77348}
143	1	sp|P11908|PRPS2_HUMAN		9.1	318	34769	Ribose-phosphate pyrophosphokinase 2 OS=Homo sapiens OX=9606 GN=PRPS2 PE=1 SV=2	3	3	1	2	1	2	1	2	1		Ribose-phosphate pyrophosphokinase 2	PPRibP; Phosphoribosyl pyrophosphate synthase II (PRS-II)	PRPS2_HUMAN	P11908	Q0VDH9; Q0VDI0; Q15245; Q2TAK7	PRPS2	na	Homo sapiens (Human)	9606	P11908	Alternative splicing; ATP-binding; Kinase; Magnesium; Metal-binding; Nucleotide biosynthesis; Nucleotide-binding; Transferase	Nucleotide biosynthesis	na	Alternative splicing	na	na	na	ATP-binding; Magnesium; Metal-binding; Nucleotide-binding	Kinase; Transferase	na	na	5-phosphoribose 1-diphosphate biosynthetic process {GO:0006015}; nucleobase-containing compound metabolic process {GO:0006139}; nucleoside metabolic process {GO:0009116}; nucleotide biosynthetic process {GO:0009165}; ribonucleoside monophosphate biosynthetic process {GO:0009156}	na	ATP binding {GO:0005524}; identical protein binding {GO:0042802}; kinase activity {GO:0016301}; magnesium ion binding {GO:0000287}; protein homodimerization activity {GO:0042803}; ribose phosphate diphosphokinase activity {GO:0004749}	Metabolic intermediate biosynthesis; 5-phospho-alpha-D- ribose 1-diphosphate biosynthesis; 5-phospho-alpha-D-ribose 1- diphosphate from D-ribose 5-phosphate (route I): step 1/1.	5-Phosphoribose 1-diphosphate biosynthesis {R-HSA-73843}
146	1	sp|P12081|SYHC_HUMAN		6.1	509	57410	Histidine--tRNA ligase, cytoplasmic OS=Homo sapiens OX=9606 GN=HARS PE=1 SV=2	3	3	1	2	1	2	1	2	1		Histidine--tRNA ligase, cytoplasmic	Histidyl-tRNA synthetase (HisRS)	SYHC_HUMAN	P12081	B4DHQ1; B4DY73; D6REN6; J3KNE5	HARS	HRS	Homo sapiens (Human)	9606	P12081	3D-structure; Acetylation; Alternative splicing; Aminoacyl-tRNA synthetase; ATP-binding; Charcot-Marie-Tooth disease; Cytoplasm; Deafness; Disease mutation; Ligase; Neurodegeneration; Neuropathy; Nucleotide-binding; Phosphoprotein; Polymorphism; Protein biosynthesis; Retinitis pigmentosa; Usher syndrome	Protein biosynthesis	Cytoplasm	Alternative splicing; Polymorphism	na	Charcot-Marie-Tooth disease; Deafness; Disease mutation; Neurodegeneration; Neuropathy; Retinitis pigmentosa; Usher syndrome	na	ATP-binding; Nucleotide-binding	Aminoacyl-tRNA synthetase; Ligase	Acetylation; Phosphoprotein	3D-structure	histidyl-tRNA aminoacylation {GO:0006427}; mitochondrial translation {GO:0032543}; translation {GO:0006412}; tRNA aminoacylation for protein translation {GO:0006418}	cytoplasm {GO:0005737}; cytosol {GO:0005829}; mitochondrion {GO:0005739}	ATP binding {GO:0005524}; histidine-tRNA ligase activity {GO:0004821}; identical protein binding {GO:0042802}	na	Cytosolic tRNA aminoacylation {R-HSA-379716}
168	1	sp|P16615|AT2A2_HUMAN		3	1042	114756	Sarcoplasmic/endoplasmic reticulum calcium ATPase 2 OS=Homo sapiens OX=9606 GN=ATP2A2 PE=1 SV=1	3	3	1	2	1	2	1	2	1		Sarcoplasmic/endoplasmic reticulum calcium ATPase 2 (SERCA2; SR Ca(2+)-ATPase 2)	Calcium pump 2; Calcium-transporting ATPase sarcoplasmic reticulum type, slow twitch skeletal muscle isoform; Endoplasmic reticulum class 1/2 Ca(2+) ATPase	AT2A2_HUMAN	P16615	A6NDN7; B4DF05; P16614; Q86VJ2	ATP2A2	ATP2B	Homo sapiens (Human)	9606	P16615	Alternative splicing; ATP-binding; Calcium; Calcium transport; Disease mutation; Endoplasmic reticulum; Epilepsy; Hydrolase; Ion transport; Magnesium; Membrane; Metal-binding; Nitration; Nucleotide-binding; Phosphoprotein; Sarcoplasmic reticulum; Transmembrane; Transmembrane helix; Transport	Calcium transport; Ion transport; Transport	Endoplasmic reticulum; Membrane; Sarcoplasmic reticulum	Alternative splicing	na	Disease mutation; Epilepsy	Transmembrane; Transmembrane helix	ATP-binding; Calcium; Magnesium; Metal-binding; Nucleotide-binding	Hydrolase	Nitration; Phosphoprotein	na	calcium ion import into sarcoplasmic reticulum {GO:1990036}; calcium ion transmembrane transport {GO:0070588}; calcium ion transport from cytosol to endoplasmic reticulum {GO:1903515}; cardiac muscle hypertrophy in response to stress {GO:0014898}; cell adhesion {GO:0007155}; cellular calcium ion homeostasis {GO:0006874}; cellular response to oxidative stress {GO:0034599}; endoplasmic reticulum ca…	calcium ion-transporting ATPase complex {GO:0090534}; endoplasmic reticulum {GO:0005783}; endoplasmic reticulum membrane {GO:0005789}; extrinsic component of cytoplasmic side of plasma membrane {GO:0031234}; integral component of plasma membrane {GO:0005887}; longitudinal sarcoplasmic reticulum {GO:0014801}; membrane {GO:0016020}; nucleoplasm {GO:0005654}; perinuclear region of cytoplasm {GO:0048…	ATP binding {GO:0005524}; calcium ion binding {GO:0005509}; calcium-transporting ATPase activity {GO:0005388}; calcium-transporting ATPase activity involved in regulation of cardiac muscle cell membrane potential {GO:0086039}; enzyme binding {GO:0019899}; lutropin-choriogonadotropic hormone receptor binding {GO:0031775}; protein C-terminus binding {GO:0008022}; S100 protein binding {GO:0044548}	na	Pre-NOTCH Processing in Golgi {R-HSA-1912420}; Reduction of cytosolic Ca++ levels {R-HSA-418359}; Ion homeostasis {R-HSA-5578775}; Ion transport by P-type ATPases {R-HSA-936837}
194	1	sp|P23381|SYWC_HUMAN		8.3	471	53165	Tryptophan--tRNA ligase, cytoplasmic OS=Homo sapiens OX=9606 GN=WARS PE=1 SV=2	3	3	1	2	1	2	1	2	1		T2-TrpRS	Interferon-induced protein 53 (IFP53); Tryptophanyl-tRNA synthetase (TrpRS; hWRS)	SYWC_HUMAN	P23381	A6NGN1; A6NID3; P78535; Q502Y0; Q53XB6; Q9UDI5; Q9UDL3	WARS	IFI53; WRS	Homo sapiens (Human)	9606	P23381	3D-structure; Alternative splicing; Aminoacyl-tRNA synthetase; Angiogenesis; ATP-binding; Cytoplasm; Disease mutation; Ligase; Neurodegeneration; Neuropathy; Nucleotide-binding; Phosphoprotein; Polymorphism; Protein biosynthesis	Angiogenesis; Protein biosynthesis	Cytoplasm	Alternative splicing; Polymorphism	na	Disease mutation; Neurodegeneration; Neuropathy	na	ATP-binding; Nucleotide-binding	Aminoacyl-tRNA synthetase; Ligase	Phosphoprotein	3D-structure	angiogenesis {GO:0001525}; negative regulation of cell proliferation {GO:0008285}; negative regulation of protein kinase activity {GO:0006469}; negative regulation of protein phosphorylation {GO:0001933}; positive regulation of gene expression {GO:0010628}; positive regulation of protein complex assembly {GO:0031334}; regulation of angiogenesis {GO:0045765}; regulation of protein ADP-ribosylation…	cytoplasm {GO:0005737}; cytosol {GO:0005829}; extracellular exosome {GO:0070062}; nucleus {GO:0005634}; protein-containing complex {GO:0032991}	ATP binding {GO:0005524}; kinase inhibitor activity {GO:0019210}; protein domain specific binding {GO:0019904}; protein homodimerization activity {GO:0042803}; protein kinase binding {GO:0019901}; tryptophan-tRNA ligase activity {GO:0004830}	na	Cytosolic tRNA aminoacylation {R-HSA-379716}
208	1	sp|P27694|RFA1_HUMAN		5.2	616	68137	Replication protein A 70 kDa DNA-binding subunit OS=Homo sapiens OX=9606 GN=RPA1 PE=1 SV=2	3	3	1	2	1	2	1	2	1		Replication protein A 70 kDa DNA-binding subunit, N-terminally processed	Replication factor A protein 1 (RF-A protein 1); Single-stranded DNA-binding protein	RFA1_HUMAN	P27694	A8K0Y9; Q59ES9	RPA1	REPA1; RPA70	Homo sapiens (Human)	9606	P27694	3D-structure; Acetylation; DNA damage; DNA recombination; DNA repair; DNA replication; DNA-binding; Isopeptide bond; Metal-binding; Nucleus; Phosphoprotein; Polymorphism; Ubl conjugation; Zinc; Zinc-finger	DNA damage; DNA recombination; DNA repair; DNA replication	Nucleus	Polymorphism	na	na	Zinc-finger	Metal-binding; Zinc	DNA-binding	Acetylation; Isopeptide bond; Phosphoprotein; Ubl conjugation	3D-structure	base-excision repair {GO:0006284}; cellular response to DNA damage stimulus {GO:0006974}; DNA damage response, detection of DNA damage {GO:0042769}; DNA recombination {GO:0006310}; DNA repair {GO:0006281}; DNA replication {GO:0006260}; DNA-dependent DNA replication {GO:0006261}; double-strand break repair via homologous recombination {GO:0000724}; error-free translesion synthesis {GO:0070987}; er…	DNA replication factor A complex {GO:0005662}; nuclear chromosome, telomeric region {GO:0000784}; nucleoplasm {GO:0005654}; nucleus {GO:0005634}; PML body {GO:0016605}; site of DNA damage {GO:0090734}	damaged DNA binding {GO:0003684}; G-rich strand telomeric DNA binding {GO:0098505}; metal ion binding {GO:0046872}; single-stranded DNA binding {GO:0003697}	na	Translesion synthesis by REV1 {R-HSA-110312}; Recognition of DNA damage by PCNA-containing replication complex {R-HSA-110314}; Translesion Synthesis by POLH {R-HSA-110320}; Removal of the Flap Intermediate from the C-strand {R-HSA-174437}; Activation of ATR in response to replication stress {R-HSA-176187}; SUMOylation of DNA damage response and repair proteins {R-HSA-3108214}; Regulation of HSF1-…
225	1	sp|P30520|PURA2_HUMAN		5.9	456	50097	Adenylosuccinate synthetase isozyme 2 OS=Homo sapiens OX=9606 GN=ADSS PE=1 SV=3	3	3	1	2	1	2	1	2	1		Adenylosuccinate synthetase isozyme 2 (AMPSase 2; AdSS 2)	Adenylosuccinate synthetase, acidic isozyme; Adenylosuccinate synthetase, liver isozyme (L-type adenylosuccinate synthetase); IMP--aspartate ligase 2	PURA2_HUMAN	P30520	B1AQM5; Q96EG7	ADSS	na	Homo sapiens (Human)	9606	P30520	3D-structure; Cytoplasm; GTP-binding; Ligase; Magnesium; Metal-binding; Nucleotide-binding; Polymorphism; Purine biosynthesis	Purine biosynthesis	Cytoplasm	Polymorphism	na	na	na	GTP-binding; Magnesium; Metal-binding; Nucleotide-binding	Ligase	na	3D-structure	'de novo' AMP biosynthetic process {GO:0044208}; AMP biosynthetic process {GO:0006167}; aspartate metabolic process {GO:0006531}; cellular response to electrical stimulus {GO:0071257}; immune system process {GO:0002376}; IMP metabolic process {GO:0046040}; purine ribonucleoside monophosphate biosynthetic process {GO:0009168}; response to ammonium ion {GO:0060359}; response to purine-containing co…	cytoplasm {GO:0005737}; cytosol {GO:0005829}; extracellular exosome {GO:0070062}; plasma membrane {GO:0005886}	adenylosuccinate synthase activity {GO:0004019}; GTP binding {GO:0005525}; magnesium ion binding {GO:0000287}; phosphate ion binding {GO:0042301}	Purine metabolism; AMP biosynthesis via de novo pathway; AMP from IMP: step 1/2..	Purine ribonucleoside monophosphate biosynthesis {R-HSA-73817}
227	1	sp|P31040|SDHA_HUMAN		6.3	664	72691	Succinate dehydrogenase [ubiquinone] flavoprotein subunit, mitochondrial OS=Homo sapiens OX=9606 GN=SDHA PE=1 SV=2	3	3	1	2	1	2	1	2	1		Succinate dehydrogenase [ubiquinone] flavoprotein subunit, mitochondrial	Flavoprotein subunit of complex II (Fp)	SDHA_HUMAN	P31040	A8K5J6; B4DJ60; E9PBJ5; Q16395; Q59GW8; Q8IW48; Q9UMY5	SDHA	SDH2; SDHF	Homo sapiens (Human)	9606	P31040	Acetylation; Alternative splicing; Cardiomyopathy; Disease mutation; Electron transport; FAD; Flavoprotein; Leigh syndrome; Membrane; Mitochondrion; Mitochondrion inner membrane; Oxidoreductase; Phosphoprotein; Polymorphism; Primary mitochondrial disease; Transit peptide; Transport; Tricarboxylic acid cycle; Tumor suppressor	Electron transport; Transport; Tricarboxylic acid cycle	Membrane; Mitochondrion; Mitochondrion inner membrane	Alternative splicing; Polymorphism	na	Cardiomyopathy; Disease mutation; Leigh syndrome; Primary mitochondrial disease; Tumor suppressor	Transit peptide	FAD; Flavoprotein	Oxidoreductase	Acetylation; Phosphoprotein	na	anaerobic respiration {GO:0009061}; mitochondrial electron transport, succinate to ubiquinone {GO:0006121}; nervous system development {GO:0007399}; oxidation-reduction process {GO:0055114}; respiratory electron transport chain {GO:0022904}; succinate metabolic process {GO:0006105}; tricarboxylic acid cycle {GO:0006099}	mitochondrial inner membrane {GO:0005743}; mitochondrial respiratory chain complex II, succinate dehydrogenase complex (ubiquinone) {GO:0005749}; mitochondrion {GO:0005739}; myelin sheath {GO:0043209}; nucleolus {GO:0005730}	electron transfer activity {GO:0009055}; flavin adenine dinucleotide binding {GO:0050660}; succinate dehydrogenase (ubiquinone) activity {GO:0008177}	Carbohydrate metabolism; tricarboxylic acid cycle; fumarate from succinate (eukaryal route): step 1/1.	Respiratory electron transport {R-HSA-611105}; Citric acid cycle (TCA cycle) {R-HSA-71403}
229	1	sp|P31153|METK2_HUMAN		10.4	395	43660	S-adenosylmethionine synthase isoform type-2 OS=Homo sapiens OX=9606 GN=MAT2A PE=1 SV=1	3	3	1	2	1	2	1	2	1		S-adenosylmethionine synthase isoform type-2 (AdoMet synthase 2)	Methionine adenosyltransferase 2 (MAT 2); Methionine adenosyltransferase II (MAT-II)	METK2_HUMAN	P31153	A8K511; B4DN45; D6W5L1; Q53SP5	MAT2A	AMS2; MATA2	Homo sapiens (Human)	9606	P31153	3D-structure; Acetylation; Alternative splicing; ATP-binding; Isopeptide bond; Magnesium; Metal-binding; Nucleotide-binding; One-carbon metabolism; Phosphoprotein; Potassium; Transferase; Ubl conjugation	One-carbon metabolism	na	Alternative splicing	na	na	na	ATP-binding; Magnesium; Metal-binding; Nucleotide-binding; Potassium	Transferase	Acetylation; Isopeptide bond; Phosphoprotein; Ubl conjugation	3D-structure	cellular response to leukemia inhibitory factor {GO:1990830}; one-carbon metabolic process {GO:0006730}; protein heterooligomerization {GO:0051291}; protein hexamerization {GO:0034214}; S-adenosylmethionine biosynthetic process {GO:0006556}	cytosol {GO:0005829}; methionine adenosyltransferase complex {GO:0048269}	ATP binding {GO:0005524}; identical protein binding {GO:0042802}; metal ion binding {GO:0046872}; methionine adenosyltransferase activity {GO:0004478}	Amino-acid biosynthesis; S-adenosyl-L-methionine biosynthesis; S-adenosyl-L-methionine from L-methionine: step 1/1.	Methylation {R-HSA-156581}
274	1	sp|P45974|UBP5_HUMAN		3.5	858	95785	Ubiquitin carboxyl-terminal hydrolase 5 OS=Homo sapiens OX=9606 GN=USP5 PE=1 SV=2	3	3	1	2	1	2	1	2	1		Ubiquitin carboxyl-terminal hydrolase 5	Deubiquitinating enzyme 5; Isopeptidase T; Ubiquitin thioesterase 5; Ubiquitin-specific-processing protease 5	UBP5_HUMAN	P45974	D3DUS7; D3DUS8; Q96J22	USP5	ISOT	Homo sapiens (Human)	9606	P45974	3D-structure; Acetylation; Alternative splicing; Disulfide bond; Hydrolase; Metal-binding; Phosphoprotein; Protease; Repeat; Thiol protease; Ubl conjugation pathway; Zinc; Zinc-finger	Ubl conjugation pathway	na	Alternative splicing	na	na	Repeat; Zinc-finger	Metal-binding; Zinc	Hydrolase; Protease; Thiol protease	Acetylation; Disulfide bond; Phosphoprotein	3D-structure	positive regulation of proteasomal ubiquitin-dependent protein catabolic process {GO:0032436}; protein deubiquitination {GO:0016579}; protein K48-linked deubiquitination {GO:0071108}; ubiquitin-dependent protein catabolic process {GO:0006511}	cytosol {GO:0005829}; lysosome {GO:0005764}	cysteine-type endopeptidase activity {GO:0004197}; thiol-dependent ubiquitin-specific protease activity {GO:0004843}; thiol-dependent ubiquitinyl hydrolase activity {GO:0036459}; ubiquitin binding {GO:0043130}; zinc ion binding {GO:0008270}	na	Ub-specific processing proteases {R-HSA-5689880}; Synthesis of active ubiquitin: roles of E1 and E2 enzymes {R-HSA-8866652}
294	1	sp|P49591|SYSC_HUMAN		12.8	514	58777	Serine--tRNA ligase, cytoplasmic OS=Homo sapiens OX=9606 GN=SARS PE=1 SV=3	3	3	1	2	1	2	1	2	1		Serine--tRNA ligase, cytoplasmic	Seryl-tRNA synthetase (SerRS); Seryl-tRNA(Ser/Sec) synthetase	SYSC_HUMAN	P49591	B2R6Y9; Q5T5C8; Q9NSE3	SARS	SERS	Homo sapiens (Human)	9606	P49591	3D-structure; Acetylation; Aminoacyl-tRNA synthetase; ATP-binding; Cytoplasm; Disease mutation; DNA-binding; Epilepsy; Ligase; Mental retardation; Nucleotide-binding; Nucleus; Phosphoprotein; Protein biosynthesis; Transcription; Transcription regulation	Protein biosynthesis; Transcription; Transcription regulation	Cytoplasm; Nucleus	na	na	Disease mutation; Epilepsy; Mental retardation	na	ATP-binding; Nucleotide-binding	Aminoacyl-tRNA synthetase; DNA-binding; Ligase	Acetylation; Phosphoprotein	3D-structure	negative regulation of angiogenesis {GO:0016525}; negative regulation of transcription by RNA polymerase II {GO:0000122}; negative regulation of vascular endothelial growth factor production {GO:1904046}; selenocysteine metabolic process {GO:0016259}; selenocysteinyl-tRNA(Sec) biosynthetic process {GO:0097056}; seryl-tRNA aminoacylation {GO:0006434}; transcription, DNA-templated {GO:0006351}; tra…	cytoplasm {GO:0005737}; cytosol {GO:0005829}; extracellular exosome {GO:0070062}; nucleus {GO:0005634}	ATP binding {GO:0005524}; protein homodimerization activity {GO:0042803}; RNA binding {GO:0003723}; RNA polymerase II proximal promoter sequence-specific DNA binding {GO:0000978}; selenocysteine-tRNA ligase activity {GO:0098619}; serine-tRNA ligase activity {GO:0004828}	Aminoacyl-tRNA biosynthesis; selenocysteinyl-tRNA(Sec) biosynthesis; L-seryl-tRNA(Sec) from L-serine and tRNA(Sec): step 1/1.	Selenocysteine synthesis {R-HSA-2408557}; Cytosolic tRNA aminoacylation {R-HSA-379716}
299	1	sp|P50454|SERPH_HUMAN		8.9	418	46440	Serpin H1 OS=Homo sapiens OX=9606 GN=SERPINH1 PE=1 SV=2	3	3	1	2	1	2	1	2	1		Serpin H1	47 kDa heat shock protein; Arsenic-transactivated protein 3 (AsTP3); Cell proliferation-inducing gene 14 protein; Collagen-binding protein (Colligin); Rheumatoid arthritis-related antigen RA-A47	SERPH_HUMAN	P50454	B3KVJ3; P29043; Q5XPB4; Q6NSJ6; Q8IY96; Q9NP88	SERPINH1	CBP1; CBP2; HSP47; SERPINH2	Homo sapiens (Human)	9606	P50454	Acetylation; Chaperone; Endoplasmic reticulum; Glycoprotein; Osteogenesis imperfecta; Phosphoprotein; Polymorphism; Signal; Stress response	Stress response	Endoplasmic reticulum	Polymorphism	na	Osteogenesis imperfecta	Signal	na	Chaperone	Acetylation; Glycoprotein; Phosphoprotein	na	chondrocyte development involved in endochondral bone morphogenesis {GO:0003433}; collagen biosynthetic process {GO:0032964}; collagen fibril organization {GO:0030199}; protein maturation {GO:0051604}; response to unfolded protein {GO:0006986}	collagen-containing extracellular matrix {GO:0062023}; endoplasmic reticulum {GO:0005783}; endoplasmic reticulum lumen {GO:0005788}; endoplasmic reticulum-Golgi intermediate compartment {GO:0005793}; membrane raft {GO:0045121}	collagen binding {GO:0005518}; RNA binding {GO:0003723}; serine-type endopeptidase inhibitor activity {GO:0004867}; unfolded protein binding {GO:0051082}	na	Collagen biosynthesis and modifying enzymes {R-HSA-1650814}
300	1	sp|P50502|F10A1_HUMAN		6.2	369	41331	Hsc70-interacting protein OS=Homo sapiens OX=9606 GN=ST13 PE=1 SV=2	3	3	1	2	1	2	1	2	1		Hsc70-interacting protein (Hip)	Aging-associated protein 2; Progesterone receptor-associated p48 protein; Protein FAM10A1; Putative tumor suppressor ST13; Renal carcinoma antigen NY-REN-33; Suppression of tumorigenicity 13 protein	F10A1_HUMAN	P50502	O14999; Q2TU77	ST13	AAG2; FAM10A1; HIP; SNC6	Homo sapiens (Human)	9606	P50502	3D-structure; Acetylation; Chaperone; Cytoplasm; Phosphoprotein; Polymorphism; Repeat; TPR repeat	na	Cytoplasm	Polymorphism	na	na	Repeat; TPR repeat	na	Chaperone	Acetylation; Phosphoprotein	3D-structure	protein folding {GO:0006457}	cytoplasm {GO:0005737}; cytosol {GO:0005829}; extracellular exosome {GO:0070062}	protein binding, bridging {GO:0030674}; protein dimerization activity {GO:0046983}	na	Regulation of HSF1-mediated heat shock response {R-HSA-3371453}
316	1	sp|P54136|SYRC_HUMAN		5.8	660	75378	Arginine--tRNA ligase, cytoplasmic OS=Homo sapiens OX=9606 GN=RARS PE=1 SV=2	3	3	1	2	1	2	1	2	1		Arginine--tRNA ligase, cytoplasmic	Arginyl-tRNA synthetase (ArgRS)	SYRC_HUMAN	P54136	B2RBS9; Q53GY4; Q9BWA1	RARS	na	Homo sapiens (Human)	9606	P54136	3D-structure; Acetylation; Alternative initiation; Aminoacyl-tRNA synthetase; ATP-binding; Cytoplasm; Disease mutation; Leukodystrophy; Ligase; Nucleotide-binding; Polymorphism; Protein biosynthesis	Protein biosynthesis	Cytoplasm	Alternative initiation; Polymorphism	na	Disease mutation; Leukodystrophy	na	ATP-binding; Nucleotide-binding	Aminoacyl-tRNA synthetase; Ligase	Acetylation	3D-structure	arginyl-tRNA aminoacylation {GO:0006420}; tRNA aminoacylation for protein translation {GO:0006418}	aminoacyl-tRNA synthetase multienzyme complex {GO:0017101}; cytoplasm {GO:0005737}; cytosol {GO:0005829}; extracellular exosome {GO:0070062}; membrane {GO:0016020}; nucleoplasm {GO:0005654}; nucleus {GO:0005634}	arginine binding {GO:0034618}; arginine-tRNA ligase activity {GO:0004814}; ATP binding {GO:0005524}; cadherin binding {GO:0045296}; tRNA binding {GO:0000049}	na	SeMet incorporation into proteins {R-HSA-2408517}; Cytosolic tRNA aminoacylation {R-HSA-379716}
394	1	sp|Q00325|MPCP_HUMAN		7.7	362	40094	Phosphate carrier protein, mitochondrial OS=Homo sapiens OX=9606 GN=SLC25A3 PE=1 SV=2	3	3	1	2	1	2	1	2	1		Phosphate carrier protein, mitochondrial	Phosphate transport protein (PTP); Solute carrier family 25 member 3	MPCP_HUMAN	Q00325	B3KS34; Q7Z7N7; Q96A03	SLC25A3	PHC	Homo sapiens (Human)	9606	Q00325	Acetylation; Alternative splicing; Disease mutation; Membrane; Methylation; Mitochondrion; Mitochondrion inner membrane; Phosphoprotein; Repeat; Symport; Transit peptide; Transmembrane; Transmembrane helix; Transport	Symport; Transport	Membrane; Mitochondrion; Mitochondrion inner membrane	Alternative splicing	na	Disease mutation	Repeat; Transit peptide; Transmembrane; Transmembrane helix	na	na	Acetylation; Methylation; Phosphoprotein	na	mitochondrial transport {GO:0006839}	extracellular exosome {GO:0070062}; integral component of plasma membrane {GO:0005887}; membrane {GO:0016020}; mitochondrial inner membrane {GO:0005743}; mitochondrion {GO:0005739}; myelin sheath {GO:0043209}	phosphate:proton symporter activity {GO:0015317}; protein-containing complex binding {GO:0044877}	na	na
408	1	sp|Q07666|KHDR1_HUMAN		13.1	443	48227	KH domain-containing, RNA-binding, signal transduction-associated protein 1 OS=Homo sapiens OX=9606 GN=KHDRBS1 PE=1 SV=1	3	3	1	2	1	2	1	2	1		KH domain-containing, RNA-binding, signal transduction-associated protein 1	GAP-associated tyrosine phosphoprotein p62; Src-associated in mitosis 68 kDa protein (Sam68); p21 Ras GTPase-activating protein-associated p62; p68	KHDR1_HUMAN	Q07666	D3DPP3; Q6PJX7; Q8NB97; Q99760	KHDRBS1	na	Homo sapiens (Human)	9606	Q07666	3D-structure; Acetylation; Alternative splicing; Cell cycle; Cytoplasm; Isopeptide bond; Membrane; Methylation; mRNA processing; Nucleus; Phosphoprotein; RNA-binding; SH3-binding; Transcription; Transcription regulation; Ubl conjugation	Cell cycle; Transcription; Transcription regulation; mRNA processing	Cytoplasm; Membrane; Nucleus	Alternative splicing	na	na	SH3-binding	na	RNA-binding	Acetylation; Isopeptide bond; Methylation; Phosphoprotein; Ubl conjugation	3D-structure	cell cycle arrest {GO:0007050}; cell proliferation {GO:0008283}; cell surface receptor signaling pathway {GO:0007166}; G2/M transition of mitotic cell cycle {GO:0000086}; mRNA processing {GO:0006397}; negative regulation of transcription, DNA-templated {GO:0045892}; positive regulation of RNA export from nucleus {GO:0046833}; positive regulation of translational initiation {GO:0045948}; protein c…	cytoplasm {GO:0005737}; cytosol {GO:0005829}; Grb2-Sos complex {GO:0070618}; membrane {GO:0016020}; nucleoplasm {GO:0005654}; nucleus {GO:0005634}	DNA binding {GO:0003677}; identical protein binding {GO:0042802}; poly(A) binding {GO:0008143}; poly(U) RNA binding {GO:0008266}; protein domain specific binding {GO:0019904}; protein-containing complex binding {GO:0044877}; RNA binding {GO:0003723}; SH3 domain binding {GO:0017124}; SH3/SH2 adaptor activity {GO:0005070}	na	PTK6 Regulates Proteins Involved in RNA Processing {R-HSA-8849468}
417	1	sp|Q13155|AIMP2_HUMAN		11.9	320	35348	Aminoacyl tRNA synthase complex-interacting multifunctional protein 2 OS=Homo sapiens OX=9606 GN=AIMP2 PE=1 SV=2	3	3	1	2	1	2	1	2	1		Aminoacyl tRNA synthase complex-interacting multifunctional protein 2	Multisynthase complex auxiliary component p38; Protein JTV-1	AIMP2_HUMAN	Q13155	Q75MR1; Q96CZ5; Q9P1L2	AIMP2	JTV1	Homo sapiens (Human)	9606	Q13155	3D-structure; Apoptosis; Cytoplasm; Developmental protein; Differentiation; Nucleus; Phosphoprotein; Polymorphism; Protein biosynthesis; Ubl conjugation	Apoptosis; Differentiation; Protein biosynthesis	Cytoplasm; Nucleus	Polymorphism	na	na	na	na	Developmental protein	Phosphoprotein; Ubl conjugation	3D-structure	apoptotic process {GO:0006915}; negative regulation of cell proliferation {GO:0008285}; positive regulation of aminoacyl-tRNA ligase activity {GO:1903632}; positive regulation of neuron death {GO:1901216}; positive regulation of protein ubiquitination {GO:0031398}; protein-containing complex assembly {GO:0065003}; tRNA aminoacylation for protein translation {GO:0006418}; type II pneumocyte differ…	aminoacyl-tRNA synthetase multienzyme complex {GO:0017101}; cytosol {GO:0005829}; membrane {GO:0016020}; nucleus {GO:0005634}	protein-containing complex scaffold activity {GO:0032947}	na	SeMet incorporation into proteins {R-HSA-2408517}; Cytosolic tRNA aminoacylation {R-HSA-379716}
440	1	sp|Q14444|CAPR1_HUMAN		3.2	709	78365	Caprin-1 OS=Homo sapiens OX=9606 GN=CAPRIN1 PE=1 SV=2	3	3	1	2	1	2	1	2	1		Caprin-1	Cell cycle-associated protein 1; Cytoplasmic activation- and proliferation-associated protein 1; GPI-anchored membrane protein 1; GPI-anchored protein p137 (GPI-p137; p137GPI); Membrane component chromosome 11 surface marker 1; RNA granule protein 105	CAPR1_HUMAN	Q14444	A6NMY7; D3DR06; Q15074; Q6IMN4; Q6IMN7; Q9BV09	CAPRIN1	GPIAP1; GPIP137; M11S1; RNG105	Homo sapiens (Human)	9606	Q14444	3D-structure; Acetylation; Alternative splicing; Cell projection; Coiled coil; Cytoplasm; Differentiation; Glycoprotein; Methylation; Phosphoprotein; Polymorphism; Protein synthesis inhibitor; RNA-binding	Differentiation	Cell projection; Cytoplasm	Alternative splicing; Polymorphism	na	na	Coiled coil	na	Protein synthesis inhibitor; RNA-binding	Acetylation; Glycoprotein; Methylation; Phosphoprotein	3D-structure	negative regulation of translation {GO:0017148}; positive regulation of dendrite morphogenesis {GO:0050775}; positive regulation of dendritic spine morphogenesis {GO:0061003}	cytoplasmic stress granule {GO:0010494}; cytosol {GO:0005829}; dendrite {GO:0030425}; membrane {GO:0016020}; P-body {GO:0000932}; synapse {GO:0045202}	RNA binding {GO:0003723}	na	na
441	1	sp|Q14498|RBM39_HUMAN		6.4	530	59379	RNA-binding protein 39 OS=Homo sapiens OX=9606 GN=RBM39 PE=1 SV=2	3	3	1	2	1	2	1	2	1		RNA-binding protein 39	CAPER alpha; Hepatocellular carcinoma protein 1; RNA-binding motif protein 39; RNA-binding region-containing protein 2; Splicing factor HCC1	RBM39_HUMAN	Q14498	A2RRD3; A5D8W2; B0BLV3; E1P5S0; E1P5S1; Q14499	RBM39	HCC1; RNPC2	Homo sapiens (Human)	9606	Q14498	3D-structure; Acetylation; Activator; Alternative splicing; Isopeptide bond; mRNA processing; mRNA splicing; Nucleus; Phosphoprotein; Polymorphism; Repeat; RNA-binding; Transcription; Transcription regulation; Ubl conjugation	Transcription; Transcription regulation; mRNA processing; mRNA splicing	Nucleus	Alternative splicing; Polymorphism	na	na	Repeat	na	Activator; RNA-binding	Acetylation; Isopeptide bond; Phosphoprotein; Ubl conjugation	3D-structure	mRNA processing {GO:0006397}; regulation of transcription, DNA-templated {GO:0006355}; RNA processing {GO:0006396}; RNA splicing {GO:0008380}; transcription, DNA-templated {GO:0006351}	microtubule cytoskeleton {GO:0015630}; microtubule organizing center {GO:0005815}; nuclear speck {GO:0016607}; nucleoplasm {GO:0005654}; protein-containing complex {GO:0032991}	RNA binding {GO:0003723}	na	na
464	1	sp|Q16629|SRSF7_HUMAN		16	238	27366	Serine/arginine-rich splicing factor 7 OS=Homo sapiens OX=9606 GN=SRSF7 PE=1 SV=1	3	2	0.667	2	1	1	1	1.333	1	sp|P84103|SRSF3_HUMAN, sp|Q16629|SRSF7_HUMAN	Serine/arginine-rich splicing factor 7	Splicing factor 9G8; Splicing factor, arginine/serine-rich 7	SRSF7_HUMAN	Q16629	B4DLU6; G5E9M3; Q564D3	SRSF7	SFRS7	Homo sapiens (Human)	9606	Q16629	3D-structure; Acetylation; Alternative splicing; Cytoplasm; Isopeptide bond; Metal-binding; mRNA processing; mRNA splicing; mRNA transport; Nucleus; Phosphoprotein; Repeat; Repressor; RNA-binding; Transport; Ubl conjugation; Zinc; Zinc-finger	Transport; mRNA processing; mRNA splicing; mRNA transport	Cytoplasm; Nucleus	Alternative splicing	na	na	Repeat; Zinc-finger	Metal-binding; Zinc	RNA-binding; Repressor	Acetylation; Isopeptide bond; Phosphoprotein; Ubl conjugation	3D-structure	cellular response to leukemia inhibitory factor {GO:1990830}; mRNA 3'-end processing {GO:0031124}; mRNA export from nucleus {GO:0006406}; mRNA processing {GO:0006397}; mRNA splicing, via spliceosome {GO:0000398}; negative regulation of mRNA splicing, via spliceosome {GO:0048025}; RNA export from nucleus {GO:0006405}; RNA splicing {GO:0008380}	cytoplasm {GO:0005737}; extracellular exosome {GO:0070062}; nucleoplasm {GO:0005654}; nucleus {GO:0005634}	protein domain specific binding {GO:0019904}; RNA binding {GO:0003723}; zinc ion binding {GO:0008270}	na	Cleavage of Growing Transcript in the Termination Region {R-HSA-109688}; Transport of Mature mRNA derived from an Intron-Containing Transcript {R-HSA-159236}; mRNA Splicing - Major Pathway {R-HSA-72163}; mRNA Splicing - Minor Pathway {R-HSA-72165}; mRNA 3'-end processing {R-HSA-72187}
499	1	sp|Q92734|TFG_HUMAN		11.5	400	43447	Protein TFG OS=Homo sapiens OX=9606 GN=TFG PE=1 SV=2	3	3	1	2	1	2	1	2	1		Protein TFG	TRK-fused gene protein	TFG_HUMAN	Q92734	D3DN49; G5E9V1; K0J5S8; K0J6K2; Q15656; Q969I2	TFG	na	Homo sapiens (Human)	9606	Q92734	Acetylation; Alternative splicing; Chromosomal rearrangement; Coiled coil; Disease mutation; Endoplasmic reticulum; Hereditary spastic paraplegia; Methylation; Neurodegeneration; Neuropathy; Phosphoprotein; Polymorphism; Proto-oncogene	na	Endoplasmic reticulum	Alternative splicing; Chromosomal rearrangement; Polymorphism	na	Disease mutation; Hereditary spastic paraplegia; Neurodegeneration; Neuropathy; Proto-oncogene	Coiled coil	na	na	Acetylation; Methylation; Phosphoprotein	na	COPII vesicle coating {GO:0048208}; ER to Golgi vesicle-mediated transport {GO:0006888}; positive regulation of I-kappaB kinase/NF-kappaB signaling {GO:0043123}	cytoplasm {GO:0005737}; cytosol {GO:0005829}; endoplasmic reticulum exit site {GO:0070971}; Golgi membrane {GO:0000139}	identical protein binding {GO:0042802}	na	COPII-mediated vesicle transport {R-HSA-204005}
512	1	sp|Q96PK6|RBM14_HUMAN		4	669	69491	RNA-binding protein 14 OS=Homo sapiens OX=9606 GN=RBM14 PE=1 SV=2	3	3	1	2	1	2	1	2	1		RNA-binding protein 14	Paraspeckle protein 2 (PSP2); RNA-binding motif protein 14; RRM-containing coactivator activator/modulator; Synaptotagmin-interacting protein (SYT-interacting protein)	RBM14_HUMAN	Q96PK6	B0LM41; B3KMN4; D6RGD8; O75932; Q2PYN1; Q53GV1; Q68DQ9; Q96PK5	RBM14	SIP	Homo sapiens (Human)	9606	Q96PK6	3D-structure; Acetylation; Alternative splicing; Cytoplasm; Immunity; Innate immunity; Isopeptide bond; Nucleus; Phosphoprotein; Repeat; Repressor; RNA-binding; Transcription; Transcription regulation; Ubl conjugation	Immunity; Innate immunity; Transcription; Transcription regulation	Cytoplasm; Nucleus	Alternative splicing	na	na	Repeat	na	RNA-binding; Repressor	Acetylation; Isopeptide bond; Phosphoprotein; Ubl conjugation	3D-structure	activation of innate immune response {GO:0002218}; centriole assembly {GO:0098534}; DNA recombination {GO:0006310}; DNA repair {GO:0006281}; DNA replication {GO:0006260}; glucocorticoid receptor signaling pathway {GO:0042921}; histone deacetylation {GO:0016575}; innate immune response {GO:0045087}; intracellular estrogen receptor signaling pathway {GO:0030520}; negative regulation of centriole re…	cytoplasm {GO:0005737}; mediator complex {GO:0016592}; nuclear speck {GO:0016607}; nucleolus {GO:0005730}; nucleoplasm {GO:0005654}; nucleus {GO:0005634}; ribonucleoprotein complex {GO:1990904}; transcription factor complex {GO:0005667}	nuclear receptor transcription coactivator activity {GO:0030374}; protein binding, bridging {GO:0030674}; RNA binding {GO:0003723}; transcription coregulator activity {GO:0003712}	na	RUNX2 regulates bone development {R-HSA-8941326}
517	1	sp|Q99733|NP1L4_HUMAN		7.5	375	42823	Nucleosome assembly protein 1-like 4 OS=Homo sapiens OX=9606 GN=NAP1L4 PE=1 SV=1	3	1	0.333	2	1	0	1	0	1	sp|P55209|NP1L1_HUMAN, sp|Q99733|NP1L4_HUMAN	Nucleosome assembly protein 1-like 4	Nucleosome assembly protein 2 (NAP-2)	NP1L4_HUMAN	Q99733	B2R6J4; F5HFY4	NAP1L4	na	Homo sapiens (Human)	9606	Q99733	Acetylation; Alternative splicing; Chaperone; Cytoplasm; Nucleus; Phosphoprotein	na	Cytoplasm; Nucleus	Alternative splicing	na	na	na	na	Chaperone	Acetylation; Phosphoprotein	na	nucleosome assembly {GO:0006334}	cytoplasm {GO:0005737}; nucleus {GO:0005634}	nucleosome binding {GO:0031491}; RNA binding {GO:0003723}; unfolded protein binding {GO:0051082}	na	na
526	1	sp|Q9BUJ2|HNRL1_HUMAN		5.7	856	95737	Heterogeneous nuclear ribonucleoprotein U-like protein 1 OS=Homo sapiens OX=9606 GN=HNRNPUL1 PE=1 SV=2	3	3	1	2	1	2	1	2	1		Heterogeneous nuclear ribonucleoprotein U-like protein 1	Adenovirus early region 1B-associated protein 5; E1B-55 kDa-associated protein 5 (E1B-AP5)	HNRL1_HUMAN	Q9BUJ2	B3KMW7; O76022; Q6ZSZ0; Q7L8P4; Q8N6Z4; Q96G37; Q9HAL3; Q9UG75	HNRNPUL1	E1BAP5; HNRPUL1	Homo sapiens (Human)	9606	Q9BUJ2	Activator; Alternative splicing; Isopeptide bond; Methylation; Nucleus; Phosphoprotein; Polymorphism; Repeat; Repressor; Ribonucleoprotein; RNA-binding; Transcription; Transcription regulation; Ubl conjugation	Transcription; Transcription regulation	Nucleus	Alternative splicing; Polymorphism	na	na	Repeat	na	Activator; RNA-binding; Repressor; Ribonucleoprotein	Isopeptide bond; Methylation; Phosphoprotein; Ubl conjugation	na	mRNA splicing, via spliceosome {GO:0000398}; regulation of transcription, DNA-templated {GO:0006355}; response to virus {GO:0009615}; RNA processing {GO:0006396}; transcription, DNA-templated {GO:0006351}	nucleoplasm {GO:0005654}; nucleus {GO:0005634}	enzyme binding {GO:0019899}; RNA binding {GO:0003723}	na	mRNA Splicing - Major Pathway {R-HSA-72163}
527	1	sp|Q9BVP2|GNL3_HUMAN		3.5	549	61992	Guanine nucleotide-binding protein-like 3 OS=Homo sapiens OX=9606 GN=GNL3 PE=1 SV=2	3	3	1	2	1	2	1	2	1		Guanine nucleotide-binding protein-like 3	E2-induced gene 3 protein; Novel nucleolar protein 47 (NNP47); Nucleolar GTP-binding protein 3; Nucleostemin	GNL3_HUMAN	Q9BVP2	B2RDC1; Q5PU80; Q96SV6; Q96SV7; Q9UJY0	GNL3	E2IG3; NS	Homo sapiens (Human)	9606	Q9BVP2	Acetylation; Alternative splicing; Coiled coil; GTP-binding; Isopeptide bond; Nucleotide-binding; Nucleus; Phosphoprotein; Polymorphism; Ubl conjugation	na	Nucleus	Alternative splicing; Polymorphism	na	na	Coiled coil	GTP-binding; Nucleotide-binding	na	Acetylation; Isopeptide bond; Phosphoprotein; Ubl conjugation	na	cell proliferation {GO:0008283}; positive regulation of pri-miRNA transcription by RNA polymerase II {GO:1902895}; positive regulation of protein localization to chromosome, telomeric region {GO:1904816}; positive regulation of protein sumoylation {GO:0033235}; positive regulation of telomere maintenance {GO:0032206}; regulation of cell proliferation {GO:0042127}; ribosome biogenesis {GO:0042254}…	extracellular space {GO:0005615}; membrane {GO:0016020}; nuclear body {GO:0016604}; nucleolus {GO:0005730}; nucleus {GO:0005634}	GTP binding {GO:0005525}; GTPase activity {GO:0003924}; mRNA 5'-UTR binding {GO:0048027}; RNA binding {GO:0003723}	na	Major pathway of rRNA processing in the nucleolus and cytosol {R-HSA-6791226}
540	1	sp|Q9P258|RCC2_HUMAN		9.4	522	56084	Protein RCC2 OS=Homo sapiens OX=9606 GN=RCC2 PE=1 SV=2	3	3	1	2	1	2	1	2	1		Protein RCC2	RCC1-like protein TD-60; Telophase disk protein of 60 kDa	RCC2_HUMAN	Q9P258	Q8IVL9; Q9BSN6; Q9NPV8	RCC2	KIAA1470; TD60	Homo sapiens (Human)	9606	Q9P258	3D-structure; Acetylation; Cell cycle; Cell division; Cell membrane; Centromere; Chromosome; Cytoplasm; Cytoskeleton; Guanine-nucleotide releasing factor; Membrane; Microtubule; Mitosis; Nucleus; Phosphoprotein; Repeat	Cell cycle; Cell division; Mitosis	Cell membrane; Centromere; Chromosome; Cytoplasm; Cytoskeleton; Membrane; Microtubule; Nucleus	na	na	na	Repeat	na	Guanine-nucleotide releasing factor	Acetylation; Phosphoprotein	3D-structure	activation of GTPase activity {GO:0090630}; cell cycle {GO:0007049}; cell division {GO:0051301}; chromosome passenger complex localization to kinetochore {GO:0072356}; establishment of protein localization {GO:0045184}; focal adhesion assembly {GO:0048041}; integrin-mediated signaling pathway {GO:0007229}; negative regulation of focal adhesion assembly {GO:0051895}; negative regulation of GTPase …	chromosome, centromeric core domain {GO:0034506}; cytosol {GO:0005829}; early endosome membrane {GO:0031901}; microtubule {GO:0005874}; midbody {GO:0030496}; mitotic spindle midzone {GO:1990023}; nucleolus {GO:0005730}; plasma membrane {GO:0005886}	microtubule binding {GO:0008017}; protein domain specific binding {GO:0019904}; protein kinase binding {GO:0019901}; Rac GTPase binding {GO:0048365}; RNA binding {GO:0003723}; small GTPase binding {GO:0031267}	na	Amplification of signal from unattached kinetochores via a MAD2 inhibitory signal {R-HSA-141444}; Separation of Sister Chromatids {R-HSA-2467813}; Resolution of Sister Chromatid Cohesion {R-HSA-2500257}; RHO GTPases Activate Formins {R-HSA-5663220}; Mitotic Prometaphase {R-HSA-68877}
542	1	sp|Q9UBB6|NCDN_HUMAN		5.8	729	78863	Neurochondrin OS=Homo sapiens OX=9606 GN=NCDN PE=1 SV=1	3	3	1	2	1	2	1	2	1		Neurochondrin	na	NCDN_HUMAN	Q9UBB6	D3DPR9; Q9UBY2; Q9Y4A6; Q9Y4D9	NCDN	KIAA0607	Homo sapiens (Human)	9606	Q9UBB6	Acetylation; Alternative splicing; Cell projection; Cytoplasm; Methylation; Phosphoprotein; Polymorphism	na	Cell projection; Cytoplasm	Alternative splicing; Polymorphism	na	na	na	na	na	Acetylation; Methylation; Phosphoprotein	na	bone resorption {GO:0045453}; neuron projection development {GO:0031175}; regulation of neuronal synaptic plasticity {GO:0048168}	cytosol {GO:0005829}; dendrite {GO:0030425}; membrane {GO:0016020}; neuronal cell body {GO:0043025}	na	na	na
544	1	sp|Q9UHB9|SRP68_HUMAN		5.3	627	70729	Signal recognition particle subunit SRP68 OS=Homo sapiens OX=9606 GN=SRP68 PE=1 SV=2	3	3	1	2	1	2	1	2	1		Signal recognition particle subunit SRP68 (SRP68)	Signal recognition particle 68 kDa protein	SRP68_HUMAN	Q9UHB9	B3KUU5; B3KWY7; G3V1U4; Q8NCJ4; Q8WUK2	SRP68	na	Homo sapiens (Human)	9606	Q9UHB9	3D-structure; Acetylation; Alternative splicing; Cytoplasm; Nucleus; Phosphoprotein; Ribonucleoprotein; RNA-binding; Signal recognition particle	na	Cytoplasm; Nucleus; Signal recognition particle	Alternative splicing	na	na	na	na	RNA-binding; Ribonucleoprotein	Acetylation; Phosphoprotein	3D-structure	protein targeting to ER {GO:0045047}; response to drug {GO:0042493}; SRP-dependent cotranslational protein targeting to membrane {GO:0006614}	cytosol {GO:0005829}; endoplasmic reticulum {GO:0005783}; focal adhesion {GO:0005925}; nucleolus {GO:0005730}; ribosome {GO:0005840}; signal recognition particle {GO:0048500}; signal recognition particle, endoplasmic reticulum targeting {GO:0005786}	7S RNA binding {GO:0008312}; endoplasmic reticulum signal peptide binding {GO:0030942}; protein domain specific binding {GO:0019904}; RNA binding {GO:0003723}; signal recognition particle binding {GO:0005047}	na	SRP-dependent cotranslational protein targeting to membrane {R-HSA-1799339}
560	1	sp|Q9Y3I0|RTCB_HUMAN		5	505	55210	tRNA-splicing ligase RtcB homolog OS=Homo sapiens OX=9606 GN=RTCB PE=1 SV=1	3	3	1	2	1	2	1	2	1		tRNA-splicing ligase RtcB homolog	na	RTCB_HUMAN	Q9Y3I0	B2R6A8; Q6IAI0; Q9BWL4; Q9NTH1; Q9P037; Q9P0J3	RTCB	C22orf28	Homo sapiens (Human)	9606	Q9Y3I0	ATP-binding; Cytoplasm; Isopeptide bond; Ligase; Manganese; Metal-binding; Nucleotide-binding; Nucleus; Phosphoprotein; Polymorphism; tRNA processing; Ubl conjugation	tRNA processing	Cytoplasm; Nucleus	Polymorphism	na	na	na	ATP-binding; Manganese; Metal-binding; Nucleotide-binding	Ligase	Isopeptide bond; Phosphoprotein; Ubl conjugation	na	in utero embryonic development {GO:0001701}; placenta development {GO:0001890}; tRNA splicing, via endonucleolytic cleavage and ligation {GO:0006388}	cytoplasm {GO:0005737}; cytosol {GO:0005829}; endoplasmic reticulum membrane {GO:0005789}; intracellular membrane-bounded organelle {GO:0043231}; nuclear envelope {GO:0005635}; nucleoplasm {GO:0005654}; nucleus {GO:0005634}; tRNA-splicing ligase complex {GO:0072669}	ATP binding {GO:0005524}; metal ion binding {GO:0046872}; RNA binding {GO:0003723}; RNA ligase (ATP) activity {GO:0003972}; vinculin binding {GO:0017166}	na	tRNA processing in the nucleus {R-HSA-6784531}
28	1	sp|O00159|MYO1C_HUMAN		3.2	1063	121680	Unconventional myosin-Ic OS=Homo sapiens OX=9606 GN=MYO1C PE=1 SV=4	2	2	1	2	0	2	0	2	0		Unconventional myosin-Ic	Myosin I beta (MMI-beta; MMIb)	MYO1C_HUMAN	O00159	Q4LE56; Q6NVJ7; Q86Y95	MYO1C	na	Homo sapiens (Human)	9606	O00159	3D-structure; Acetylation; Actin-binding; Alternative splicing; ATP-binding; Calmodulin-binding; Cell membrane; Cell projection; Cytoplasm; Cytoplasmic vesicle; Membrane; Methylation; Motor protein; mRNA transport; Myosin; Nuclear pore complex; Nucleotide-binding; Nucleus; Phosphoprotein; Polymorphism; Protein transport; Repeat; Translocation; Transport	Protein transport; Translocation; Transport; mRNA transport	Cell membrane; Cell projection; Cytoplasm; Cytoplasmic vesicle; Membrane; Nuclear pore complex; Nucleus	Alternative splicing; Polymorphism	na	na	Repeat	ATP-binding; Nucleotide-binding	Actin-binding; Calmodulin-binding; Motor protein; Myosin	Acetylation; Methylation; Phosphoprotein	3D-structure	cellular response to interferon-gamma {GO:0071346}; Fc-gamma receptor signaling pathway involved in phagocytosis {GO:0038096}; mRNA transport {GO:0051028}; positive regulation of actin filament polymerization {GO:0030838}; positive regulation of cell migration {GO:0030335}; positive regulation of cell migration by vascular endothelial growth factor signaling pathway {GO:0038089}; positive regulat…	basal plasma membrane {GO:0009925}; brush border {GO:0005903}; cytoplasm {GO:0005737}; cytoplasmic vesicle membrane {GO:0030659}; cytosol {GO:0005829}; extracellular exosome {GO:0070062}; filamentous actin {GO:0031941}; lateral plasma membrane {GO:0016328}; membrane {GO:0016020}; membrane raft {GO:0045121}; microvillus {GO:0005902}; nuclear body {GO:0016604}; nuclear pore {GO:0005643}; nucleolus …	actin filament binding {GO:0051015}; actin-dependent ATPase activity {GO:0030898}; ATP binding {GO:0005524}; calmodulin binding {GO:0005516}; microfilament motor activity {GO:0000146}; protein C-terminus binding {GO:0008022}; Ral GTPase binding {GO:0017160}; signaling receptor binding {GO:0005102}	na	Translocation of SLC2A4 (GLUT4) to the plasma membrane {R-HSA-1445148}; Regulation of actin dynamics for phagocytic cup formation {R-HSA-2029482}; B-WICH complex positively regulates rRNA expression {R-HSA-5250924}
45	1	sp|O43776|SYNC_HUMAN		3.8	548	62942	Asparagine--tRNA ligase, cytoplasmic OS=Homo sapiens OX=9606 GN=NARS PE=1 SV=1	2	2	1	2	0	2	0	2	0		Asparagine--tRNA ligase, cytoplasmic	Asparaginyl-tRNA synthetase (AsnRS)	SYNC_HUMAN	O43776	B4DG16; Q53GU6	NARS	na	Homo sapiens (Human)	9606	O43776	3D-structure; Acetylation; Alternative splicing; Aminoacyl-tRNA synthetase; ATP-binding; Cytoplasm; Ligase; Nucleotide-binding; Phosphoprotein; Protein biosynthesis	Protein biosynthesis	Cytoplasm	Alternative splicing	na	na	na	ATP-binding; Nucleotide-binding	Aminoacyl-tRNA synthetase; Ligase	Acetylation; Phosphoprotein	3D-structure	asparaginyl-tRNA aminoacylation {GO:0006421}; tRNA aminoacylation for protein translation {GO:0006418}	cytoplasm {GO:0005737}; cytosol {GO:0005829}; extracellular exosome {GO:0070062}	asparagine-tRNA ligase activity {GO:0004816}; ATP binding {GO:0005524}; nucleic acid binding {GO:0003676}	na	Cytosolic tRNA aminoacylation {R-HSA-379716}
175.01	1	tr|A0A0A6YYL6|A0A0A6YYL6_HUMAN	redundant	27.6	228	26372	Protein RPL17-C18orf32 OS=Homo sapiens OX=9606 GN=RPL17-C18orf32 PE=3 SV=1	9	9	1	5	4	5	4	5	4		na	na	na	na	na	na	na	na	na	na	na	na	na	na	na	na	na	na	na	na	na	na	na	na	na	na
51	1	sp|O75643|U520_HUMAN		1	2136	244505	U5 small nuclear ribonucleoprotein 200 kDa helicase OS=Homo sapiens OX=9606 GN=SNRNP200 PE=1 SV=2	2	2	1	2	0	2	0	2	0		U5 small nuclear ribonucleoprotein 200 kDa helicase	Activating signal cointegrator 1 complex subunit 3-like 1; BRR2 homolog; U5 snRNP-specific 200 kDa protein (U5-200KD)	U520_HUMAN	O75643	O94884; Q6NZY0; Q6PX59; Q8NBE6; Q96IF2; Q9H7S0	SNRNP200	ASCC3L1; HELIC2; KIAA0788	Homo sapiens (Human)	9606	O75643	3D-structure; Acetylation; Alternative splicing; ATP-binding; Coiled coil; Disease mutation; Helicase; Hydrolase; Isopeptide bond; mRNA processing; mRNA splicing; Nucleotide-binding; Nucleus; Phosphoprotein; Polymorphism; Repeat; Retinitis pigmentosa; Spliceosome; Ubl conjugation	mRNA processing; mRNA splicing	Nucleus; Spliceosome	Alternative splicing; Polymorphism	na	Disease mutation; Retinitis pigmentosa	Coiled coil; Repeat	ATP-binding; Nucleotide-binding	Helicase; Hydrolase	Acetylation; Isopeptide bond; Phosphoprotein; Ubl conjugation	3D-structure	cis assembly of pre-catalytic spliceosome {GO:0000354}; mRNA splicing, via spliceosome {GO:0000398}; osteoblast differentiation {GO:0001649}	catalytic step 2 spliceosome {GO:0071013}; membrane {GO:0016020}; nucleoplasm {GO:0005654}; nucleus {GO:0005634}; spliceosomal complex {GO:0005681}; U4/U6 x U5 tri-snRNP complex {GO:0046540}; U5 snRNP {GO:0005682}	ATP binding {GO:0005524}; ATP-dependent helicase activity {GO:0008026}; ATP-dependent RNA helicase activity {GO:0004004}; identical protein binding {GO:0042802}; RNA binding {GO:0003723}	na	mRNA Splicing - Major Pathway {R-HSA-72163}; mRNA Splicing - Minor Pathway {R-HSA-72165}
54	1	sp|O75937|DNJC8_HUMAN		9.9	253	29841	DnaJ homolog subfamily C member 8 OS=Homo sapiens OX=9606 GN=DNAJC8 PE=1 SV=2	2	2	1	2	0	2	0	2	0		DnaJ homolog subfamily C member 8	Splicing protein spf31	DNJC8_HUMAN	O75937	B4DUU4; D3DPM0; Q6IBA4; Q8N4Z5; Q9P051; Q9P067	DNAJC8	SPF31	Homo sapiens (Human)	9606	O75937	Acetylation; Chaperone; Nucleus; Phosphoprotein	na	Nucleus	na	na	na	na	na	Chaperone	Acetylation; Phosphoprotein	na	mRNA splicing, via spliceosome {GO:0000398}	cytosol {GO:0005829}; intercellular bridge {GO:0045171}; nucleoplasm {GO:0005654}; nucleus {GO:0005634}	Hsp70 protein binding {GO:0030544}	na	mRNA Splicing - Major Pathway {R-HSA-72163}
56	1	sp|O95433|AHSA1_HUMAN		7.4	338	38274	Activator of 90 kDa heat shock protein ATPase homolog 1 OS=Homo sapiens OX=9606 GN=AHSA1 PE=1 SV=1	2	2	1	2	0	2	0	2	0		Activator of 90 kDa heat shock protein ATPase homolog 1 (AHA1)	p38	AHSA1_HUMAN	O95433	B2R9L2; B4DUR9; Q96IL6; Q9P060	AHSA1	C14orf3	Homo sapiens (Human)	9606	O95433	3D-structure; Acetylation; Alternative splicing; Chaperone; Cytoplasm; Endoplasmic reticulum; Isopeptide bond; Phosphoprotein; Stress response; Ubl conjugation	Stress response	Cytoplasm; Endoplasmic reticulum	Alternative splicing	na	na	na	na	Chaperone	Acetylation; Isopeptide bond; Phosphoprotein; Ubl conjugation	3D-structure	positive regulation of ATPase activity {GO:0032781}; response to stress {GO:0006950}	cytosol {GO:0005829}; endoplasmic reticulum {GO:0005783}; extracellular exosome {GO:0070062}	ATPase activator activity {GO:0001671}; cadherin binding {GO:0045296}; chaperone binding {GO:0051087}; Hsp90 protein binding {GO:0051879}	na	na
91	1	sp|P05091|ALDH2_HUMAN		6	517	56381	Aldehyde dehydrogenase, mitochondrial OS=Homo sapiens OX=9606 GN=ALDH2 PE=1 SV=2	2	2	1	2	0	2	0	2	0		Aldehyde dehydrogenase, mitochondrial	ALDH class 2; ALDH-E2; ALDHI	ALDH2_HUMAN	P05091	B4DW54; E7EUE5; Q03639; Q6IB13; Q6IV71	ALDH2	ALDM	Homo sapiens (Human)	9606	P05091	3D-structure; Acetylation; Alternative splicing; Mitochondrion; NAD; Oxidoreductase; Polymorphism; Transit peptide	na	Mitochondrion	Alternative splicing; Polymorphism	na	na	Transit peptide	NAD	Oxidoreductase	Acetylation	3D-structure	alcohol metabolic process {GO:0006066}; carbohydrate metabolic process {GO:0005975}; ethanol catabolic process {GO:0006068}; ethanol oxidation {GO:0006069}	extracellular exosome {GO:0070062}; mitochondrial matrix {GO:0005759}	aldehyde dehydrogenase (NAD) activity {GO:0004029}; aldehyde dehydrogenase [NAD(P)+] activity {GO:0004030}; electron transfer activity {GO:0009055}; glyceraldehyde-3-phosphate dehydrogenase (NAD+) (non-phosphorylating) activity {GO:0043878}; NAD binding {GO:0051287}	Alcohol metabolism; ethanol degradation; acetate from ethanol: step 2/2.	Metabolism of serotonin {R-HSA-380612}; Ethanol oxidation {R-HSA-71384}
180	1	sp|P20700|LMNB1_HUMAN		7.3	586	66408	Lamin-B1 OS=Homo sapiens OX=9606 GN=LMNB1 PE=1 SV=2	2	2	1	2	0	2	0	2	0		Lamin-B1	na	LMNB1_HUMAN	P20700	B2R6J6; Q3SYN7; Q96EI6	LMNB1	LMN2; LMNB	Homo sapiens (Human)	9606	P20700	3D-structure; Acetylation; Chromosomal rearrangement; Coiled coil; Disulfide bond; Intermediate filament; Isopeptide bond; Leukodystrophy; Lipoprotein; Membrane; Methylation; Nucleus; Phosphoprotein; Polymorphism; Prenylation; Ubl conjugation	na	Intermediate filament; Membrane; Nucleus	Chromosomal rearrangement; Polymorphism	na	Leukodystrophy	Coiled coil	na	na	Acetylation; Disulfide bond; Isopeptide bond; Lipoprotein; Methylation; Phosphoprotein; Prenylation; Ubl conjugation	3D-structure	interleukin-12-mediated signaling pathway {GO:0035722}	lamin filament {GO:0005638}; membrane {GO:0016020}; nuclear envelope {GO:0005635}; nuclear inner membrane {GO:0005637}; nuclear matrix {GO:0016363}; nuclear membrane {GO:0031965}; nucleoplasm {GO:0005654}; nucleus {GO:0005634}	phospholipase binding {GO:0043274}; structural molecule activity {GO:0005198}	na	Meiotic synapsis {R-HSA-1221632}; Formation of Senescence-Associated Heterochromatin Foci (SAHF) {R-HSA-2559584}; Clearance of Nuclear Envelope Membranes from Chromatin {R-HSA-2993913}; Initiation of Nuclear Envelope Reformation {R-HSA-2995383}; Breakdown of the nuclear lamina {R-HSA-352238}; Depolymerisation of the Nuclear Lamina {R-HSA-4419969}; Deregulated CDK5 triggers multiple neurodegenerat…
181	1	sp|P21281|VATB2_HUMAN		6.8	511	56500	V-type proton ATPase subunit B, brain isoform OS=Homo sapiens OX=9606 GN=ATP6V1B2 PE=1 SV=3	2	2	1	2	0	2	0	2	0		V-type proton ATPase subunit B, brain isoform (V-ATPase subunit B 2)	Endomembrane proton pump 58 kDa subunit; HO57; Vacuolar proton pump subunit B 2	VATB2_HUMAN	P21281	B2R5Z3; D3DSQ5; Q14544; Q15859; Q96IR0	ATP6V1B2	ATP6B2; VPP3	Homo sapiens (Human)	9606	P21281	Deafness; Disease mutation; Hydrogen ion transport; Hydrolase; Ion transport; Membrane; Transport	Hydrogen ion transport; Ion transport; Transport	Membrane	na	na	Deafness; Disease mutation	na	na	Hydrolase	na	na	ATP hydrolysis coupled proton transport {GO:0015991}; ATP metabolic process {GO:0046034}; insulin receptor signaling pathway {GO:0008286}; ion transmembrane transport {GO:0034220}; proton transmembrane transport {GO:1902600}; regulation of macroautophagy {GO:0016241}; transferrin transport {GO:0033572}	cytosol {GO:0005829}; endomembrane system {GO:0012505}; extracellular exosome {GO:0070062}; integral component of membrane {GO:0016021}; intracellular membrane-bounded organelle {GO:0043231}; lysosomal membrane {GO:0005765}; melanosome {GO:0042470}; microvillus {GO:0005902}; myelin sheath {GO:0043209}; plasma membrane {GO:0005886}; proton-transporting V-type ATPase, V1 domain {GO:0033180}; ruffle…	ATP binding {GO:0005524}; proton transmembrane transporter activity {GO:0015078}; proton-transporting ATPase activity, rotational mechanism {GO:0046961}	na	ROS, RNS production in phagocytes {R-HSA-1222556}; Insulin receptor recycling {R-HSA-77387}; Transferrin endocytosis and recycling {R-HSA-917977}; Ion channel transport {R-HSA-983712}
202	1	sp|P25787|PSA2_HUMAN		17.1	234	25898	Proteasome subunit alpha type-2 OS=Homo sapiens OX=9606 GN=PSMA2 PE=1 SV=2	2	2	1	2	0	2	0	2	0		Proteasome subunit alpha type-2	Macropain subunit C3; Multicatalytic endopeptidase complex subunit C3; Proteasome component C3	PSA2_HUMAN	P25787	Q6ICS6; Q9BU45	PSMA2	HC3; PSC3	Homo sapiens (Human)	9606	P25787	3D-structure; Acetylation; Cytoplasm; Hydrolase; Nucleus; Phosphoprotein; Polymorphism; Protease; Proteasome; Threonine protease	na	Cytoplasm; Nucleus; Proteasome	Polymorphism	na	na	na	na	Hydrolase; Protease; Threonine protease	Acetylation; Phosphoprotein	3D-structure	neutrophil degranulation {GO:0043312}; post-translational protein modification {GO:0043687}; protein deubiquitination {GO:0016579}; response to virus {GO:0009615}; ubiquitin-dependent protein catabolic process {GO:0006511}	cytosol {GO:0005829}; extracellular exosome {GO:0070062}; extracellular region {GO:0005576}; ficolin-1-rich granule lumen {GO:1904813}; nucleoplasm {GO:0005654}; nucleus {GO:0005634}; P-body {GO:0000932}; proteasome complex {GO:0000502}; proteasome core complex {GO:0005839}; proteasome core complex, alpha-subunit complex {GO:0019773}; secretory granule lumen {GO:0034774}	threonine-type endopeptidase activity {GO:0004298}	na	Activation of NF-kappaB in B cells {R-HSA-1169091}; Oxygen-dependent proline hydroxylation of Hypoxia-inducible Factor Alpha {R-HSA-1234176}; ER-Phagosome pathway {R-HSA-1236974}; Cross-presentation of soluble exogenous antigens (endosomes) {R-HSA-1236978}; Autodegradation of Cdh1 by Cdh1:APC/C {R-HSA-174084}; SCF-beta-TrCP mediated degradation of Emi1 {R-HSA-174113}; APC/C:Cdc20 mediated degrada…
210	1	sp|P27708|PYR1_HUMAN		1.2	2225	242981	CAD protein OS=Homo sapiens OX=9606 GN=CAD PE=1 SV=3	2	2	1	2	0	2	0	2	0		Dihydroorotase	na	PYR1_HUMAN	P27708	D6W552; Q6P0Q0; Q96CK3	CAD	na	Homo sapiens (Human)	9606	P27708	3D-structure; Acetylation; Allosteric enzyme; ATP-binding; Congenital disorder of glycosylation; Cytoplasm; Disease mutation; Epilepsy; Hydrolase; Ligase; Magnesium; Manganese; Metal-binding; Multifunctional enzyme; Nucleotide-binding; Nucleus; Phosphoprotein; Polymorphism; Pyrimidine biosynthesis; Repeat; Transferase; Zinc	Pyrimidine biosynthesis	Cytoplasm; Nucleus	Polymorphism	na	Congenital disorder of glycosylation; Disease mutation; Epilepsy	Repeat	ATP-binding; Magnesium; Manganese; Metal-binding; Nucleotide-binding; Zinc	Allosteric enzyme; Hydrolase; Ligase; Multifunctional enzyme; Transferase	Acetylation; Phosphoprotein	3D-structure	'de novo' pyrimidine nucleobase biosynthetic process {GO:0006207}; 'de novo' UMP biosynthetic process {GO:0044205}; animal organ regeneration {GO:0031100}; arginine biosynthetic process {GO:0006526}; cellular response to drug {GO:0035690}; cellular response to epidermal growth factor stimulus {GO:0071364}; citrulline biosynthetic process {GO:0019240}; drug metabolic process {GO:0017144}; female p…	cell projection {GO:0042995}; cytosol {GO:0005829}; extracellular exosome {GO:0070062}; membrane {GO:0016020}; neuronal cell body {GO:0043025}; nuclear matrix {GO:0016363}; nucleoplasm {GO:0005654}; nucleus {GO:0005634}; protein-containing complex {GO:0032991}; terminal bouton {GO:0043195}	aspartate binding {GO:0070335}; aspartate carbamoyltransferase activity {GO:0004070}; ATP binding {GO:0005524}; carbamoyl-phosphate synthase (ammonia) activity {GO:0004087}; carbamoyl-phosphate synthase (glutamine-hydrolyzing) activity {GO:0004088}; dihydroorotase activity {GO:0004151}; enzyme binding {GO:0019899}; identical protein binding {GO:0042802}; protein kinase activity {GO:0004672}; zinc…	Pyrimidine metabolism; UMP biosynthesis via de novo pathway; (S)-dihydroorotate from bicarbonate: step 3/3.	Pyrimidine biosynthesis {R-HSA-500753}
218	1	sp|P29692|EF1D_HUMAN		11.7	281	31121	Elongation factor 1-delta OS=Homo sapiens OX=9606 GN=EEF1D PE=1 SV=5	2	2	1	2	0	2	0	2	0		Elongation factor 1-delta (EF-1-delta)	Antigen NY-CO-4	EF1D_HUMAN	P29692	B4DDU4; D3DWK3; E9PBQ9; Q4VBZ6; Q969J1; Q96I38	EEF1D	EF1D	Homo sapiens (Human)	9606	P29692	3D-structure; Acetylation; Alternative splicing; DNA-binding; Elongation factor; Nucleus; Phosphoprotein; Protein biosynthesis; Transcription; Transcription regulation	Protein biosynthesis; Transcription; Transcription regulation	Nucleus	Alternative splicing	na	na	na	na	DNA-binding; Elongation factor	Acetylation; Phosphoprotein	3D-structure	cellular response to ionizing radiation {GO:0071479}; mRNA transcription {GO:0009299}; positive regulation of I-kappaB kinase/NF-kappaB signaling {GO:0043123}; regulation of cell death {GO:0010941}; regulation of transcription, DNA-templated {GO:0006355}; transcription, DNA-templated {GO:0006351}; translational elongation {GO:0006414}	cytoplasm {GO:0005737}; cytosol {GO:0005829}; eukaryotic translation elongation factor 1 complex {GO:0005853}; fibrillar center {GO:0001650}; nucleus {GO:0005634}	activating transcription factor binding {GO:0033613}; cadherin binding {GO:0045296}; DNA binding {GO:0003677}; heat shock protein binding {GO:0031072}; translation elongation factor activity {GO:0003746}; translation factor activity, RNA binding {GO:0008135}	na	Eukaryotic Translation Elongation {R-HSA-156842}
231	1	sp|P31930|QCR1_HUMAN		6.9	480	52645	Cytochrome b-c1 complex subunit 1, mitochondrial OS=Homo sapiens OX=9606 GN=UQCRC1 PE=1 SV=3	2	2	1	2	0	2	0	2	0		Cytochrome b-c1 complex subunit 1, mitochondrial	Complex III subunit 1; Core protein I; Ubiquinol-cytochrome-c reductase complex core protein 1	QCR1_HUMAN	P31930	B2R7R8; Q96DD2	UQCRC1	na	Homo sapiens (Human)	9606	P31930	3D-structure; Acetylation; Electron transport; Membrane; Mitochondrion; Mitochondrion inner membrane; Phosphoprotein; Polymorphism; Respiratory chain; Transit peptide; Transport	Electron transport; Respiratory chain; Transport	Membrane; Mitochondrion; Mitochondrion inner membrane	Polymorphism	na	na	Transit peptide	na	na	Acetylation; Phosphoprotein	3D-structure	aerobic respiration {GO:0009060}; mitochondrial electron transport, ubiquinol to cytochrome c {GO:0006122}; oxidation-reduction process {GO:0055114}; oxidative phosphorylation {GO:0006119}; protein processing {GO:0016485}; response to activity {GO:0014823}; response to alkaloid {GO:0043279}	cytosol {GO:0005829}; mitochondrial inner membrane {GO:0005743}; mitochondrial respiratory chain {GO:0005746}; mitochondrial respiratory chain complex III {GO:0005750}; mitochondrion {GO:0005739}; myelin sheath {GO:0043209}	metalloendopeptidase activity {GO:0004222}; protein-containing complex binding {GO:0044877}; ubiquinol-cytochrome-c reductase activity {GO:0008121}; ubiquitin protein ligase binding {GO:0031625}; zinc ion binding {GO:0008270}	na	Respiratory electron transport {R-HSA-611105}
255	1	sp|P36776|LONM_HUMAN		2.7	959	106488	Lon protease homolog, mitochondrial OS=Homo sapiens OX=9606 GN=LONP1 PE=1 SV=2	2	2	1	2	0	2	0	2	0		Lon protease homolog, mitochondrial	LONHs; Lon protease-like protein (LONP); Mitochondrial ATP-dependent protease Lon; Serine protease 15	LONM_HUMAN	P36776	B3KPH8; D6W635; E5KMH8; F5GZ27; P36777; Q8N8K8; Q9UQ95	LONP1	PRSS15	Homo sapiens (Human)	9606	P36776	3D-structure; Alternative splicing; ATP-binding; Cataract; Deafness; Disease mutation; DNA-binding; Dwarfism; Hydrolase; Mitochondrion; Nucleotide-binding; Polymorphism; Protease; Serine protease; Transit peptide	na	Mitochondrion	Alternative splicing; Polymorphism	na	Cataract; Deafness; Disease mutation; Dwarfism	Transit peptide	ATP-binding; Nucleotide-binding	DNA-binding; Hydrolase; Protease; Serine protease	na	3D-structure	aging {GO:0007568}; cellular response to oxidative stress {GO:0034599}; chaperone-mediated protein complex assembly {GO:0051131}; mitochondrial DNA metabolic process {GO:0032042}; mitochondrial genome maintenance {GO:0000002}; mitochondrion organization {GO:0007005}; oxidation-dependent protein catabolic process {GO:0070407}; protein homooligomerization {GO:0051260}; protein quality control for m…	cytosol {GO:0005829}; membrane {GO:0016020}; mitochondrial matrix {GO:0005759}; mitochondrial nucleoid {GO:0042645}; mitochondrion {GO:0005739}; nucleoplasm {GO:0005654}; nucleus {GO:0005634}	ADP binding {GO:0043531}; ATP binding {GO:0005524}; ATP-dependent peptidase activity {GO:0004176}; DNA polymerase binding {GO:0070182}; G-quadruplex DNA binding {GO:0051880}; mitochondrial promoter sequence-specific DNA binding {GO:0001018}; sequence-specific DNA binding {GO:0043565}; serine-type endopeptidase activity {GO:0004252}; single-stranded DNA binding {GO:0003697}; single-stranded RNA bi…	na	na
261	1	sp|P39656|OST48_HUMAN		4.8	456	50800	Dolichyl-diphosphooligosaccharide--protein glycosyltransferase 48 kDa subunit OS=Homo sapiens OX=9606 GN=DDOST PE=1 SV=4	2	2	1	2	0	2	0	2	0		Dolichyl-diphosphooligosaccharide--protein glycosyltransferase 48 kDa subunit (DDOST 48 kDa subunit; Oligosaccharyl transferase 48 kDa subunit)	na	OST48_HUMAN	P39656	B2RDQ4; B4DJE3; B4DLI2; O43244; Q5VWA5; Q8NI93; Q9BUI2	DDOST	KIAA0115; OST48	Homo sapiens (Human)	9606	P39656	Alternative splicing; Congenital disorder of glycosylation; Disease mutation; Endoplasmic reticulum; Membrane; Polymorphism; Signal; Transmembrane; Transmembrane helix	na	Endoplasmic reticulum; Membrane	Alternative splicing; Polymorphism	na	Congenital disorder of glycosylation; Disease mutation	Signal; Transmembrane; Transmembrane helix	na	na	na	na	neutrophil degranulation {GO:0043312}; protein glycosylation {GO:0006486}; protein N-linked glycosylation {GO:0006487}; protein N-linked glycosylation via asparagine {GO:0018279}; response to cytokine {GO:0034097}; T cell activation {GO:0042110}	azurophil granule membrane {GO:0035577}; endoplasmic reticulum {GO:0005783}; endoplasmic reticulum membrane {GO:0005789}; integral component of membrane {GO:0016021}; intracellular membrane-bounded organelle {GO:0043231}; membrane {GO:0016020}; oligosaccharyltransferase complex {GO:0008250}; plasma membrane {GO:0005886}; protein-containing complex {GO:0032991}	na	Protein modification; protein glycosylation.	SRP-dependent cotranslational protein targeting to membrane {R-HSA-1799339}; Asparagine N-linked glycosylation {R-HSA-446203}; Neutrophil degranulation {R-HSA-6798695}; Advanced glycosylation endproduct receptor signaling {R-HSA-879415}
272	1	sp|P43243|MATR3_HUMAN		5.8	847	94622	Matrin-3 OS=Homo sapiens OX=9606 GN=MATR3 PE=1 SV=2	2	2	1	2	0	2	0	2	0		Matrin-3	na	MATR3_HUMAN	P43243	B7ZAV5; D3DQC3; Q9UHW0; Q9UQ27	MATR3	KIAA0723	Homo sapiens (Human)	9606	P43243	Acetylation; Alternative splicing; Amyotrophic lateral sclerosis; Disease mutation; Immunity; Innate immunity; Isopeptide bond; Metal-binding; Neurodegeneration; Nucleus; Phosphoprotein; Polymorphism; Repeat; RNA-binding; Ubl conjugation; Zinc; Zinc-finger	Immunity; Innate immunity	Nucleus	Alternative splicing; Polymorphism	na	Amyotrophic lateral sclerosis; Disease mutation; Neurodegeneration	Repeat; Zinc-finger	Metal-binding; Zinc	RNA-binding	Acetylation; Isopeptide bond; Phosphoprotein; Ubl conjugation	na	activation of innate immune response {GO:0002218}; innate immune response {GO:0045087}; posttranscriptional regulation of gene expression {GO:0010608}	membrane {GO:0016020}; nuclear inner membrane {GO:0005637}; nuclear matrix {GO:0016363}	identical protein binding {GO:0042802}; miRNA binding {GO:0035198}; RNA binding {GO:0003723}; structural molecule activity {GO:0005198}; zinc ion binding {GO:0008270}	na	na
276	1	sp|P46379|BAG6_HUMAN		4.2	1132	119407	Large proline-rich protein BAG6 OS=Homo sapiens OX=9606 GN=BAG6 PE=1 SV=2	2	2	1	2	0	2	0	2	0		Large proline-rich protein BAG6	BAG family molecular chaperone regulator 6; BCL2-associated athanogene 6 (BAG-6); HLA-B-associated transcript 3; Protein G3; Protein Scythe	BAG6_HUMAN	P46379	A2ADJ7; A3KQ42; A3KQ44; A6NGY6; A6PWF7; B0UX84; B4DZ12; B4E3V4; E7EMZ4; F8VXY4; O95874; Q5HYL9; Q5SQ35; Q5SQ36; Q5SQ37; Q5SQ41; Q5SRP8; Q5SRP9; Q5STC1; Q5STX1; Q5STX3; Q96SA6; Q9BCN4	BAG6	na	Homo sapiens (Human)	9606	P46379	3D-structure; Acetylation; Alternative splicing; Apoptosis; Chaperone; Chromatin regulator; Cytoplasm; Differentiation; Immunity; Nucleus; Phosphoprotein; Polymorphism; Repeat; Secreted; Spermatogenesis; Transport; Ubl conjugation	Apoptosis; Differentiation; Immunity; Spermatogenesis; Transport	Cytoplasm; Nucleus; Secreted	Alternative splicing; Polymorphism	na	na	Repeat	na	Chaperone; Chromatin regulator	Acetylation; Phosphoprotein; Ubl conjugation	3D-structure	apoptotic process {GO:0006915}; brain development {GO:0007420}; cell differentiation {GO:0030154}; chromatin organization {GO:0006325}; endoplasmic reticulum stress-induced pre-emptive quality control {GO:0061857}; ER-associated misfolded protein catabolic process {GO:0071712}; immune response-activating cell surface receptor signaling pathway {GO:0002429}; internal peptidyl-lysine acetylation {G…	BAT3 complex {GO:0071818}; cytoplasm {GO:0005737}; cytosol {GO:0005829}; extracellular exosome {GO:0070062}; intracellular membrane-bounded organelle {GO:0043231}; membrane {GO:0016020}; nucleoplasm {GO:0005654}; nucleus {GO:0005634}	Hsp70 protein binding {GO:0030544}; identical protein binding {GO:0042802}; misfolded protein binding {GO:0051787}; polyubiquitin modification-dependent protein binding {GO:0031593}; proteasome binding {GO:0070628}; ribosome binding {GO:0043022}; signaling receptor binding {GO:0005102}; ubiquitin protein ligase binding {GO:0031625}; ubiquitin-specific protease binding {GO:1990381}	na	na
286	1	sp|P48594|SPB4_HUMAN		9.7	390	44853	Serpin B4 OS=Homo sapiens OX=9606 GN=SERPINB4 PE=1 SV=2	2	1	0.5	2	0	1	0	1.333	0	sp|P29508|SPB3_HUMAN, sp|P48594|SPB4_HUMAN	Serpin B4	Leupin; Peptidase inhibitor 11 (PI-11); Squamous cell carcinoma antigen 2 (SCCA-2)	SPB4_HUMAN	P48594	A8K847	SERPINB4	PI11; SCCA2	Homo sapiens (Human)	9606	P48594	Acetylation; Cytoplasm; Protease inhibitor; Serine protease inhibitor	na	Cytoplasm	na	na	na	na	na	Protease inhibitor; Serine protease inhibitor	Acetylation	na	negative regulation of peptidase activity {GO:0010466}; protection from natural killer cell mediated cytotoxicity {GO:0042270}; regulation of proteolysis {GO:0030162}	cytoplasm {GO:0005737}; extracellular space {GO:0005615}; intracellular {GO:0005622}	enzyme binding {GO:0019899}; protease binding {GO:0002020}; serine-type endopeptidase inhibitor activity {GO:0004867}	na	na
293	1	sp|P49588|SYAC_HUMAN		3.3	968	106809	Alanine--tRNA ligase, cytoplasmic OS=Homo sapiens OX=9606 GN=AARS PE=1 SV=2	2	2	1	2	0	2	0	2	0		Alanine--tRNA ligase, cytoplasmic	Alanyl-tRNA synthetase (AlaRS); Renal carcinoma antigen NY-REN-42	SYAC_HUMAN	P49588	A6NF14; B4DR45; Q53GV7; Q96FA0	AARS	na	Homo sapiens (Human)	9606	P49588	3D-structure; Acetylation; Alternative splicing; Aminoacyl-tRNA synthetase; ATP-binding; Charcot-Marie-Tooth disease; Cytoplasm; Disease mutation; Epilepsy; Ligase; Metal-binding; Neurodegeneration; Neuropathy; Nucleotide-binding; Phosphoprotein; Polymorphism; Protein biosynthesis; RNA-binding; tRNA-binding; Ubl conjugation; Zinc	Protein biosynthesis	Cytoplasm	Alternative splicing; Polymorphism	na	Charcot-Marie-Tooth disease; Disease mutation; Epilepsy; Neurodegeneration; Neuropathy	na	ATP-binding; Metal-binding; Nucleotide-binding; Zinc	Aminoacyl-tRNA synthetase; Ligase; RNA-binding; tRNA-binding	Acetylation; Phosphoprotein; Ubl conjugation	3D-structure	alanyl-tRNA aminoacylation {GO:0006419}; cellular response to calcium ion {GO:0071277}; cerebellar Purkinje cell layer development {GO:0021680}; negative regulation of neuron apoptotic process {GO:0043524}; neuromuscular process controlling balance {GO:0050885}; regulation of cytoplasmic translational fidelity {GO:0140018}; tRNA aminoacylation for protein translation {GO:0006418}; tRNA modificati…	cytoplasm {GO:0005737}; cytosol {GO:0005829}; extracellular exosome {GO:0070062}; membrane {GO:0016020}	alanine-tRNA ligase activity {GO:0004813}; amino acid binding {GO:0016597}; aminoacyl-tRNA editing activity {GO:0002161}; ATP binding {GO:0005524}; Ser-tRNA(Ala) hydrolase activity {GO:0002196}; translation regulator activity {GO:0045182}; tRNA binding {GO:0000049}; zinc ion binding {GO:0008270}	na	Cytosolic tRNA aminoacylation {R-HSA-379716}
298	1	sp|P50402|EMD_HUMAN		12.6	254	28994	Emerin OS=Homo sapiens OX=9606 GN=EMD PE=1 SV=1	2	2	1	2	0	2	0	2	0		Emerin	na	EMD_HUMAN	P50402	Q6FI02	EMD	EDMD; STA	Homo sapiens (Human)	9606	P50402	3D-structure; Acetylation; Actin-binding; Cardiomyopathy; Disease mutation; Emery-Dreifuss muscular dystrophy; Membrane; Microtubule; Nucleus; Phosphoprotein; Transmembrane; Transmembrane helix	na	Membrane; Microtubule; Nucleus	na	na	Cardiomyopathy; Disease mutation; Emery-Dreifuss muscular dystrophy	Transmembrane; Transmembrane helix	na	Actin-binding	Acetylation; Phosphoprotein	3D-structure	cellular response to growth factor stimulus {GO:0071363}; mitotic nuclear envelope reassembly {GO:0007084}; muscle contraction {GO:0006936}; muscle organ development {GO:0007517}; negative regulation of canonical Wnt signaling pathway {GO:0090090}; negative regulation of fibroblast proliferation {GO:0048147}; positive regulation of protein export from nucleus {GO:0046827}; regulation of canonical…	cytoplasm {GO:0005737}; endoplasmic reticulum {GO:0005783}; integral component of membrane {GO:0016021}; membrane {GO:0016020}; microtubule {GO:0005874}; nuclear envelope {GO:0005635}; nuclear inner membrane {GO:0005637}; nuclear membrane {GO:0031965}; nuclear outer membrane {GO:0005640}; nucleoplasm {GO:0005654}	actin binding {GO:0003779}; beta-tubulin binding {GO:0048487}; cadherin binding {GO:0045296}	na	Clearance of Nuclear Envelope Membranes from Chromatin {R-HSA-2993913}; Initiation of Nuclear Envelope Reformation {R-HSA-2995383}; Depolymerisation of the Nuclear Lamina {R-HSA-4419969}
192.01	1	sp|Q9NRH3|TBG2_HUMAN	redundant	12.2	451	51091	Tubulin gamma-2 chain OS=Homo sapiens OX=9606 GN=TUBG2 PE=2 SV=1	6	6	1	4	2	4	2	4	2		Tubulin gamma-2 chain	Gamma-2-tubulin	TBG2_HUMAN	Q9NRH3	A6NDI4; Q32NB2	TUBG2	na	Homo sapiens (Human)	9606	Q9NRH3	Cytoplasm; Cytoskeleton; GTP-binding; Microtubule; Nucleotide-binding; Phosphoprotein; Polymorphism	na	Cytoplasm; Cytoskeleton; Microtubule	Polymorphism	na	na	na	GTP-binding; Nucleotide-binding	na	Phosphoprotein	na	cytoplasmic microtubule organization {GO:0031122}; microtubule nucleation {GO:0007020}	cytoplasmic microtubule {GO:0005881}; cytosol {GO:0005829}; gamma-tubulin complex {GO:0000930}; microtubule {GO:0005874}; microtubule cytoskeleton {GO:0015630}; pericentriolar material {GO:0000242}; spindle microtubule {GO:0005876}	GTP binding {GO:0005525}; GTPase activity {GO:0003924}; structural molecule activity {GO:0005198}	na	Recruitment of mitotic centrosome proteins and complexes {R-HSA-380270}; Recruitment of NuMA to mitotic centrosomes {R-HSA-380320}
304	1	sp|P51116|FXR2_HUMAN		5.3	673	74222	Fragile X mental retardation syndrome-related protein 2 OS=Homo sapiens OX=9606 GN=FXR2 PE=1 SV=2	2	2	1	2	0	2	0	2	0		Fragile X mental retardation syndrome-related protein 2	na	FXR2_HUMAN	P51116	B2R9M2; D3DTQ1; Q86V09; Q8WUM2	FXR2	FMR1L2	Homo sapiens (Human)	9606	P51116	3D-structure; Cytoplasm; Phosphoprotein; Polymorphism; Repeat; RNA-binding	na	Cytoplasm	Polymorphism	na	na	Repeat	na	RNA-binding	Phosphoprotein	3D-structure	negative regulation of translation {GO:0017148}	cytoplasm {GO:0005737}; cytosol {GO:0005829}; cytosolic large ribosomal subunit {GO:0022625}; membrane {GO:0016020}; nucleus {GO:0005634}; polysome {GO:0005844}	identical protein binding {GO:0042802}; mRNA binding {GO:0003729}; protein heterodimerization activity {GO:0046982}; protein homodimerization activity {GO:0042803}; RNA binding {GO:0003723}	na	na
318	1	sp|P54709|AT1B3_HUMAN		10.4	279	31512	Sodium/potassium-transporting ATPase subunit beta-3 OS=Homo sapiens OX=9606 GN=ATP1B3 PE=1 SV=1	2	2	1	2	0	2	0	2	0		Sodium/potassium-transporting ATPase subunit beta-3	Sodium/potassium-dependent ATPase subunit beta-3 (ATPB-3); CD_antigen=CD298	AT1B3_HUMAN	P54709	B7Z1N7	ATP1B3	na	Homo sapiens (Human)	9606	P54709	Alternative splicing; Cell membrane; Disulfide bond; Glycoprotein; Ion transport; Membrane; Potassium; Potassium transport; Signal-anchor; Sodium; Sodium transport; Sodium/potassium transport; Transmembrane; Transmembrane helix; Transport	Ion transport; Potassium transport; Sodium transport; Sodium/potassium transport; Transport	Cell membrane; Membrane	Alternative splicing	na	na	Signal-anchor; Transmembrane; Transmembrane helix	Potassium; Sodium	na	Disulfide bond; Glycoprotein	na	cellular potassium ion homeostasis {GO:0030007}; cellular sodium ion homeostasis {GO:0006883}; leukocyte migration {GO:0050900}; membrane repolarization {GO:0086009}; positive regulation of ATPase activity {GO:0032781}; positive regulation of potassium ion import {GO:1903288}; positive regulation of potassium ion transmembrane transporter activity {GO:1901018}; positive regulation of sodium ion e…	caveola {GO:0005901}; extracellular exosome {GO:0070062}; melanosome {GO:0042470}; plasma membrane {GO:0005886}; sodium:potassium-exchanging ATPase complex {GO:0005890}	ATPase activator activity {GO:0001671}; ATPase binding {GO:0051117}; sodium:potassium-exchanging ATPase activity {GO:0005391}	na	Basigin interactions {R-HSA-210991}; Ion homeostasis {R-HSA-5578775}; Ion transport by P-type ATPases {R-HSA-936837}
319	1	sp|P54819|KAD2_HUMAN		11.3	239	26477	Adenylate kinase 2, mitochondrial OS=Homo sapiens OX=9606 GN=AK2 PE=1 SV=2	2	2	1	2	0	2	0	2	0		Adenylate kinase 2, mitochondrial, N-terminally processed	ATP-AMP transphosphorylase 2; ATP:AMP phosphotransferase; Adenylate monophosphate kinase	KAD2_HUMAN	P54819	A8K6L1; B4DHH7; B4DL64; Q16856; Q5EB54; Q5TIF7; Q8TCY2; Q8TCY3	AK2	ADK2	Homo sapiens (Human)	9606	P54819	3D-structure; Acetylation; Alternative splicing; ATP-binding; Disease mutation; Disulfide bond; Kinase; Mitochondrion; Nucleotide-binding; Phosphoprotein; Polymorphism; SCID; Transferase	na	Mitochondrion	Alternative splicing; Polymorphism	na	Disease mutation; SCID	na	ATP-binding; Nucleotide-binding	Kinase; Transferase	Acetylation; Disulfide bond; Phosphoprotein	3D-structure	ADP biosynthetic process {GO:0006172}; AMP metabolic process {GO:0046033}; ATP metabolic process {GO:0046034}; nucleobase-containing small molecule interconversion {GO:0015949}	extracellular exosome {GO:0070062}; mitochondrial intermembrane space {GO:0005758}; sperm mitochondrial sheath {GO:0097226}	adenylate kinase activity {GO:0004017}; ATP binding {GO:0005524}	na	Interconversion of nucleotide di- and triphosphates {R-HSA-499943}
344	1	sp|P62140|PP1B_HUMAN		8.3	327	37186	Serine/threonine-protein phosphatase PP1-beta catalytic subunit OS=Homo sapiens OX=9606 GN=PPP1CB PE=1 SV=3	2	2	1	2	0	2	0	2	0		Serine/threonine-protein phosphatase PP1-beta catalytic subunit (PP-1B; PPP1CD)	na	PP1B_HUMAN	P62140	B2R5V4; D6W565; P37140; Q5U087; Q6FG45	PPP1CB	na	Homo sapiens (Human)	9606	P62140	Acetylation; Biological rhythms; Carbohydrate metabolism; Cell cycle; Cell division; Cytoplasm; Disease mutation; Glycogen metabolism; Hydrolase; Manganese; Metal-binding; Nucleus; Phosphoprotein; Protein phosphatase	Biological rhythms; Carbohydrate metabolism; Cell cycle; Cell division; Glycogen metabolism	Cytoplasm; Nucleus	na	na	Disease mutation	na	Manganese; Metal-binding	Hydrolase; Protein phosphatase	Acetylation; Phosphoprotein	na	cell cycle {GO:0007049}; cell division {GO:0051301}; circadian regulation of gene expression {GO:0032922}; entrainment of circadian clock by photoperiod {GO:0043153}; glycogen metabolic process {GO:0005977}; protein dephosphorylation {GO:0006470}; regulation of cell adhesion {GO:0030155}; regulation of circadian rhythm {GO:0042752}	cytosol {GO:0005829}; extracellular exosome {GO:0070062}; focal adhesion {GO:0005925}; nucleolus {GO:0005730}; nucleoplasm {GO:0005654}; nucleus {GO:0005634}; plasma membrane {GO:0005886}; protein phosphatase type 1 complex {GO:0000164}; PTW/PP1 phosphatase complex {GO:0072357}	metal ion binding {GO:0046872}; myosin phosphatase activity {GO:0017018}; myosin-light-chain-phosphatase activity {GO:0050115}; phosphatase activity {GO:0016791}; protein kinase binding {GO:0019901}	na	Triglyceride catabolism {R-HSA-163560}; Downregulation of TGF-beta receptor signaling {R-HSA-2173788}; Regulation of PLK1 Activity at G2/M Transition {R-HSA-2565942}; Circadian Clock {R-HSA-400253}; RHO GTPases activate PKNs {R-HSA-5625740}; RHO GTPases activate CIT {R-HSA-5625900}; RHO GTPases Activate ROCKs {R-HSA-5627117}; RHO GTPases activate PAKs {R-HSA-5627123}
384	1	sp|P68402|PA1B2_HUMAN		12.2	229	25569	Platelet-activating factor acetylhydrolase IB subunit beta OS=Homo sapiens OX=9606 GN=PAFAH1B2 PE=1 SV=1	2	2	1	2	0	2	0	2	0		Platelet-activating factor acetylhydrolase IB subunit beta	PAF acetylhydrolase 30 kDa subunit (PAF-AH 30 kDa subunit); PAF-AH subunit beta (PAFAH subunit beta)	PA1B2_HUMAN	P68402	A8DPS5; A8DPS6; A8DPS7; E9PEJ5; E9PLP3; O00687; Q29459; Q6IBR6	PAFAH1B2	PAFAHB	Homo sapiens (Human)	9606	P68402	3D-structure; Acetylation; Alternative splicing; Cytoplasm; Hydrolase; Lipid degradation; Lipid metabolism; Phosphoprotein	Lipid degradation; Lipid metabolism	Cytoplasm	Alternative splicing	na	na	na	na	Hydrolase	Acetylation; Phosphoprotein	3D-structure	brain development {GO:0007420}; lipid catabolic process {GO:0016042}; lipid metabolic process {GO:0006629}; neutrophil degranulation {GO:0043312}; positive regulation of macroautophagy {GO:0016239}; spermatogenesis {GO:0007283}	cytoplasm {GO:0005737}; cytosol {GO:0005829}; extracellular exosome {GO:0070062}; extracellular region {GO:0005576}; fibrillar center {GO:0001650}; ficolin-1-rich granule lumen {GO:1904813}; nucleolus {GO:0005730}; plasma membrane {GO:0005886}; secretory granule lumen {GO:0034774}	1-alkyl-2-acetylglycerophosphocholine esterase activity {GO:0003847}; phospholipase A2 activity {GO:0004623}; platelet-activating factor acetyltransferase activity {GO:0047179}; protein heterodimerization activity {GO:0046982}; protein homodimerization activity {GO:0042803}	na	Neutrophil degranulation {R-HSA-6798695}; COPI-independent Golgi-to-ER retrograde traffic {R-HSA-6811436}
404	1	sp|Q06203|PUR1_HUMAN		4.6	517	57398	Amidophosphoribosyltransferase OS=Homo sapiens OX=9606 GN=PPAT PE=1 SV=1	2	2	1	2	0	2	0	2	0		Amidophosphoribosyltransferase (ATase)	Glutamine phosphoribosylpyrophosphate amidotransferase (GPAT)	PUR1_HUMAN	Q06203	na	PPAT	GPAT	Homo sapiens (Human)	9606	Q06203	4Fe-4S; Acetylation; Allosteric enzyme; Glutamine amidotransferase; Glycosyltransferase; Iron; Iron-sulfur; Magnesium; Metal-binding; Purine biosynthesis; Transferase	Purine biosynthesis	na	na	na	na	Glutamine amidotransferase	4Fe-4S; Iron; Iron-sulfur; Magnesium; Metal-binding	Allosteric enzyme; Glycosyltransferase; Transferase	Acetylation	na	'de novo' IMP biosynthetic process {GO:0006189}; animal organ regeneration {GO:0031100}; cellular response to drug {GO:0035690}; cellular response to insulin stimulus {GO:0032869}; G1/S transition of mitotic cell cycle {GO:0000082}; glutamine catabolic process {GO:0006543}; kidney development {GO:0001822}; lactation {GO:0007595}; maternal process involved in female pregnancy {GO:0060135}; nucleos…	cytosol {GO:0005829}	4 iron, 4 sulfur cluster binding {GO:0051539}; amidophosphoribosyltransferase activity {GO:0004044}; metal ion binding {GO:0046872}	Purine metabolism; IMP biosynthesis via de novo pathway; N(1)-(5-phospho-D-ribosyl)glycinamide from 5-phospho-alpha-D- ribose 1-diphosphate: step 1/2.	Purine ribonucleoside monophosphate biosynthesis {R-HSA-73817}
423	1	sp|Q13435|SF3B2_HUMAN		3.9	895	100226	Splicing factor 3B subunit 2 OS=Homo sapiens OX=9606 GN=SF3B2 PE=1 SV=2	2	2	1	2	0	2	0	2	0		Splicing factor 3B subunit 2	Pre-mRNA-splicing factor SF3b 145 kDa subunit (SF3b145); Spliceosome-associated protein 145 (SAP 145)	SF3B2_HUMAN	Q13435	A8K485; B4DT19; Q7L4T5; Q7Z627; Q969K1; Q96CM6; Q9BWD2	SF3B2	SAP145	Homo sapiens (Human)	9606	Q13435	3D-structure; Acetylation; Coiled coil; Host-virus interaction; Isopeptide bond; Methylation; mRNA processing; mRNA splicing; Nucleus; Phosphoprotein; Spliceosome; Ubl conjugation	Host-virus interaction; mRNA processing; mRNA splicing	Nucleus; Spliceosome	na	na	na	Coiled coil	na	na	Acetylation; Isopeptide bond; Methylation; Phosphoprotein; Ubl conjugation	3D-structure	mRNA processing {GO:0006397}; mRNA splicing, via spliceosome {GO:0000398}; RNA splicing {GO:0008380}; viral process {GO:0016032}	catalytic step 2 spliceosome {GO:0071013}; nuclear speck {GO:0016607}; nucleoplasm {GO:0005654}; precatalytic spliceosome {GO:0071011}; spliceosomal complex {GO:0005681}; U12-type spliceosomal complex {GO:0005689}; U2 snRNP {GO:0005686}; U2-type spliceosomal complex {GO:0005684}	RNA binding {GO:0003723}	na	mRNA Splicing - Major Pathway {R-HSA-72163}; mRNA Splicing - Minor Pathway {R-HSA-72165}
436	1	sp|Q14203|DCTN1_HUMAN		2.6	1278	141693	Dynactin subunit 1 OS=Homo sapiens OX=9606 GN=DCTN1 PE=1 SV=3	2	2	1	2	0	2	0	2	0		Dynactin subunit 1	150 kDa dynein-associated polypeptide; DAP-150 (DP-150); p135; p150-glued	DCTN1_HUMAN	Q14203	A8MY36; B4DM45; E9PFS5; E9PGE1; G5E9H4; O95296; Q6IQ37; Q9BRM9; Q9UIU1; Q9UIU2	DCTN1	na	Homo sapiens (Human)	9606	Q14203	3D-structure; Alternative splicing; Amyotrophic lateral sclerosis; Cell cycle; Cell division; Coiled coil; Cytoplasm; Cytoskeleton; Dynein; Microtubule; Mitosis; Neurodegeneration; Neuropathy; Nucleus; Parkinsonism; Phosphoprotein; Polymorphism; Transport; Ubl conjugation	Cell cycle; Cell division; Mitosis; Transport	Cytoplasm; Cytoskeleton; Dynein; Microtubule; Nucleus	Alternative splicing; Polymorphism	na	Amyotrophic lateral sclerosis; Neurodegeneration; Neuropathy; Parkinsonism	Coiled coil	na	na	Phosphoprotein; Ubl conjugation	3D-structure	antigen processing and presentation of exogenous peptide antigen via MHC class II {GO:0019886}; cell division {GO:0051301}; centriole-centriole cohesion {GO:0010457}; ciliary basal body-plasma membrane docking {GO:0097711}; ER to Golgi vesicle-mediated transport {GO:0006888}; establishment of mitotic spindle orientation {GO:0000132}; G2/M transition of mitotic cell cycle {GO:0000086}; IRE1-mediat…	axon {GO:0030424}; cell cortex {GO:0005938}; cell cortex region {GO:0099738}; cell leading edge {GO:0031252}; centriolar subdistal appendage {GO:0120103}; centriole {GO:0005814}; centrosome {GO:0005813}; cytoplasm {GO:0005737}; cytosol {GO:0005829}; dynactin complex {GO:0005869}; dynein complex {GO:0030286}; intermediate filament cytoskeleton {GO:0045111}; kinetochore {GO:0000776}; membrane {GO:0…	dynein complex binding {GO:0070840}; microtubule binding {GO:0008017}; motor activity {GO:0003774}; protein kinase binding {GO:0019901}; tubulin binding {GO:0015631}	na	MHC class II antigen presentation {R-HSA-2132295}; Regulation of PLK1 Activity at G2/M Transition {R-HSA-2565942}; HSP90 chaperone cycle for steroid hormone receptors (SHR) {R-HSA-3371497}; Loss of Nlp from mitotic centrosomes {R-HSA-380259}; Recruitment of mitotic centrosome proteins and complexes {R-HSA-380270}; Loss of proteins required for interphase microtubule organization from the centroso…
438	1	sp|Q14247|SRC8_HUMAN		4.7	550	61585	Src substrate cortactin OS=Homo sapiens OX=9606 GN=CTTN PE=1 SV=2	2	2	1	2	0	2	0	2	0		Src substrate cortactin	Amplaxin; Oncogene EMS1	SRC8_HUMAN	Q14247	Q8N707; Q96H99	CTTN	EMS1	Homo sapiens (Human)	9606	Q14247	3D-structure; Acetylation; Alternative splicing; Cell junction; Cell membrane; Cell projection; Coated pit; Coiled coil; Cytoplasm; Cytoskeleton; Endocytosis; Isopeptide bond; Membrane; Methylation; Phosphoprotein; Repeat; SH3 domain; Ubl conjugation	Endocytosis	Cell junction; Cell membrane; Cell projection; Coated pit; Cytoplasm; Cytoskeleton; Membrane	Alternative splicing	na	na	Coiled coil; Repeat; SH3 domain	na	na	Acetylation; Isopeptide bond; Methylation; Phosphoprotein; Ubl conjugation	3D-structure	actin cytoskeleton reorganization {GO:0031532}; actin filament polymerization {GO:0030041}; cell motility {GO:0048870}; dendritic spine maintenance {GO:0097062}; focal adhesion assembly {GO:0048041}; intracellular protein transport {GO:0006886}; lamellipodium organization {GO:0097581}; membrane organization {GO:0061024}; negative regulation of extrinsic apoptotic signaling pathway {GO:2001237}; n…	cell cortex {GO:0005938}; clathrin-coated pit {GO:0005905}; cortical cytoskeleton {GO:0030863}; cytoplasm {GO:0005737}; cytoskeleton {GO:0005856}; cytosol {GO:0005829}; dendritic spine {GO:0043197}; focal adhesion {GO:0005925}; Golgi apparatus {GO:0005794}; intracellular membrane-bounded organelle {GO:0043231}; lamellipodium {GO:0030027}; mitotic spindle midzone {GO:1990023}; plasma membrane {GO:…	cadherin binding {GO:0045296}; profilin binding {GO:0005522}	na	RHO GTPases activate PAKs {R-HSA-5627123}; Clathrin-mediated endocytosis {R-HSA-8856828}
461	1	sp|Q16543|CDC37_HUMAN		11.4	378	44468	Hsp90 co-chaperone Cdc37 OS=Homo sapiens OX=9606 GN=CDC37 PE=1 SV=1	2	2	1	2	0	2	0	2	0		Hsp90 co-chaperone Cdc37, N-terminally processed	Hsp90 chaperone protein kinase-targeting subunit; p50Cdc37	CDC37_HUMAN	Q16543	Q53YA2	CDC37	CDC37A	Homo sapiens (Human)	9606	Q16543	3D-structure; Acetylation; Chaperone; Cytoplasm; Phosphoprotein; Polymorphism; Ubl conjugation	na	Cytoplasm	Polymorphism	na	na	na	na	Chaperone	Acetylation; Phosphoprotein; Ubl conjugation	3D-structure	ERBB2 signaling pathway {GO:0038128}; positive regulation of mitophagy in response to mitochondrial depolarization {GO:0098779}; posttranscriptional regulation of gene expression {GO:0010608}; protein folding {GO:0006457}; protein stabilization {GO:0050821}; protein targeting {GO:0006605}; regulation of cyclin-dependent protein serine/threonine kinase activity {GO:0000079}; regulation of interfer…	chaperone complex {GO:0101031}; cytoplasm {GO:0005737}; cytosol {GO:0005829}; extracellular exosome {GO:0070062}; HSP90-CDC37 chaperone complex {GO:1990565}	chaperone binding {GO:0051087}; heat shock protein binding {GO:0031072}; Hsp90 protein binding {GO:0051879}; kinase binding {GO:0019900}; protein kinase binding {GO:0019901}; protein kinase regulator activity {GO:0019887}; protein tyrosine kinase activity {GO:0004713}; scaffold protein binding {GO:0097110}; unfolded protein binding {GO:0051082}	na	Signaling by ERBB2 {R-HSA-1227986}; Constitutive Signaling by Ligand-Responsive EGFR Cancer Variants {R-HSA-1236382}; Constitutive Signaling by EGFRvIII {R-HSA-5637810}; Downregulation of ERBB2 signaling {R-HSA-8863795}
475	1	sp|Q6PKG0|LARP1_HUMAN		3.4	1096	123509	La-related protein 1 OS=Homo sapiens OX=9606 GN=LARP1 PE=1 SV=2	2	2	1	2	0	2	0	2	0		La-related protein 1	La ribonucleoprotein domain family member 1	LARP1_HUMAN	Q6PKG0	O94836; Q8N4M2; Q8NB73; Q9UFD7	LARP1	KIAA0731; LARP	Homo sapiens (Human)	9606	Q6PKG0	3D-structure; Acetylation; Alternative splicing; Cytoplasm; Isopeptide bond; Methylation; Phosphoprotein; Protein biosynthesis; Repressor; RNA-binding; Translation regulation; Ubl conjugation	Protein biosynthesis; Translation regulation	Cytoplasm	Alternative splicing	na	na	na	na	RNA-binding; Repressor	Acetylation; Isopeptide bond; Methylation; Phosphoprotein; Ubl conjugation	3D-structure	cell proliferation {GO:0008283}; cellular response to rapamycin {GO:0072752}; mRNA stabilization {GO:0048255}; negative regulation of translation {GO:0017148}; positive regulation of macroautophagy {GO:0016239}; positive regulation of viral genome replication {GO:0045070}; response to amino acid starvation {GO:1990928}; TOR signaling {GO:0031929}; TORC1 signaling {GO:0038202}; translational initi…	cytoplasm {GO:0005737}; cytoplasmic stress granule {GO:0010494}; membrane {GO:0016020}	cadherin binding {GO:0045296}; eukaryotic initiation factor 4E binding {GO:0008190}; mRNA 3'-UTR binding {GO:0003730}; mRNA 5'-UTR binding {GO:0048027}; RNA binding {GO:0003723}; RNA cap binding {GO:0000339}; translation activator activity {GO:0008494}; translation initiation factor binding {GO:0031369}	na	na
478	1	sp|Q6ZVX7|FBX50_HUMAN		16	275	30847	F-box only protein 50 OS=Homo sapiens OX=9606 GN=NCCRP1 PE=1 SV=1	2	2	1	2	0	2	0	2	0		F-box only protein 50	NCC receptor protein 1 homolog (NCCRP-1); Non-specific cytotoxic cell receptor protein 1 homolog	FBX50_HUMAN	Q6ZVX7	Q6NVV5	NCCRP1	FBXO50	Homo sapiens (Human)	9606	Q6ZVX7	Cytoplasm; Phosphoprotein	na	Cytoplasm	na	na	na	na	na	na	Phosphoprotein	na	positive regulation of cell proliferation {GO:0008284}	cytoplasm {GO:0005737}; extracellular exosome {GO:0070062}	na	na	na
493	1	sp|Q8WVM0|TFB1M_HUMAN		9.2	346	39542	Dimethyladenosine transferase 1, mitochondrial OS=Homo sapiens OX=9606 GN=TFB1M PE=1 SV=1	2	2	1	2	0	2	0	2	0		Dimethyladenosine transferase 1, mitochondrial	Mitochondrial 12S rRNA dimethylase 1; Mitochondrial transcription factor B1 (h-mtTFB; h-mtTFB1; hTFB1M; mtTFB1); S-adenosylmethionine-6-N', N'-adenosyl(rRNA) dimethyltransferase 1	TFB1M_HUMAN	Q8WVM0	Q05DR0; Q9Y384	TFB1M	na	Homo sapiens (Human)	9606	Q8WVM0	DNA-binding; Methyltransferase; Mitochondrion; Polymorphism; RNA-binding; rRNA processing; S-adenosyl-L-methionine; Transcription; Transcription regulation; Transferase; Transit peptide	Transcription; Transcription regulation; rRNA processing	Mitochondrion	Polymorphism	na	na	Transit peptide	S-adenosyl-L-methionine	DNA-binding; Methyltransferase; RNA-binding; Transferase	na	na	mitochondrion organization {GO:0007005}; regulation of transcription, DNA-templated {GO:0006355}; rRNA modification {GO:0000154}; transcription, DNA-templated {GO:0006351}	mitochondrial matrix {GO:0005759}; mitochondrial nucleoid {GO:0042645}	DNA binding {GO:0003677}; RNA binding {GO:0003723}; rRNA (adenine-N6,N6-)-dimethyltransferase activity {GO:0000179}	na	Transcriptional activation of mitochondrial biogenesis {R-HSA-2151201}; rRNA modification in the mitochondrion {R-HSA-6793080}
494	1	sp|Q8WVV4|POF1B_HUMAN		4.4	589	68064	Protein POF1B OS=Homo sapiens OX=9606 GN=POF1B PE=1 SV=3	2	2	1	2	0	2	0	2	0		Protein POF1B	Premature ovarian failure protein 1B	POF1B_HUMAN	Q8WVV4	A8K2U5; Q5H9E9; Q5H9F0; Q8NG12; Q9H5Y2; Q9H738; Q9H744	POF1B	na	Homo sapiens (Human)	9606	Q8WVV4	3D-structure; Actin-binding; Alternative splicing; Cell junction; Coiled coil; Disease mutation; Polymorphism; Premature ovarian failure; Tight junction	na	Cell junction; Tight junction	Alternative splicing; Polymorphism	na	Disease mutation; Premature ovarian failure	Coiled coil	na	Actin-binding	na	3D-structure	actin cytoskeleton organization {GO:0030036}; actin filament organization {GO:0007015}; bicellular tight junction assembly {GO:0070830}; epithelial cell morphogenesis {GO:0003382}	actin filament {GO:0005884}; adherens junction {GO:0005912}; bicellular tight junction {GO:0005923}; desmosome {GO:0030057}	actin filament binding {GO:0051015}	na	na
495	1	sp|Q8WXF1|PSPC1_HUMAN		5.4	523	58743	Paraspeckle component 1 OS=Homo sapiens OX=9606 GN=PSPC1 PE=1 SV=1	2	2	1	2	0	2	0	2	0		Paraspeckle component 1	Paraspeckle protein 1	PSPC1_HUMAN	Q8WXF1	Q5JTQ3; Q8NCZ9; Q8WXE8; Q9NV36	PSPC1	PSP1	Homo sapiens (Human)	9606	Q8WXF1	3D-structure; Acetylation; Activator; Alternative splicing; Biological rhythms; Coiled coil; Cytoplasm; Immunity; Innate immunity; Methylation; Nucleus; Phosphoprotein; Repeat; Repressor; RNA-binding; Transcription; Transcription regulation	Biological rhythms; Immunity; Innate immunity; Transcription; Transcription regulation	Cytoplasm; Nucleus	Alternative splicing	na	na	Coiled coil; Repeat	na	Activator; RNA-binding; Repressor	Acetylation; Methylation; Phosphoprotein	3D-structure	activation of innate immune response {GO:0002218}; innate immune response {GO:0045087}; mRNA splicing, via spliceosome {GO:0000398}; negative regulation of transcription, DNA-templated {GO:0045892}; regulation of circadian rhythm {GO:0042752}; regulation of transcription, DNA-templated {GO:0006355}; rhythmic process {GO:0048511}; transcription, DNA-templated {GO:0006351}	cytoplasm {GO:0005737}; fibrillar center {GO:0001650}; nuclear matrix {GO:0016363}; nuclear speck {GO:0016607}; nucleoplasm {GO:0005654}; nucleus {GO:0005634}; paraspeckles {GO:0042382}	E-box binding {GO:0070888}; RNA binding {GO:0003723}; RNA polymerase II transcription factor activity, sequence-specific DNA binding {GO:0000981}; transcription regulatory region sequence-specific DNA binding {GO:0000976}	na	na
502	1	sp|Q92900|RENT1_HUMAN		2.6	1129	124344	Regulator of nonsense transcripts 1 OS=Homo sapiens OX=9606 GN=UPF1 PE=1 SV=2	2	2	1	2	0	2	0	2	0		Regulator of nonsense transcripts 1	ATP-dependent helicase RENT1; Nonsense mRNA reducing factor 1 (NORF1); Up-frameshift suppressor 1 homolog (hUpf1)	RENT1_HUMAN	Q92900	O00239; O43343; Q86Z25; Q92842	UPF1	KIAA0221; RENT1	Homo sapiens (Human)	9606	Q92900	3D-structure; Alternative splicing; ATP-binding; Cytoplasm; Helicase; Host-virus interaction; Hydrolase; Metal-binding; Methylation; Nonsense-mediated mRNA decay; Nucleotide-binding; Nucleus; Phosphoprotein; Polymorphism; Repeat; RNA-binding; Zinc; Zinc-finger	Host-virus interaction; Nonsense-mediated mRNA decay	Cytoplasm; Nucleus	Alternative splicing; Polymorphism	na	na	Repeat; Zinc-finger	ATP-binding; Metal-binding; Nucleotide-binding; Zinc	Helicase; Hydrolase; RNA-binding	Methylation; Phosphoprotein	3D-structure	3'-UTR-mediated mRNA destabilization {GO:0061158}; cell cycle phase transition {GO:0044770}; cellular response to interleukin-1 {GO:0071347}; cellular response to lipopolysaccharide {GO:0071222}; DNA repair {GO:0006281}; DNA replication {GO:0006260}; dosage compensation by inactivation of X chromosome {GO:0009048}; histone mRNA catabolic process {GO:0071044}; mRNA export from nucleus {GO:0006406}…	chromatin {GO:0000785}; cytoplasm {GO:0005737}; cytosol {GO:0005829}; exon-exon junction complex {GO:0035145}; nuclear chromosome, telomeric region {GO:0000784}; nucleoplasm {GO:0005654}; nucleus {GO:0005634}; P-body {GO:0000932}; supraspliceosomal complex {GO:0044530}	ATP binding {GO:0005524}; ATP-dependent RNA helicase activity {GO:0004004}; chromatin binding {GO:0003682}; helicase activity {GO:0004386}; RNA binding {GO:0003723}; telomeric DNA binding {GO:0042162}; zinc ion binding {GO:0008270}	na	Nonsense Mediated Decay (NMD) independent of the Exon Junction Complex (EJC) {R-HSA-975956}; Nonsense Mediated Decay (NMD) enhanced by the Exon Junction Complex (EJC) {R-HSA-975957}
520	1	sp|Q9BPX3|CND3_HUMAN		2.6	1015	114333	Condensin complex subunit 3 OS=Homo sapiens OX=9606 GN=NCAPG PE=1 SV=1	2	2	1	2	0	2	0	2	0		Condensin complex subunit 3	Chromosome-associated protein G; Condensin subunit CAP-G (hCAP-G); Melanoma antigen NY-MEL-3; Non-SMC condensin I complex subunit G; XCAP-G homolog	CND3_HUMAN	Q9BPX3	Q3MJE0; Q96SV9; Q9BUR3; Q9BVY1; Q9H914; Q9H9Z6; Q9HBI9	NCAPG	CAPG; NYMEL3	Homo sapiens (Human)	9606	Q9BPX3	Cell cycle; Cell division; Chromosome; Cytoplasm; DNA condensation; Mitosis; Nucleus; Phosphoprotein; Polymorphism; Repeat	Cell cycle; Cell division; DNA condensation; Mitosis	Chromosome; Cytoplasm; Nucleus	Polymorphism	na	na	Repeat	na	na	Phosphoprotein	na	cell division {GO:0051301}; mitotic chromosome condensation {GO:0007076}	condensed chromosome, centromeric region {GO:0000779}; condensin complex {GO:0000796}; cytoplasm {GO:0005737}; cytosol {GO:0005829}; membrane {GO:0016020}; nucleus {GO:0005634}	na	na	Condensation of Prometaphase Chromosomes {R-HSA-2514853}
524	1	sp|Q9BTT0|AN32E_HUMAN		12.3	268	30692	Acidic leucine-rich nuclear phosphoprotein 32 family member E OS=Homo sapiens OX=9606 GN=ANP32E PE=1 SV=1	2	2	1	2	0	2	0	2	0		Acidic leucine-rich nuclear phosphoprotein 32 family member E	LANP-like protein (LANP-L)	AN32E_HUMAN	Q9BTT0	B4E0I6; E9PEA6; Q5TB18; Q5TB20; Q8N1S4; Q8WWW9	ANP32E	na	Homo sapiens (Human)	9606	Q9BTT0	3D-structure; Acetylation; Alternative splicing; Chaperone; Chromatin regulator; Cytoplasm; Isopeptide bond; Leucine-rich repeat; Nucleus; Phosphoprotein; Repeat; Ubl conjugation	na	Cytoplasm; Nucleus	Alternative splicing	na	na	Leucine-rich repeat; Repeat	na	Chaperone; Chromatin regulator	Acetylation; Isopeptide bond; Phosphoprotein; Ubl conjugation	3D-structure	histone exchange {GO:0043486}; nucleocytoplasmic transport {GO:0006913}; nucleosome assembly {GO:0006334}; regulation of apoptotic process {GO:0042981}	cytoplasmic vesicle {GO:0031410}; nucleus {GO:0005634}; Swr1 complex {GO:0000812}	histone binding {GO:0042393}; phosphatase inhibitor activity {GO:0019212}	na	na
537	1	sp|Q9NYC9|DYH9_HUMAN		0.7	4486	511871	Dynein heavy chain 9, axonemal OS=Homo sapiens OX=9606 GN=DNAH9 PE=1 SV=3	2	2	1	2	0	2	0	2	0		Dynein heavy chain 9, axonemal	Axonemal beta dynein heavy chain 9; Ciliary dynein heavy chain 9	DYH9_HUMAN	Q9NYC9	A2VCQ8; O15064; O95494; Q9NQ28	DNAH9	DNAH17L; DNAL1; KIAA0357	Homo sapiens (Human)	9606	Q9NYC9	Alternative splicing; ATP-binding; Cell projection; Cilium; Cilium biogenesis/degradation; Coiled coil; Cytoplasm; Cytoskeleton; Dynein; Microtubule; Motor protein; Nucleotide-binding; Polymorphism; Repeat	Cilium biogenesis/degradation	Cell projection; Cilium; Cytoplasm; Cytoskeleton; Dynein; Microtubule	Alternative splicing; Polymorphism	na	na	Coiled coil; Repeat	ATP-binding; Nucleotide-binding	Motor protein	na	na	cell projection organization {GO:0030030}; cilium movement {GO:0003341}	9+2 motile cilium {GO:0097729}; axoneme {GO:0005930}; distal portion of axoneme {GO:0120135}; dynein complex {GO:0030286}; microtubule {GO:0005874}; motile cilium {GO:0031514}	ATP binding {GO:0005524}; ATP-dependent microtubule motor activity, minus-end-directed {GO:0008569}; dynein intermediate chain binding {GO:0045505}; dynein light chain binding {GO:0045503}; dynein light intermediate chain binding {GO:0051959}	na	na
545	1	sp|Q9UHD8|SEPT9_HUMAN		4.3	586	65401	Septin-9 OS=Homo sapiens OX=9606 GN=SEPT9 PE=1 SV=2	2	2	1	2	0	2	0	2	0		Septin-9	MLL septin-like fusion protein MSF-A (MLL septin-like fusion protein); Ovarian/Breast septin (Ov/Br septin); Septin D1	SEPT9_HUMAN	Q9UHD8	A8K2V3; B3KPM0; B4DTL9; B4E0N2; B4E274; B7Z654; Q96QF3; Q96QF4; Q96QF5; Q9HA04; Q9UG40; Q9Y5W4	SEPT9	KIAA0991; MSF	Homo sapiens (Human)	9606	Q9UHD8	3D-structure; Acetylation; Alternative splicing; Cell cycle; Cell division; Chromosomal rearrangement; Cytoplasm; Cytoskeleton; Disease mutation; GTP-binding; Nucleotide-binding; Phosphoprotein; Polymorphism	Cell cycle; Cell division	Cytoplasm; Cytoskeleton	Alternative splicing; Chromosomal rearrangement; Polymorphism	na	Disease mutation	na	GTP-binding; Nucleotide-binding	na	Acetylation; Phosphoprotein	3D-structure	cell cycle {GO:0007049}; cell division {GO:0051301}; positive regulation of non-motile cilium assembly {GO:1902857}; protein heterooligomerization {GO:0051291}	actin cytoskeleton {GO:0015629}; axoneme {GO:0005930}; cytoplasm {GO:0005737}; microtubule {GO:0005874}; non-motile cilium {GO:0097730}; perinuclear region of cytoplasm {GO:0048471}; septin complex {GO:0031105}; stress fiber {GO:0001725}	cadherin binding {GO:0045296}; GTP binding {GO:0005525}; GTPase activity {GO:0003924}	na	na
547	1	sp|Q9UMS4|PRP19_HUMAN		10.1	504	55180	Pre-mRNA-processing factor 19 OS=Homo sapiens OX=9606 GN=PRPF19 PE=1 SV=1	2	2	1	2	0	2	0	2	0		Pre-mRNA-processing factor 19	Nuclear matrix protein 200; PRP19/PSO4 homolog (hPso4); RING-type E3 ubiquitin transferase PRP19; Senescence evasion factor	PRP19_HUMAN	Q9UMS4	na	PRPF19	na	Homo sapiens (Human)	9606	Q9UMS4	3D-structure; Acetylation; Cytoplasm; Cytoskeleton; DNA damage; DNA repair; Lipid droplet; mRNA processing; mRNA splicing; Nucleus; Repeat; Spliceosome; Transferase; Ubl conjugation pathway; WD repeat	DNA damage; DNA repair; Ubl conjugation pathway; mRNA processing; mRNA splicing	Cytoplasm; Cytoskeleton; Lipid droplet; Nucleus; Spliceosome	na	na	na	Repeat; WD repeat	na	Transferase	Acetylation	3D-structure	cellular protein localization {GO:0034613}; double-strand break repair via nonhomologous end joining {GO:0006303}; generation of catalytic spliceosome for first transesterification step {GO:0000349}; inner cell mass cell proliferation {GO:0001833}; lipid biosynthetic process {GO:0008610}; mRNA splicing, via spliceosome {GO:0000398}; negative regulation of neuron differentiation {GO:0045665}; posi…	catalytic step 2 spliceosome {GO:0071013}; cytoplasm {GO:0005737}; lipid droplet {GO:0005811}; membrane {GO:0016020}; nuclear speck {GO:0016607}; nucleoplasm {GO:0005654}; nucleus {GO:0005634}; Prp19 complex {GO:0000974}; site of double-strand break {GO:0035861}; spindle {GO:0005819}; U2-type catalytic step 1 spliceosome {GO:0071006}; U2-type catalytic step 2 spliceosome {GO:0071007}	identical protein binding {GO:0042802}; ubiquitin protein ligase activity {GO:0061630}; ubiquitin-ubiquitin ligase activity {GO:0034450}	Protein modification; protein ubiquitination.	Formation of TC-NER Pre-Incision Complex {R-HSA-6781823}; Transcription-Coupled Nucleotide Excision Repair (TC-NER) {R-HSA-6781827}; Dual incision in TC-NER {R-HSA-6782135}; Gap-filling DNA repair synthesis and ligation in TC-NER {R-HSA-6782210}; mRNA Splicing - Major Pathway {R-HSA-72163}
548	1	sp|Q9UN86|G3BP2_HUMAN		7.7	482	54120	Ras GTPase-activating protein-binding protein 2 OS=Homo sapiens OX=9606 GN=G3BP2 PE=1 SV=2	2	2	1	2	0	2	0	2	0		Ras GTPase-activating protein-binding protein 2 (G3BP-2)	GAP SH3 domain-binding protein 2	G3BP2_HUMAN	Q9UN86	A8K6X1; O60606; O75149; Q9UPA1	G3BP2	KIAA0660	Homo sapiens (Human)	9606	Q9UN86	3D-structure; Alternative splicing; Cytoplasm; Isopeptide bond; Methylation; mRNA transport; Phosphoprotein; Polymorphism; RNA-binding; Transport; Ubl conjugation	Transport; mRNA transport	Cytoplasm	Alternative splicing; Polymorphism	na	na	na	na	RNA-binding	Isopeptide bond; Methylation; Phosphoprotein; Ubl conjugation	3D-structure	cytoplasmic sequestering of NF-kappaB {GO:0007253}; mRNA transport {GO:0051028}; Ras protein signal transduction {GO:0007265}; stress granule assembly {GO:0034063}	cytoplasm {GO:0005737}; cytosol {GO:0005829}	mRNA binding {GO:0003729}; receptor signaling complex scaffold activity {GO:0030159}; RNA binding {GO:0003723}	na	na
552	1	sp|Q9Y224|RTRAF_HUMAN		12.3	244	28068	RNA transcription, translation and transport factor protein OS=Homo sapiens OX=9606 GN=RTRAF PE=1 SV=1	2	2	1	2	0	2	0	2	0		RNA transcription, translation and transport factor protein	CLE7 homolog (CLE; hCLE)	RTRAF_HUMAN	Q9Y224	na	RTRAF	na	Homo sapiens (Human)	9606	Q9Y224	Acetylation; Cytoplasm; Cytoskeleton; Host-virus interaction; Nucleus; RNA-binding; Transcription; Transcription regulation	Host-virus interaction; Transcription; Transcription regulation	Cytoplasm; Cytoskeleton; Nucleus	na	na	na	na	na	RNA-binding	Acetylation	na	negative regulation of protein kinase activity {GO:0006469}; positive regulation of transcription by RNA polymerase II {GO:0045944}; RNA transport {GO:0050658}; transcription, DNA-templated {GO:0006351}; tRNA splicing, via endonucleolytic cleavage and ligation {GO:0006388}; viral process {GO:0016032}	centrosome {GO:0005813}; cytoplasm {GO:0005737}; cytosol {GO:0005829}; mitotic spindle {GO:0072686}; nucleoplasm {GO:0005654}; nucleus {GO:0005634}; perinuclear region of cytoplasm {GO:0048471}; tRNA-splicing ligase complex {GO:0072669}	identical protein binding {GO:0042802}; RNA binding {GO:0003723}; RNA polymerase II complex binding {GO:0000993}	na	tRNA processing in the nucleus {R-HSA-6784531}
93	1	sp|P05141|ADT2_HUMAN		14.8	298	32852	ADP/ATP translocase 2 OS=Homo sapiens OX=9606 GN=SLC25A5 PE=1 SV=7	12	4	0.333	3	9	1	3	2	9	sp|P05141|ADT2_HUMAN, sp|P12236|ADT3_HUMAN	ADP/ATP translocase 2, N-terminally processed	ADP,ATP carrier protein 2; ADP,ATP carrier protein, fibroblast isoform; Adenine nucleotide translocator 2 (ANT 2); Solute carrier family 25 member 5	ADT2_HUMAN	P05141	B2RCV1; O43350	SLC25A5	ANT2	Homo sapiens (Human)	9606	P05141	Acetylation; Chromosome partition; Host-virus interaction; Membrane; Methylation; Mitochondrion; Mitochondrion inner membrane; Phosphoprotein; Polymorphism; Repeat; Transmembrane; Transmembrane helix; Transport	Chromosome partition; Host-virus interaction; Transport	Membrane; Mitochondrion; Mitochondrion inner membrane	Polymorphism	na	na	Repeat; Transmembrane; Transmembrane helix	na	na	Acetylation; Methylation; Phosphoprotein	na	cellular response to leukemia inhibitory factor {GO:1990830}; chromosome segregation {GO:0007059}; negative regulation of mitochondrial outer membrane permeabilization involved in apoptotic signaling pathway {GO:1901029}; positive regulation of cell proliferation {GO:0008284}; regulation of insulin secretion {GO:0050796}; viral process {GO:0016032}	integral component of plasma membrane {GO:0005887}; membrane {GO:0016020}; membrane raft {GO:0045121}; mitochondrial inner membrane {GO:0005743}; mitochondrial nucleoid {GO:0042645}; mitochondrion {GO:0005739}; MMXD complex {GO:0071817}; myelin sheath {GO:0043209}; nucleus {GO:0005634}	adenine transmembrane transporter activity {GO:0015207}; ATP:ADP antiporter activity {GO:0005471}; RNA binding {GO:0003723}; ubiquitin protein ligase binding {GO:0031625}	na	Vpr-mediated induction of apoptosis by mitochondrial outer membrane permeabilization {R-HSA-180897}; Regulation of insulin secretion {R-HSA-422356}
413	1	sp|Q12905|ILF2_HUMAN		15.9	390	43062	Interleukin enhancer-binding factor 2 OS=Homo sapiens OX=9606 GN=ILF2 PE=1 SV=2	11	11	1	3	8	3	8	3	8		Interleukin enhancer-binding factor 2	Nuclear factor of activated T-cells 45 kDa	ILF2_HUMAN	Q12905	A6NDB0; B2R8G7; Q5SR10; Q5SR11; Q7L7R3; Q9BWD4; Q9P1N0	ILF2	NF45	Homo sapiens (Human)	9606	Q12905	Activator; Cytoplasm; DNA-binding; Isopeptide bond; Methylation; Nucleus; Phosphoprotein; Transcription; Transcription regulation; Ubl conjugation	Transcription; Transcription regulation	Cytoplasm; Nucleus	na	na	na	na	na	Activator; DNA-binding	Isopeptide bond; Methylation; Phosphoprotein; Ubl conjugation	na	neutrophil degranulation {GO:0043312}; positive regulation of transcription, DNA-templated {GO:0045893}; transcription, DNA-templated {GO:0006351}	extracellular region {GO:0005576}; ficolin-1-rich granule lumen {GO:1904813}; membrane {GO:0016020}; nucleolus {GO:0005730}; nucleus {GO:0005634}; ribonucleoprotein complex {GO:1990904}; specific granule lumen {GO:0035580}; tertiary granule lumen {GO:1904724}	ATP binding {GO:0005524}; DNA binding {GO:0003677}; double-stranded RNA binding {GO:0003725}; RNA binding {GO:0003723}; transferase activity {GO:0016740}	na	Neutrophil degranulation {R-HSA-6798695}
364	1	sp|P62847|RS24_HUMAN		29.3	133	15423	40S ribosomal protein S24 OS=Homo sapiens OX=9606 GN=RPS24 PE=1 SV=1	10	10	1	3	7	3	7	3	7		40S ribosomal protein S24	Small ribosomal subunit protein eS24	RS24_HUMAN	P62847	E7EPK6; P16632; Q5T0P7; Q5T0P8; Q7Z3D1	RPS24	na	Homo sapiens (Human)	9606	P62847	3D-structure; Acetylation; Alternative splicing; Diamond-Blackfan anemia; Isopeptide bond; Phosphoprotein; Ribonucleoprotein; Ribosomal protein; Ubl conjugation	na	na	Alternative splicing	na	Diamond-Blackfan anemia	na	na	Ribonucleoprotein; Ribosomal protein	Acetylation; Isopeptide bond; Phosphoprotein; Ubl conjugation	3D-structure	erythrocyte homeostasis {GO:0034101}; maturation of SSU-rRNA from tricistronic rRNA transcript (SSU-rRNA, 5.8S rRNA, LSU-rRNA) {GO:0000462}; nuclear-transcribed mRNA catabolic process, nonsense-mediated decay {GO:0000184}; ribosomal small subunit biogenesis {GO:0042274}; rRNA processing {GO:0006364}; SRP-dependent cotranslational protein targeting to membrane {GO:0006614}; translation {GO:0006412…	cytosol {GO:0005829}; cytosolic small ribosomal subunit {GO:0022627}; membrane {GO:0016020}; nucleoplasm {GO:0005654}; nucleus {GO:0005634}; small ribosomal subunit {GO:0015935}	RNA binding {GO:0003723}; structural constituent of ribosome {GO:0003735}; translation initiation factor binding {GO:0031369}	na	L13a-mediated translational silencing of Ceruloplasmin expression {R-HSA-156827}; Peptide chain elongation {R-HSA-156902}; SRP-dependent cotranslational protein targeting to membrane {R-HSA-1799339}; Viral mRNA Translation {R-HSA-192823}; Selenocysteine synthesis {R-HSA-2408557}; Major pathway of rRNA processing in the nucleolus and cytosol {R-HSA-6791226}; Translation initiation complex formatio…
414	1	sp|Q12906|ILF3_HUMAN		9.6	894	95337	Interleukin enhancer-binding factor 3 OS=Homo sapiens OX=9606 GN=ILF3 PE=1 SV=3	10	10	1	3	7	3	7	3	7		Interleukin enhancer-binding factor 3	Double-stranded RNA-binding protein 76 (DRBP76); M-phase phosphoprotein 4 (MPP4); Nuclear factor associated with dsRNA (NFAR); Nuclear factor of activated T-cells 90 kDa (NF-AT-90); Translational control protein 80 (TCP80)	ILF3_HUMAN	Q12906	A8K6F2; G5E9M5; O43409; Q6P1X1; Q86XY7; Q99544; Q99545; Q9BZH4; Q9BZH5; Q9NQ95; Q9NQ96; Q9NQ97; Q9NQ98; Q9NQ99; Q9NQA0; Q9NQA1; Q9NQA2; Q9NRN2; Q9NRN3; Q9NRN4; Q9UMZ9; Q9UN00; Q9UN84; Q9UNA2	ILF3	DRBF; MPHOSPH4; NF90	Homo sapiens (Human)	9606	Q12906	3D-structure; Acetylation; Alternative splicing; Antiviral defense; Cytoplasm; DNA-binding; Isopeptide bond; Methylation; Nucleus; Phosphoprotein; Polymorphism; Repeat; RNA-binding; Transcription; Transcription regulation; Ubl conjugation	Antiviral defense; Transcription; Transcription regulation	Cytoplasm; Nucleus	Alternative splicing; Polymorphism	na	na	Repeat	na	DNA-binding; RNA-binding	Acetylation; Isopeptide bond; Methylation; Phosphoprotein; Ubl conjugation	3D-structure	defense response to virus {GO:0051607}; negative regulation of transcription, DNA-templated {GO:0045892}; negative regulation of translation {GO:0017148}; negative regulation of viral genome replication {GO:0045071}; positive regulation of transcription, DNA-templated {GO:0045893}; protein phosphorylation {GO:0006468}; transcription, DNA-templated {GO:0006351}	cytoplasm {GO:0005737}; extracellular region {GO:0005576}; membrane {GO:0016020}; mitochondrion {GO:0005739}; nucleolus {GO:0005730}; nucleoplasm {GO:0005654}; nucleus {GO:0005634}; ribonucleoprotein complex {GO:1990904}	AU-rich element binding {GO:0017091}; DNA binding {GO:0003677}; double-stranded RNA binding {GO:0003725}; RNA binding {GO:0003723}	na	na
125	1	sp|P09429|HMGB1_HUMAN		27	215	24893	High mobility group protein B1 OS=Homo sapiens OX=9606 GN=HMGB1 PE=1 SV=3	9	9	1	3	6	3	6	3	6		High mobility group protein B1	High mobility group protein 1 (HMG-1)	HMGB1_HUMAN	P09429	A5D8W9; Q14321; Q5T7C3; Q6IBE1	HMGB1	HMG1	Homo sapiens (Human)	9606	P09429	3D-structure; Acetylation; Adaptive immunity; ADP-ribosylation; Autophagy; Cell membrane; Chemotaxis; Chromosome; Cytoplasm; Disulfide bond; DNA damage; DNA recombination; DNA repair; DNA-binding; Endosome; Immunity; Inflammatory response; Innate immunity; Membrane; Nucleus; Oxidation; Phosphoprotein; Polymorphism; Repeat; Secreted	Adaptive immunity; Autophagy; Chemotaxis; DNA damage; DNA recombination; DNA repair; Immunity; Inflammatory response; Innate immunity	Cell membrane; Chromosome; Cytoplasm; Endosome; Membrane; Nucleus; Secreted	Polymorphism	na	na	Repeat	na	DNA-binding	ADP-ribosylation; Acetylation; Disulfide bond; Oxidation; Phosphoprotein	3D-structure	activation of innate immune response {GO:0002218}; apoptotic cell clearance {GO:0043277}; apoptotic DNA fragmentation {GO:0006309}; autophagy {GO:0006914}; dendritic cell chemotaxis {GO:0002407}; DNA geometric change {GO:0032392}; DNA ligation involved in DNA repair {GO:0051103}; DNA recombination {GO:0006310}; DNA topological change {GO:0006265}; inflammatory response {GO:0006954}; inflammatory …	alphav-beta3 integrin-HMGB1 complex {GO:0035868}; cell surface {GO:0009986}; condensed chromosome {GO:0000793}; endoplasmic reticulum-Golgi intermediate compartment {GO:0005793}; endosome {GO:0005768}; extracellular region {GO:0005576}; extracellular space {GO:0005615}; ficolin-1-rich granule lumen {GO:1904813}; nucleoplasm {GO:0005654}; nucleus {GO:0005634}; secretory granule lumen {GO:0034774}	bubble DNA binding {GO:0000405}; C-X-C chemokine binding {GO:0019958}; chemoattractant activity {GO:0042056}; cytokine activity {GO:0005125}; damaged DNA binding {GO:0003684}; DNA binding, bending {GO:0008301}; DNA polymerase binding {GO:0070182}; DNA-binding transcription factor activity {GO:0003700}; double-stranded DNA binding {GO:0003690}; four-way junction DNA binding {GO:0000400}; integrin …	na	Activation of DNA fragmentation factor {R-HSA-211227}; TAK1 activates NFkB by phosphorylation and activation of IKKs complex {R-HSA-445989}; Regulation of TLR by endogenous ligand {R-HSA-5686938}; Neutrophil degranulation {R-HSA-6798695}; Advanced glycosylation endproduct receptor signaling {R-HSA-879415}; TRAF6 mediated NF-kB activation {R-HSA-933542}
147	1	sp|P12236|ADT3_HUMAN		11.4	298	32866	ADP/ATP translocase 3 OS=Homo sapiens OX=9606 GN=SLC25A6 PE=1 SV=4	9	1	0.111	3	6	1	0	2	0	sp|P05141|ADT2_HUMAN, sp|P12236|ADT3_HUMAN	ADP/ATP translocase 3, N-terminally processed	ADP,ATP carrier protein 3; ADP,ATP carrier protein, isoform T2 (ANT 2); Adenine nucleotide translocator 3 (ANT 3); Solute carrier family 25 member 6	ADT3_HUMAN	P12236	Q96C49	SLC25A6	ANT3	Homo sapiens (Human)	9606	P12236	Acetylation; Apoptosis; Host-virus interaction; Membrane; Methylation; Mitochondrion; Mitochondrion inner membrane; Polymorphism; Repeat; Transmembrane; Transmembrane helix; Transport	Apoptosis; Host-virus interaction; Transport	Membrane; Mitochondrion; Mitochondrion inner membrane	Polymorphism	na	na	Repeat; Transmembrane; Transmembrane helix	na	na	Acetylation; Methylation	na	active induction of host immune response by virus {GO:0046732}; apoptotic process {GO:0006915}; protein targeting to mitochondrion {GO:0006626}; regulation of insulin secretion {GO:0050796}; regulation of mitochondrial membrane permeability {GO:0046902}	integral component of membrane {GO:0016021}; mitochondrial inner membrane {GO:0005743}; mitochondrial inner membrane presequence translocase complex {GO:0005744}; mitochondrion {GO:0005739}; nucleus {GO:0005634}	adenine transmembrane transporter activity {GO:0015207}; ATP:ADP antiporter activity {GO:0005471}	na	Mitochondrial protein import {R-HSA-1268020}; Influenza Virus Induced Apoptosis {R-HSA-168277}; Vpr-mediated induction of apoptosis by mitochondrial outer membrane permeabilization {R-HSA-180897}; Regulation of insulin secretion {R-HSA-422356}
341	1	sp|P61626|LYSC_HUMAN		41.2	148	16537	Lysozyme C OS=Homo sapiens OX=9606 GN=LYZ PE=1 SV=1	9	9	1	3	6	3	6	3	6		Lysozyme C	1,4-beta-N-acetylmuramidase C	LYSC_HUMAN	P61626	P00695; Q13170; Q9UCF8	LYZ	LZM	Homo sapiens (Human)	9606	P61626	3D-structure; Amyloid; Amyloidosis; Antimicrobial; Bacteriolytic enzyme; Disease mutation; Disulfide bond; Glycosidase; Hydrolase; Polymorphism; Secreted; Signal	na	Amyloid; Secreted	Polymorphism	na	Amyloidosis; Disease mutation	Signal	na	Antimicrobial; Bacteriolytic enzyme; Glycosidase; Hydrolase	Disulfide bond	3D-structure	antimicrobial humoral response {GO:0019730}; cell wall macromolecule catabolic process {GO:0016998}; cellular protein metabolic process {GO:0044267}; cytolysis {GO:0019835}; defense response to bacterium {GO:0042742}; defense response to Gram-negative bacterium {GO:0050829}; defense response to Gram-positive bacterium {GO:0050830}; inflammatory response {GO:0006954}; killing of cells of other org…	azurophil granule lumen {GO:0035578}; extracellular exosome {GO:0070062}; extracellular region {GO:0005576}; extracellular space {GO:0005615}; specific granule lumen {GO:0035580}; tertiary granule lumen {GO:1904724}	identical protein binding {GO:0042802}; lysozyme activity {GO:0003796}	na	Neutrophil degranulation {R-HSA-6798695}; Antimicrobial peptides {R-HSA-6803157}; Amyloid fiber formation {R-HSA-977225}
497	1	sp|Q92598|HS105_HUMAN		9.8	858	96864	Heat shock protein 105 kDa OS=Homo sapiens OX=9606 GN=HSPH1 PE=1 SV=1	9	6	0.667	3	6	2	4	2.222	4.8	sp|P34932|HSP74_HUMAN, sp|Q92598|HS105_HUMAN	Heat shock protein 105 kDa	Antigen NY-CO-25; Heat shock 110 kDa protein	HS105_HUMAN	Q92598	B4DYH1; O95739; Q5TBM6; Q5TBM7; Q5TBM8; Q9UPC4	HSPH1	HSP105; HSP110; KIAA0201	Homo sapiens (Human)	9606	Q92598	Acetylation; Alternative splicing; ATP-binding; Cytoplasm; Nucleotide-binding; Phosphoprotein; Stress response	Stress response	Cytoplasm	Alternative splicing	na	na	na	ATP-binding; Nucleotide-binding	na	Acetylation; Phosphoprotein	na	chaperone cofactor-dependent protein refolding {GO:0051085}; negative regulation of establishment of protein localization to mitochondrion {GO:1903748}; negative regulation of intrinsic apoptotic signaling pathway in response to hydrogen peroxide {GO:1903751}; negative regulation of p38MAPK cascade {GO:1903753}; positive regulation of MHC class I biosynthetic process {GO:0045345}; positive regula…	cytoplasm {GO:0005737}; cytosol {GO:0005829}; endocytic vesicle lumen {GO:0071682}; extracellular exosome {GO:0070062}; extracellular region {GO:0005576}; microtubule {GO:0005874}; nucleoplasm {GO:0005654}; protein-containing complex {GO:0032991}	adenyl-nucleotide exchange factor activity {GO:0000774}; alpha-tubulin binding {GO:0043014}; ATP binding {GO:0005524}	na	Scavenging by Class F Receptors {R-HSA-3000484}; Regulation of HSF1-mediated heat shock response {R-HSA-3371453}
258	1	sp|P38919|IF4A3_HUMAN		9.7	411	46871	Eukaryotic initiation factor 4A-III OS=Homo sapiens OX=9606 GN=EIF4A3 PE=1 SV=4	8	2	0.25	3	5	1	1	1.25	1.308	sp|P38919|IF4A3_HUMAN, sp|P60842|IF4A1_HUMAN	Eukaryotic initiation factor 4A-III, N-terminally processed	ATP-dependent RNA helicase DDX48; ATP-dependent RNA helicase eIF4A-3; DEAD box protein 48; Eukaryotic initiation factor 4A-like NUK-34; Eukaryotic translation initiation factor 4A isoform 3; Nuclear matrix protein 265 (NMP 265; hNMP 265)	IF4A3_HUMAN	P38919	Q15033; Q6IBQ2; Q96A18	EIF4A3	DDX48; KIAA0111	Homo sapiens (Human)	9606	P38919	3D-structure; Acetylation; ATP-binding; Cytoplasm; Disease mutation; Helicase; Hydrolase; Isopeptide bond; mRNA processing; mRNA splicing; mRNA transport; Nonsense-mediated mRNA decay; Nucleotide-binding; Nucleus; Phosphoprotein; RNA-binding; rRNA processing; Spliceosome; Translation regulation; Transport; Ubl conjugation	Nonsense-mediated mRNA decay; Translation regulation; Transport; mRNA processing; mRNA splicing; mRNA transport; rRNA processing	Cytoplasm; Nucleus; Spliceosome	na	na	Disease mutation	na	ATP-binding; Nucleotide-binding	Helicase; Hydrolase; RNA-binding	Acetylation; Isopeptide bond; Phosphoprotein; Ubl conjugation	3D-structure	associative learning {GO:0008306}; cellular response to brain-derived neurotrophic factor stimulus {GO:1990416}; cellular response to selenite ion {GO:0072715}; embryonic cranial skeleton morphogenesis {GO:0048701}; exploration behavior {GO:0035640}; mRNA 3'-end processing {GO:0031124}; mRNA export from nucleus {GO:0006406}; mRNA splicing, via spliceosome {GO:0000398}; negative regulation of exci…	catalytic step 2 spliceosome {GO:0071013}; cytoplasm {GO:0005737}; cytosol {GO:0005829}; dendrite {GO:0030425}; exon-exon junction complex {GO:0035145}; glutamatergic synapse {GO:0098978}; membrane {GO:0016020}; neuronal cell body {GO:0043025}; nuclear speck {GO:0016607}; nucleolus {GO:0005730}; nucleoplasm {GO:0005654}; postsynaptic cytosol {GO:0099524}	ATP binding {GO:0005524}; ATP-dependent RNA helicase activity {GO:0004004}; mRNA binding {GO:0003729}; poly(A) binding {GO:0008143}; ribonucleoprotein complex binding {GO:0043021}; RNA binding {GO:0003723}; RNA stem-loop binding {GO:0035613}; selenocysteine insertion sequence binding {GO:0035368}; translation regulator activity {GO:0045182}	na	Cleavage of Growing Transcript in the Termination Region {R-HSA-109688}; ISG15 antiviral mechanism {R-HSA-1169408}; Transport of Mature mRNA derived from an Intron-Containing Transcript {R-HSA-159236}; Deadenylation of mRNA {R-HSA-429947}; mRNA Splicing - Major Pathway {R-HSA-72163}; mRNA 3'-end processing {R-HSA-72187}; Regulation of expression of SLITs and ROBOs {R-HSA-9010553}; Nonsense Mediat…
280	1	sp|P46781|RS9_HUMAN		24.7	194	22591	40S ribosomal protein S9 OS=Homo sapiens OX=9606 GN=RPS9 PE=1 SV=3	8	8	1	3	5	3	5	3	5		40S ribosomal protein S9	Small ribosomal subunit protein uS4	RS9_HUMAN	P46781	A9C4C1; Q4QRK7; Q9BVZ0	RPS9	na	Homo sapiens (Human)	9606	P46781	3D-structure; Acetylation; Cytoplasm; Isopeptide bond; Phosphoprotein; Polymorphism; Ribonucleoprotein; Ribosomal protein; RNA-binding; rRNA-binding; Ubl conjugation	na	Cytoplasm	Polymorphism	na	na	na	na	RNA-binding; Ribonucleoprotein; Ribosomal protein; rRNA-binding	Acetylation; Isopeptide bond; Phosphoprotein; Ubl conjugation	3D-structure	nuclear-transcribed mRNA catabolic process, nonsense-mediated decay {GO:0000184}; positive regulation of cell proliferation {GO:0008284}; positive regulation of translational fidelity {GO:0045903}; rRNA processing {GO:0006364}; SRP-dependent cotranslational protein targeting to membrane {GO:0006614}; translation {GO:0006412}; translational initiation {GO:0006413}	cytoplasm {GO:0005737}; cytosol {GO:0005829}; cytosolic small ribosomal subunit {GO:0022627}; extracellular exosome {GO:0070062}; focal adhesion {GO:0005925}; membrane {GO:0016020}; nucleolus {GO:0005730}; nucleoplasm {GO:0005654}; nucleus {GO:0005634}; ribonucleoprotein complex {GO:1990904}; ribosome {GO:0005840}; synapse {GO:0045202}	RNA binding {GO:0003723}; rRNA binding {GO:0019843}; structural constituent of ribosome {GO:0003735}; translation regulator activity {GO:0045182}	na	L13a-mediated translational silencing of Ceruloplasmin expression {R-HSA-156827}; Peptide chain elongation {R-HSA-156902}; SRP-dependent cotranslational protein targeting to membrane {R-HSA-1799339}; Viral mRNA Translation {R-HSA-192823}; Selenocysteine synthesis {R-HSA-2408557}; rRNA modification in the nucleus and cytosol {R-HSA-6790901}; Major pathway of rRNA processing in the nucleolus and cy…
367	1	sp|P62891|RL39_HUMAN		23.5	51	6407	60S ribosomal protein L39 OS=Homo sapiens OX=9606 GN=RPL39 PE=1 SV=2	8	8	1	3	5	3	5	3	5		60S ribosomal protein L39	Large ribosomal subunit protein eL39	RL39_HUMAN	P62891	P02404; P39025; Q9BYF2	RPL39	na	Homo sapiens (Human)	9606	P62891	3D-structure; Ribonucleoprotein; Ribosomal protein	na	na	na	na	na	na	na	Ribonucleoprotein; Ribosomal protein	na	3D-structure	antibacterial humoral response {GO:0019731}; antimicrobial humoral immune response mediated by antimicrobial peptide {GO:0061844}; cytoplasmic translation {GO:0002181}; defense response to Gram-positive bacterium {GO:0050830}; innate immune response in mucosa {GO:0002227}; nuclear-transcribed mRNA catabolic process, nonsense-mediated decay {GO:0000184}; SRP-dependent cotranslational protein targe…	cytosol {GO:0005829}; cytosolic large ribosomal subunit {GO:0022625}; extracellular space {GO:0005615}; polysomal ribosome {GO:0042788}	RNA binding {GO:0003723}; structural constituent of ribosome {GO:0003735}	na	L13a-mediated translational silencing of Ceruloplasmin expression {R-HSA-156827}; Peptide chain elongation {R-HSA-156902}; SRP-dependent cotranslational protein targeting to membrane {R-HSA-1799339}; Viral mRNA Translation {R-HSA-192823}; Selenocysteine synthesis {R-HSA-2408557}; Major pathway of rRNA processing in the nucleolus and cytosol {R-HSA-6791226}; Formation of a pool of free 40S subunit…
378	1	sp|P67809|YBOX1_HUMAN		25	324	35924	Nuclease-sensitive element-binding protein 1 OS=Homo sapiens OX=9606 GN=YBX1 PE=1 SV=3	8	8	1	3	5	3	5	3	5		Nuclease-sensitive element-binding protein 1	CCAAT-binding transcription factor I subunit A (CBF-A); DNA-binding protein B (DBPB); Enhancer factor I subunit A (EFI-A); Y-box transcription factor; Y-box-binding protein 1 (YB-1)	YBOX1_HUMAN	P67809	P16990; P16991; Q14972; Q15325; Q5FVF0	YBX1	NSEP1; YB1	Homo sapiens (Human)	9606	P67809	3D-structure; Acetylation; Activator; Cytoplasm; DNA-binding; Isopeptide bond; Mitogen; mRNA processing; mRNA splicing; Nucleus; Phosphoprotein; Repressor; RNA-binding; Secreted; Transcription; Transcription regulation; Ubl conjugation	Transcription; Transcription regulation; mRNA processing; mRNA splicing	Cytoplasm; Nucleus; Secreted	na	na	na	na	na	Activator; DNA-binding; Mitogen; RNA-binding; Repressor	Acetylation; Isopeptide bond; Phosphoprotein; Ubl conjugation	3D-structure	CRD-mediated mRNA stabilization {GO:0070934}; in utero embryonic development {GO:0001701}; mRNA splicing, via spliceosome {GO:0000398}; negative regulation of striated muscle cell differentiation {GO:0051154}; negative regulation of transcription by RNA polymerase II {GO:0000122}; Notch signaling pathway {GO:0007219}; positive regulation of cell division {GO:0051781}; positive regulation of trans…	CRD-mediated mRNA stability complex {GO:0070937}; cytoplasm {GO:0005737}; cytoplasmic stress granule {GO:0010494}; cytosol {GO:0005829}; extracellular exosome {GO:0070062}; extracellular region {GO:0005576}; histone pre-mRNA 3'end processing complex {GO:0071204}; intracellular membrane-bounded organelle {GO:0043231}; nuclear membrane {GO:0031965}; nucleoplasm {GO:0005654}; nucleus {GO:0005634}; r…	chromatin binding {GO:0003682}; DNA binding {GO:0003677}; DNA-binding transcription factor activity {GO:0003700}; double-stranded DNA binding {GO:0003690}; GTPase binding {GO:0051020}; RNA binding {GO:0003723}; RNA polymerase II proximal promoter sequence-specific DNA binding {GO:0000978}; RNA polymerase II transcription factor activity, sequence-specific DNA binding {GO:0000981}; single-stranded…	na	mRNA Splicing - Major Pathway {R-HSA-72163}; mRNA Splicing - Minor Pathway {R-HSA-72165}; Noncanonical activation of NOTCH3 {R-HSA-9017802}
489	1	sp|Q8TDL5|BPIB1_HUMAN		11.6	484	52441	BPI fold-containing family B member 1 OS=Homo sapiens OX=9606 GN=BPIFB1 PE=1 SV=1	8	8	1	3	5	3	5	3	5		BPI fold-containing family B member 1	Long palate, lung and nasal epithelium carcinoma-associated protein 1; von Ebner minor salivary gland protein (VEMSGP)	BPIB1_HUMAN	Q8TDL5	A8K2H8; Q5QP43; Q6UWY1; Q6ZRU7; Q96HK6; Q9BQP8; Q9BWZ6; Q9H4V6	BPIFB1	C20orf114; LPLUNC1	Homo sapiens (Human)	9606	Q8TDL5	Alternative splicing; Disulfide bond; Glycoprotein; Immunity; Innate immunity; Polymorphism; Secreted; Signal	Immunity; Innate immunity	Secreted	Alternative splicing; Polymorphism	na	na	Signal	na	na	Disulfide bond; Glycoprotein	na	antimicrobial humoral response {GO:0019730}; innate immune response in mucosa {GO:0002227}; negative regulation of toll-like receptor 4 signaling pathway {GO:0034144}	extracellular exosome {GO:0070062}; extracellular region {GO:0005576}	lipid binding {GO:0008289}	na	Antimicrobial peptides {R-HSA-6803157}
77	1	sp|P02814|SMR3B_HUMAN		65.8	79	8188	Submaxillary gland androgen-regulated protein 3B OS=Homo sapiens OX=9606 GN=SMR3B PE=1 SV=2	7	7	1	3	4	3	4	3	4		Peptide D1A	Proline-rich peptide P-B; Proline-rich protein 3	SMR3B_HUMAN	P02814	B7ZMG7; Q9UBN0; Q9UCT0	SMR3B	PBII; PRL3; PROL3	Homo sapiens (Human)	9606	P02814	Pyrrolidone carboxylic acid; Repeat; Secreted; Signal	na	Secreted	na	na	na	Repeat; Signal	na	na	Pyrrolidone carboxylic acid	na	na	extracellular exosome {GO:0070062}; extracellular space {GO:0005615}	na	na	na
124	1	sp|P09211|GSTP1_HUMAN		26.2	210	23356	Glutathione S-transferase P OS=Homo sapiens OX=9606 GN=GSTP1 PE=1 SV=2	7	7	1	3	4	3	4	3	4		Glutathione S-transferase P	GST class-pi; GSTP1-1	GSTP1_HUMAN	P09211	O00460; Q15690; Q5TZY3	GSTP1	FAEES3; GST3	Homo sapiens (Human)	9606	P09211	3D-structure; Acetylation; Cytoplasm; Mitochondrion; Nucleus; Phosphoprotein; Polymorphism; Transferase	na	Cytoplasm; Mitochondrion; Nucleus	Polymorphism	na	na	na	na	Transferase	Acetylation; Phosphoprotein	3D-structure	animal organ regeneration {GO:0031100}; cellular response to cell-matrix adhesion {GO:0071460}; cellular response to epidermal growth factor stimulus {GO:0071364}; cellular response to glucocorticoid stimulus {GO:0071385}; cellular response to insulin stimulus {GO:0032869}; cellular response to lipopolysaccharide {GO:0071222}; central nervous system development {GO:0007417}; common myeloid progen…	cytoplasm {GO:0005737}; cytosol {GO:0005829}; extracellular exosome {GO:0070062}; extracellular region {GO:0005576}; extracellular space {GO:0005615}; ficolin-1-rich granule lumen {GO:1904813}; intracellular {GO:0005622}; mitochondrion {GO:0005739}; nucleus {GO:0005634}; plasma membrane {GO:0005886}; secretory granule lumen {GO:0034774}; TRAF2-GSTP1 complex {GO:0097057}; vesicle {GO:0031982}	dinitrosyl-iron complex binding {GO:0035731}; drug binding {GO:0008144}; glutathione binding {GO:0043295}; glutathione peroxidase activity {GO:0004602}; glutathione transferase activity {GO:0004364}; JUN kinase binding {GO:0008432}; kinase regulator activity {GO:0019207}; nitric oxide binding {GO:0070026}; S-nitrosoglutathione binding {GO:0035730}	na	Glutathione conjugation {R-HSA-156590}; Detoxification of Reactive Oxygen Species {R-HSA-3299685}; Neutrophil degranulation {R-HSA-6798695}
193	1	sp|P23284|PPIB_HUMAN		32.4	216	23742	Peptidyl-prolyl cis-trans isomerase B OS=Homo sapiens OX=9606 GN=PPIB PE=1 SV=2	7	7	1	3	4	3	4	3	4		Peptidyl-prolyl cis-trans isomerase B (PPIase B)	CYP-S1; Cyclophilin B; Rotamase B; S-cyclophilin (SCYLP)	PPIB_HUMAN	P23284	A8K534; Q6IBH5; Q9BVK5	PPIB	CYPB	Homo sapiens (Human)	9606	P23284	3D-structure; Acetylation; Disease mutation; Dwarfism; Endoplasmic reticulum; Glycoprotein; Isomerase; Osteogenesis imperfecta; Polymorphism; Rotamase; S-nitrosylation; Signal	na	Endoplasmic reticulum	Polymorphism	na	Disease mutation; Dwarfism; Osteogenesis imperfecta	Signal	na	Isomerase; Rotamase	Acetylation; Glycoprotein; S-nitrosylation	3D-structure	bone development {GO:0060348}; chaperone-mediated protein folding {GO:0061077}; positive regulation by host of viral genome replication {GO:0044829}; positive regulation by host of viral process {GO:0044794}; positive regulation of multicellular organism growth {GO:0040018}; protein peptidyl-prolyl isomerization {GO:0000413}; protein stabilization {GO:0050821}	endoplasmic reticulum {GO:0005783}; endoplasmic reticulum chaperone complex {GO:0034663}; endoplasmic reticulum lumen {GO:0005788}; extracellular exosome {GO:0070062}; focal adhesion {GO:0005925}; melanosome {GO:0042470}; membrane {GO:0016020}; nucleus {GO:0005634}; perinuclear region of cytoplasm {GO:0048471}; protein-containing complex {GO:0032991}; smooth endoplasmic reticulum {GO:0005790}	cyclosporin A binding {GO:0016018}; peptidyl-prolyl cis-trans isomerase activity {GO:0003755}; protein-containing complex binding {GO:0044877}; RNA binding {GO:0003723}; RNA polymerase binding {GO:0070063}; unfolded protein binding {GO:0051082}	na	Collagen biosynthesis and modifying enzymes {R-HSA-1650814}
308	1	sp|P52272|HNRPM_HUMAN		7.9	730	77515	Heterogeneous nuclear ribonucleoprotein M OS=Homo sapiens OX=9606 GN=HNRNPM PE=1 SV=3	7	7	1	3	4	3	4	3	4		Heterogeneous nuclear ribonucleoprotein M (hnRNP M)	na	HNRPM_HUMAN	P52272	Q15584; Q8WZ44; Q96H56; Q9BWL9; Q9Y492	HNRNPM	HNRPM; NAGR1	Homo sapiens (Human)	9606	P52272	3D-structure; Acetylation; Alternative splicing; Isopeptide bond; Methylation; mRNA processing; mRNA splicing; Nucleus; Phosphoprotein; Repeat; Ribonucleoprotein; RNA-binding; Spliceosome; Ubl conjugation	mRNA processing; mRNA splicing	Nucleus; Spliceosome	Alternative splicing	na	na	Repeat	na	RNA-binding; Ribonucleoprotein	Acetylation; Isopeptide bond; Methylation; Phosphoprotein; Ubl conjugation	3D-structure	alternative mRNA splicing, via spliceosome {GO:0000380}; fibroblast growth factor receptor signaling pathway {GO:0008543}; mRNA splicing, via spliceosome {GO:0000398}; RNA metabolic process {GO:0016070}	catalytic step 2 spliceosome {GO:0071013}; extracellular exosome {GO:0070062}; extracellular matrix {GO:0031012}; membrane {GO:0016020}; nuclear matrix {GO:0016363}; nucleolus {GO:0005730}; nucleoplasm {GO:0005654}; paraspeckles {GO:0042382}; spliceosomal complex {GO:0005681}	protein domain specific binding {GO:0019904}; RNA binding {GO:0003723}	na	FGFR2 alternative splicing {R-HSA-6803529}; mRNA Splicing - Major Pathway {R-HSA-72163}; Processing of Capped Intron-Containing Pre-mRNA {R-HSA-72203}
374	1	sp|P63104|1433Z_HUMAN		20	245	27745	14-3-3 protein zeta/delta OS=Homo sapiens OX=9606 GN=YWHAZ PE=1 SV=1	7	5	0.714	3	4	2	3	2.667	3.6	sp|P31946|1433B_HUMAN, sp|P62258|1433E_HUMAN, sp|P63104|1433Z_HUMAN	14-3-3 protein zeta/delta	Protein kinase C inhibitor protein 1 (KCIP-1)	1433Z_HUMAN	P63104	A8K1N0; B7Z465; P29213; P29312; Q32P43; Q5XJ08; Q6GPI2; Q6IN74; Q6NUR9; Q6P3U9; Q86V33	YWHAZ	na	Homo sapiens (Human)	9606	P63104	3D-structure; Acetylation; Alternative splicing; Cytoplasm; Phosphoprotein	na	Cytoplasm	Alternative splicing	na	na	na	na	na	Acetylation; Phosphoprotein	3D-structure	cytokine-mediated signaling pathway {GO:0019221}; establishment of Golgi localization {GO:0051683}; Golgi reassembly {GO:0090168}; membrane organization {GO:0061024}; negative regulation of apoptotic process {GO:0043066}; platelet activation {GO:0030168}; positive regulation of protein insertion into mitochondrial membrane involved in apoptotic signaling pathway {GO:1900740}; protein targeting {G…	blood microparticle {GO:0072562}; cytoplasm {GO:0005737}; cytosol {GO:0005829}; extracellular exosome {GO:0070062}; extracellular space {GO:0005615}; focal adhesion {GO:0005925}; glutamatergic synapse {GO:0098978}; hippocampal mossy fiber to CA3 synapse {GO:0098686}; melanosome {GO:0042470}; mitochondrion {GO:0005739}; nucleoplasm {GO:0005654}; nucleus {GO:0005634}; vesicle {GO:0031982}	cadherin binding {GO:0045296}; identical protein binding {GO:0042802}; ion channel binding {GO:0044325}; protein domain specific binding {GO:0019904}; protein kinase binding {GO:0019901}; RNA binding {GO:0003723}; transcription factor binding {GO:0008134}; ubiquitin protein ligase binding {GO:0031625}	na	Activation of BAD and translocation to mitochondria {R-HSA-111447}; Translocation of SLC2A4 (GLUT4) to the plasma membrane {R-HSA-1445148}; Deactivation of the beta-catenin transactivating complex {R-HSA-3769402}; Rap1 signalling {R-HSA-392517}; GP1b-IX-V activation signalling {R-HSA-430116}; KSRP (KHSRP) binds and destabilizes mRNA {R-HSA-450604}; Interleukin-3, Interleukin-5 and GM-CSF signalin…
68	1	sp|P01040|CYTA_HUMAN		54.1	98	11006	Cystatin-A OS=Homo sapiens OX=9606 GN=CSTA PE=1 SV=1	6	6	1	3	3	3	3	3	3		Cystatin-A, N-terminally processed	Cystatin-AS; Stefin-A	CYTA_HUMAN	P01040	Q6IB90	CSTA	STF1; STFA	Homo sapiens (Human)	9606	P01040	3D-structure; Acetylation; Cell adhesion; Cytoplasm; Ichthyosis; Polymorphism; Protease inhibitor; Thiol protease inhibitor	Cell adhesion	Cytoplasm	Polymorphism	na	Ichthyosis	na	na	Protease inhibitor; Thiol protease inhibitor	Acetylation	3D-structure	cell-cell adhesion {GO:0098609}; cornification {GO:0070268}; keratinocyte differentiation {GO:0030216}; negative regulation of peptidase activity {GO:0010466}; negative regulation of proteolysis {GO:0045861}; peptide cross-linking {GO:0018149}	cornified envelope {GO:0001533}; cytoplasm {GO:0005737}; cytosol {GO:0005829}; extracellular space {GO:0005615}; nucleus {GO:0005634}	cysteine-type endopeptidase inhibitor activity {GO:0004869}; protease binding {GO:0002020}; protein binding, bridging {GO:0030674}; structural molecule activity {GO:0005198}	na	Formation of the cornified envelope {R-HSA-6809371}
98	1	sp|P05455|LA_HUMAN		12.3	408	46836	Lupus La protein OS=Homo sapiens OX=9606 GN=SSB PE=1 SV=2	6	6	1	3	3	3	3	3	3		Lupus La protein	La autoantigen; La ribonucleoprotein; Sjoegren syndrome type B antigen (SS-B)	LA_HUMAN	P05455	Q15367; Q53XJ4	SSB	na	Homo sapiens (Human)	9606	P05455	3D-structure; Acetylation; Nucleus; Phosphoprotein; RNA-binding; Systemic lupus erythematosus	na	Nucleus	na	na	Systemic lupus erythematosus	na	na	RNA-binding	Acetylation; Phosphoprotein	3D-structure	histone mRNA metabolic process {GO:0008334}; IRES-dependent viral translational initiation {GO:0075522}; nuclear histone mRNA catabolic process {GO:0071045}; protein localization to cytoplasmic stress granule {GO:1903608}; tRNA 3'-end processing {GO:0042780}; tRNA 5'-leader removal {GO:0001682}; tRNA export from nucleus {GO:0006409}; tRNA modification {GO:0006400}; tRNA processing {GO:0008033}	cytoplasm {GO:0005737}; nuclear chromosome, telomeric region {GO:0000784}; nucleus {GO:0005634}; ribonucleoprotein complex {GO:1990904}	mRNA binding {GO:0003729}; poly(U) RNA binding {GO:0008266}; RNA binding {GO:0003723}; sequence-specific mRNA binding {GO:1990825}; tRNA binding {GO:0000049}	na	RNA Polymerase III Transcription Termination {R-HSA-73980}; RNA Polymerase III Abortive And Retractive Initiation {R-HSA-749476}
129	1	sp|P09972|ALDOC_HUMAN		14.8	364	39455	Fructose-bisphosphate aldolase C OS=Homo sapiens OX=9606 GN=ALDOC PE=1 SV=2	6	5	0.833	3	3	2	3	2.222	3	sp|P04075|ALDOA_HUMAN, sp|P09972|ALDOC_HUMAN	Fructose-bisphosphate aldolase C	Brain-type aldolase	ALDOC_HUMAN	P09972	B2R5R3; Q3SYL3; Q6FH94; Q6P0L5	ALDOC	ALDC	Homo sapiens (Human)	9606	P09972	3D-structure; Acetylation; Glycolysis; Lyase; Phosphoprotein; Schiff base	Glycolysis	na	na	na	na	na	Schiff base	Lyase	Acetylation; Phosphoprotein	3D-structure	canonical glycolysis {GO:0061621}; epithelial cell differentiation {GO:0030855}; fructose 1,6-bisphosphate metabolic process {GO:0030388}; fructose metabolic process {GO:0006000}; gluconeogenesis {GO:0006094}; neutrophil degranulation {GO:0043312}	cytoskeleton {GO:0005856}; cytosol {GO:0005829}; extracellular exosome {GO:0070062}; extracellular region {GO:0005576}; ficolin-1-rich granule lumen {GO:1904813}; secretory granule lumen {GO:0034774}; tertiary granule lumen {GO:1904724}	cytoskeletal protein binding {GO:0008092}; fructose-bisphosphate aldolase activity {GO:0004332}	Carbohydrate degradation; glycolysis; D-glyceraldehyde 3- phosphate and glycerone phosphate from D-glucose: step 4/4.	Neutrophil degranulation {R-HSA-6798695}; Glycolysis {R-HSA-70171}; Gluconeogenesis {R-HSA-70263}
250	1	sp|P35637|FUS_HUMAN		13.3	526	53425	RNA-binding protein FUS OS=Homo sapiens OX=9606 GN=FUS PE=1 SV=1	6	6	1	3	3	3	3	3	3		RNA-binding protein FUS	75 kDa DNA-pairing protein; Oncogene FUS; Oncogene TLS; POMp75; Translocated in liposarcoma protein	FUS_HUMAN	P35637	Q9H4A8	FUS	TLS	Homo sapiens (Human)	9606	P35637	3D-structure; Alternative splicing; Amyotrophic lateral sclerosis; Chromosomal rearrangement; Disease mutation; DNA-binding; Isopeptide bond; Metal-binding; Methylation; Neurodegeneration; Nucleus; Phosphoprotein; Polymorphism; Proto-oncogene; Repeat; RNA-binding; Ubl conjugation; Zinc; Zinc-finger	na	Nucleus	Alternative splicing; Chromosomal rearrangement; Polymorphism	na	Amyotrophic lateral sclerosis; Disease mutation; Neurodegeneration; Proto-oncogene	Repeat; Zinc-finger	Metal-binding; Zinc	DNA-binding; RNA-binding	Isopeptide bond; Methylation; Phosphoprotein; Ubl conjugation	3D-structure	cellular response to calcium ion {GO:0071277}; mRNA splicing, via spliceosome {GO:0000398}; regulation of transcription, DNA-templated {GO:0006355}	dendritic spine head {GO:0044327}; nucleoplasm {GO:0005654}; nucleus {GO:0005634}; perikaryon {GO:0043204}; perinuclear region of cytoplasm {GO:0048471}; polysome {GO:0005844}	DNA binding {GO:0003677}; estrogen receptor binding {GO:0030331}; identical protein binding {GO:0042802}; ionotropic glutamate receptor binding {GO:0035255}; metal ion binding {GO:0046872}; myosin V binding {GO:0031489}; retinoid X receptor binding {GO:0046965}; RNA binding {GO:0003723}; thyroid hormone receptor binding {GO:0046966}; transcription coactivator activity {GO:0003713}	na	mRNA Splicing - Major Pathway {R-HSA-72163}
401	1	sp|Q02790|FKBP4_HUMAN		6.3	459	51804	Peptidyl-prolyl cis-trans isomerase FKBP4 OS=Homo sapiens OX=9606 GN=FKBP4 PE=1 SV=3	6	6	1	3	3	3	3	3	3		Peptidyl-prolyl cis-trans isomerase FKBP4, N-terminally processed	51 kDa FK506-binding protein (FKBP51); 52 kDa FK506-binding protein (52 kDa FKBP; FKBP-52); 59 kDa immunophilin (p59); FK506-binding protein 4 (FKBP-4); FKBP59; HSP-binding immunophilin (HBI); Immunophilin FKBP52; Rotamase	FKBP4_HUMAN	Q02790	D3DUQ1; Q9UCP1; Q9UCV7	FKBP4	FKBP52	Homo sapiens (Human)	9606	Q02790	3D-structure; Acetylation; Cell projection; Chaperone; Cytoplasm; Cytoskeleton; Isomerase; Isopeptide bond; Methylation; Microtubule; Mitochondrion; Nucleus; Phosphoprotein; Polymorphism; Repeat; Rotamase; TPR repeat; Ubl conjugation	na	Cell projection; Cytoplasm; Cytoskeleton; Microtubule; Mitochondrion; Nucleus	Polymorphism	na	na	Repeat; TPR repeat	na	Chaperone; Isomerase; Rotamase	Acetylation; Isopeptide bond; Methylation; Phosphoprotein; Ubl conjugation	3D-structure	androgen receptor signaling pathway {GO:0030521}; chaperone-mediated protein folding {GO:0061077}; copper ion transport {GO:0006825}; embryo implantation {GO:0007566}; male sex differentiation {GO:0046661}; negative regulation of microtubule polymerization {GO:0031115}; negative regulation of microtubule polymerization or depolymerization {GO:0031111}; negative regulation of neuron projection dev…	axonal growth cone {GO:0044295}; cytoplasm {GO:0005737}; cytosol {GO:0005829}; extracellular exosome {GO:0070062}; microtubule {GO:0005874}; mitochondrion {GO:0005739}; neuronal cell body {GO:0043025}; nucleoplasm {GO:0005654}; perinuclear region of cytoplasm {GO:0048471}; protein-containing complex {GO:0032991}	ATP binding {GO:0005524}; copper-dependent protein binding {GO:0032767}; FK506 binding {GO:0005528}; glucocorticoid receptor binding {GO:0035259}; GTP binding {GO:0005525}; heat shock protein binding {GO:0031072}; peptidyl-prolyl cis-trans isomerase activity {GO:0003755}; phosphoprotein binding {GO:0051219}; protein binding, bridging {GO:0030674}; RNA binding {GO:0003723}; tau protein binding {GO…	na	HSP90 chaperone cycle for steroid hormone receptors (SHR) {R-HSA-3371497}; Attenuation phase {R-HSA-3371568}; ESR-mediated signaling {R-HSA-8939211}; Estrogen-dependent gene expression {R-HSA-9018519}
[truncated: 348 more rows]

## Sheet: comet.params
# comet_version 2016.01 rev. 2
# Comet MS/MS search engine parameters file.
# Everything following the '#' symbol is treated as a comment.
database_name = C:/Users/PSR_Core/Box Sync/Databases/uniprot/UniProt_2018.11/2018.11_UP000005640_9606_Homo_sapiens_canonical_both.fasta
decoy_search = 0 # 0=no (default), 1=concatenated search, 2=separate search
num_threads = 20 # 0=poll CPU to set num threads; else specify num threads directly (max 64)
#
# masses
#
peptide_mass_tolerance = 1.25
peptide_mass_units = 0 # 0=amu, 1=mmu, 2=ppm
mass_type_parent = 1 # 0=average masses, 1=monoisotopic masses
mass_type_fragment = 1 # 0=average masses, 1=monoisotopic masses
precursor_tolerance_type = 0 # 0=MH+ (default), 1=precursor m/z; only valid for amu/mmu tolerances
isotope_error = 0 # 0=off, 1=on -1/0/1/2/3 (standard C13 error), 2= -8/-4/0/4/8 (for +4/+8 labeling)
#
# search enzyme
#
search_enzyme_number = 1 # choose from list at end of this params file
num_enzyme_termini = 2 # 1 (semi-digested), 2 (fully digested, default), 8 C-term unspecific , 9 N-term unspecific
allowed_missed_cleavage = 2 # maximum value is 5; for enzyme search
#
# Up to 9 variable modifications are supported
# format: <mass> <residues> <0=variable/else binary> <max_mods_per_peptide> <term_distance> <n/c-term> <required>
[truncated: 121 more rows]
