# Supplementary material for: Protein arginine methyltransferase 5 is essential for oncogene product EWSR1-ATF1-mediated gene transcription in clear cell sarcoma
Source: J Biol Chem. 2022 Aug 27;298(10):102434. doi: 10.1016/j.jbc.2022.102434 (PMC9513783; doi:10.1016/j.jbc.2022.102434)
Supplement: Table S2 [file mmc3.xlsx]

## Sheet: Sheet1
source	term_name	term_id	adjusted_p_value	negative_log10_of_adjusted_p_value	term_size	query_size	intersection_size	effective_domain_size	intersections
GO:BP	mRNA catabolic process	GO:0006402	1.23423e-23	22.9086	388	157	36	18123	P36578,P60866,P62979,P62847,P11142,P08865,P15880,P26373,P62249,P38919,P46781,P62891,P67809,P62888,Q14103,P05387,P40429,P46776,P62195,P62333,Q02543,Q92973,Q00839,P11940,Q92945,P55036,Q8NC51,P52272,P63104,P61353,P62917,Q9Y2L1,P13489,P31946,P62244,Q99460
GO:BP	RNA catabolic process	GO:0006401	4.84329e-22	21.3149	431	157	36	18123	P36578,P60866,P62979,P62847,P11142,P08865,P15880,P26373,P62249,P38919,P46781,P62891,P67809,P62888,Q14103,P05387,P40429,P46776,P62195,P62333,Q02543,Q92973,Q00839,P11940,Q92945,P55036,Q8NC51,P52272,P63104,P61353,P62917,Q9Y2L1,P13489,P31946,P62244,Q99460
GO:BP	nucleobase-containing compound catabolic process	GO:0034655	6.3439e-22	21.1976	573	157	40	18123	P36578,P60866,P62979,P62847,P11142,P09429,P08865,P15880,P26373,P23526,P62249,P38919,P46781,P62891,P67809,P62888,Q14103,O95831,P05387,P40429,P46776,P62195,P62333,Q02543,Q92973,Q00839,P11940,Q92945,Q14974,P55036,Q8NC51,P52272,P63104,P61353,P62917,Q9Y2L1,P13489,P31946,P62244,Q99460
GO:BP	heterocycle catabolic process	GO:0046700	9.59427e-22	21.018	617	157	41	18123	P36578,P60866,P62979,P62847,P11142,P09429,P02760,P08865,P15880,P26373,P23526,P62249,P38919,P46781,P62891,P67809,P62888,Q14103,O95831,P05387,P40429,P46776,P62195,P62333,Q02543,Q92973,Q00839,P11940,Q92945,Q14974,P55036,Q8NC51,P52272,P63104,P61353,P62917,Q9Y2L1,P13489,P31946,P62244,Q99460
GO:BP	cellular nitrogen compound catabolic process	GO:0044270	1.39086e-21	20.8567	623	157	41	18123	P36578,P60866,P62979,P62847,P11142,P09429,P02760,P08865,P15880,P26373,P23526,P62249,P38919,P46781,P62891,P67809,P62888,Q14103,O95831,P05387,P40429,P46776,P62195,P62333,Q02543,Q92973,Q00839,P11940,Q92945,Q14974,P55036,Q8NC51,P52272,P63104,P61353,P62917,Q9Y2L1,P13489,P31946,P62244,Q99460
GO:BP	aromatic compound catabolic process	GO:0019439	3.06677e-21	20.5133	636	157	41	18123	P36578,P60866,P62979,P62847,P11142,P09429,P02760,P08865,P15880,P26373,P23526,P62249,P38919,P46781,P62891,P67809,P62888,Q14103,O95831,P05387,P40429,P46776,P62195,P62333,Q02543,Q92973,Q00839,P11940,Q92945,Q14974,P55036,Q8NC51,P52272,P63104,P61353,P62917,Q9Y2L1,P13489,P31946,P62244,Q99460
GO:BP	organic cyclic compound catabolic process	GO:1901361	1.58372e-20	19.8003	664	157	41	18123	P36578,P60866,P62979,P62847,P11142,P09429,P02760,P08865,P15880,P26373,P23526,P62249,P38919,P46781,P62891,P67809,P62888,Q14103,O95831,P05387,P40429,P46776,P62195,P62333,Q02543,Q92973,Q00839,P11940,Q92945,Q14974,P55036,Q8NC51,P52272,P63104,P61353,P62917,Q9Y2L1,P13489,P31946,P62244,Q99460
GO:BP	viral process	GO:0016032	9.13726e-20	19.0392	1011	157	48	18123	P36578,P60866,P60842,P07900,P05141,P08238,P62937,P62979,P62847,Q12906,P11142,P49411,P09651,P09429,P12236,P26038,P02760,P08865,P15880,P26373,P12004,P62249,P46781,P62891,P62888,P05387,P40429,P46776,Q02543,Q07021,O75821,P06241,P19474,P20339,Q16576,Q92973,Q00839,P11940,P07355,Q99623,Q14974,P23284,P61353,P62820,P62917,P31946,P62244,Q13283
GO:BP	establishment of protein localization to organelle	GO:0072594	3.86081e-18	17.4133	523	157	35	18123	P36578,P60866,P07900,P08238,P62979,P62847,P11142,P17987,Q99832,P12236,P78371,P08865,P15880,P26373,P62249,P46781,P62891,P62888,Q9Y230,O95831,P05387,P40429,P46776,Q02543,Q92973,Q99623,P50990,Q14974,P48643,P63104,P61353,P62917,P31689,P31946,P62244
GO:BP	cytoplasmic translation	GO:0002181	8.66794e-18	17.0621	149	157	22	18123	P36578,P60866,P13639,P60842,P62979,P62847,P14618,P08865,P15880,P26373,P62249,P46781,P62891,P62888,P05387,P40429,P46776,Q02543,O75821,P61353,P62917,P62244
GO:BP	establishment of localization in cell	GO:0051649	3.68772e-17	16.4332	2778	157	73	18123	P07437,P68371,P68363,Q71U36,P60709,Q9BQE3,P36578,P60866,P13639,P06576,P07900,P08238,P62937,Q12905,P62979,P68104,Q08554,P62847,P06744,P11142,P14618,P38646,P09651,P09429,P12236,P61626,Q9UQ80,P26038,P61158,P68871,P78371,P08865,P15880,P26373,P62249,P38919,P46781,P62891,P18669,P62888,O95831,P05387,P08758,P40429,P46776,Q02543,P06241,P20339,P31151,Q92973,Q00839,P07355,Q99623,P05023,P50990,Q14974,P09211,…
GO:BP	mRNA metabolic process	GO:0016071	7.38782e-17	16.1315	880	157	42	18123	P36578,P60866,P62979,P62847,P11142,P09651,O14744,P08865,P15880,P26373,P62249,P38919,P46781,P62891,P67809,P62888,Q14103,P05387,P40429,P46776,P62195,P62333,Q02543,Q07021,Q92973,Q00839,P11940,Q92945,Q92841,P55036,Q8NC51,P52272,P63104,P61353,P62917,Q13838,Q15233,Q9Y2L1,P13489,P31946,P62244,Q99460
GO:BP	nuclear-transcribed mRNA catabolic process, nonsense-mediated decay	GO:0000184	8.05927e-17	16.0937	123	157	20	18123	P36578,P60866,P62979,P62847,P08865,P15880,P26373,P62249,P38919,P46781,P62891,P62888,P05387,P40429,P46776,Q02543,P11940,P61353,P62917,P62244
GO:BP	SRP-dependent cotranslational protein targeting to membrane	GO:0006614	4.45672e-16	15.351	96	157	18	18123	P36578,P60866,P62979,P62847,P08865,P15880,P26373,P62249,P46781,P62891,P62888,P05387,P40429,P46776,Q02543,P61353,P62917,P62244
GO:BP	cellular localization	GO:0051641	1.35249e-15	14.8689	3519	157	80	18123	P07437,P68371,P68363,Q71U36,P60709,Q9BQE3,P36578,P60866,P13639,P06576,P07900,P08238,P62937,Q12905,P62979,P68104,Q08554,P62847,P06744,P11142,P14618,P38646,P17987,Q99832,P09651,P09429,P12236,P61626,Q9UQ80,P26038,P61158,P68871,P78371,P08865,P15880,P26373,P62249,P38919,P46781,P62891,P67809,P18669,P62888,Q9Y230,O95831,P05387,P08758,P40429,P46776,Q02543,P06241,P20339,P31151,Q92973,Q00839,P07355,Q99623,…
GO:BP	cotranslational protein targeting to membrane	GO:0006613	1.41295e-15	14.8499	102	157	18	18123	P36578,P60866,P62979,P62847,P08865,P15880,P26373,P62249,P46781,P62891,P62888,P05387,P40429,P46776,Q02543,P61353,P62917,P62244
GO:BP	protein localization to organelle	GO:0033365	3.13177e-15	14.5042	974	157	42	18123	P36578,P60866,P07900,P08238,P62979,P62847,P11142,P17987,Q99832,P12236,P26038,P78371,P08865,P15880,P26373,P62249,P46781,P62891,P67809,P62888,Q9Y230,O95831,P05387,P40429,P46776,Q02543,P06241,Q92973,Q00839,Q99623,P50990,Q14974,P48643,P63104,P61353,P62917,P10599,P18085,P31689,P31946,P62244,Q9GZZ8
GO:BP	protein targeting to ER	GO:0045047	6.94969e-15	14.158	111	157	18	18123	P36578,P60866,P62979,P62847,P08865,P15880,P26373,P62249,P46781,P62891,P62888,P05387,P40429,P46776,Q02543,P61353,P62917,P62244
GO:BP	establishment of protein localization to endoplasmic reticulum	GO:0072599	1.34664e-14	13.8707	115	157	18	18123	P36578,P60866,P62979,P62847,P08865,P15880,P26373,P62249,P46781,P62891,P62888,P05387,P40429,P46776,Q02543,P61353,P62917,P62244
GO:BP	ribonucleoprotein complex biogenesis	GO:0022613	1.8279e-14	13.738	473	157	30	18123	P36578,P07900,P08238,P62847,Q9UQ80,O14744,Q15185,P08865,P15880,P26373,P62249,Q9Y265,P38919,P46781,P62891,P62888,Q9UNQ2,Q9Y230,P05387,P40429,P46776,Q02543,Q07021,Q9H7H0,O75821,Q92841,P61353,P62917,Q13838,Q9Y2L1
GO:BP	translation	GO:0006412	6.5169e-14	13.186	804	157	37	18123	P36578,P60866,P13639,P60842,P62979,P68104,P62847,Q12906,P14618,P49411,Q9UQ80,P08865,P15880,P26373,P62249,P38919,P46781,P62891,P67809,P54577,P62888,Q14103,P05387,P40429,P46776,Q02543,Q07021,Q9H7H0,O75821,P11940,Q92945,P61353,P62917,Q13838,Q15181,Q9Y2L1,P62244
GO:BP	cellular macromolecule catabolic process	GO:0044265	1.17243e-13	12.9309	1244	157	45	18123	P36578,P60866,P07900,P08238,P62979,P62847,P11142,P09429,P26038,P08865,P15880,P26373,P62249,P38919,P46781,P62891,P67809,P62888,Q14103,O95831,P05387,P40429,P46776,P62195,P62333,P68400,Q02543,Q92973,Q00839,P11940,P07355,Q92945,Q14974,P55036,Q8NC51,P52272,P63104,P61353,P62917,Q9Y2L1,P13489,P31946,P62244,Q92890,Q99460
GO:BP	translational initiation	GO:0006413	1.31802e-13	12.8801	203	157	21	18123	P36578,P60866,P60842,P62979,P62847,P08865,P15880,P26373,P62249,P46781,P62891,P62888,P05387,P40429,P46776,Q02543,O75821,P11940,P61353,P62917,P62244
GO:BP	amide biosynthetic process	GO:0043604	1.38671e-13	12.858	975	157	40	18123	P36578,P60866,P13639,P60842,P62979,P68104,P62847,Q12906,P08243,P14618,P49411,Q9UQ80,P08865,P15880,P26373,P62249,P38919,P46781,P62891,P67809,P54577,P62888,Q14103,P05387,P40429,P46776,Q02543,Q07021,Q9H7H0,O75821,P11177,P11940,Q92945,P61353,P62917,Q13838,Q15181,Q9Y2L1,P10515,P62244
GO:BP	peptide biosynthetic process	GO:0043043	2.12946e-13	12.6717	834	157	37	18123	P36578,P60866,P13639,P60842,P62979,P68104,P62847,Q12906,P14618,P49411,Q9UQ80,P08865,P15880,P26373,P62249,P38919,P46781,P62891,P67809,P54577,P62888,Q14103,P05387,P40429,P46776,Q02543,Q07021,Q9H7H0,O75821,P11940,Q92945,P61353,P62917,Q13838,Q15181,Q9Y2L1,P62244
GO:BP	nuclear-transcribed mRNA catabolic process	GO:0000956	3.90213e-13	12.4087	214	157	21	18123	P36578,P60866,P62979,P62847,P08865,P15880,P26373,P62249,P38919,P46781,P62891,P62888,P05387,P40429,P46776,Q02543,P11940,P61353,P62917,Q9Y2L1,P62244
GO:BP	macromolecule catabolic process	GO:0009057	5.83108e-13	12.2343	1479	157	48	18123	P36578,P60866,P07900,P08238,P62979,P68104,P62847,P11142,P09429,P26038,P02760,P08865,P15880,P26373,P62249,P38919,P46781,P62891,P67809,P62888,Q14103,O95831,P05387,P40429,P46776,P62195,P62333,P68400,Q02543,P06241,Q92973,Q00839,P11940,P07355,Q92945,Q14974,P55036,Q8NC51,P52272,P63104,P61353,P62917,Q9Y2L1,P13489,P31946,P62244,Q92890,Q99460
GO:BP	protein localization to endoplasmic reticulum	GO:0070972	8.37844e-13	12.0768	144	157	18	18123	P36578,P60866,P62979,P62847,P08865,P15880,P26373,P62249,P46781,P62891,P62888,P05387,P40429,P46776,Q02543,P61353,P62917,P62244
GO:BP	viral transcription	GO:0019083	3.30244e-12	11.4812	181	157	19	18123	P36578,P60866,P62979,P62847,P08865,P15880,P26373,P62249,P46781,P62891,P62888,P05387,P40429,P46776,Q02543,P19474,P61353,P62917,P62244
GO:BP	peptide metabolic process	GO:0006518	1.0906e-11	10.9623	998	157	38	18123	P36578,P60866,P13639,P60842,P62979,P68104,P62847,Q12906,P14618,P49411,Q9UQ80,P08865,P15880,P26373,P62249,P38919,P46781,P62891,P67809,P54577,P62888,Q14103,P05387,P40429,P46776,Q02543,Q07021,Q9H7H0,O75821,P11940,Q92945,P09211,P61353,P62917,Q13838,Q15181,Q9Y2L1,P62244
GO:BP	negative regulation of gene expression	GO:0010629	1.16143e-11	10.935	1470	157	46	18123	O75688,P36578,P60866,P08238,P62979,P62847,Q12906,P11142,P09429,P08865,P15880,P26373,P62249,P38919,P46781,P62891,P67809,P62888,Q14103,P05387,P40429,P46776,P62195,P62333,Q02543,Q07021,P06241,Q16576,Q92973,Q00839,P11940,Q92945,Q92841,P55036,Q8NC51,P09211,P52272,P63104,P61353,P62917,Q9Y2L1,P13489,P31946,P62244,Q92890,Q99460
GO:BP	protein targeting	GO:0006605	1.83624e-11	10.7361	400	157	25	18123	P36578,P60866,P07900,P62979,P62847,P11142,P12236,P08865,P15880,P26373,P62249,P46781,P62891,P62888,O95831,P05387,P40429,P46776,Q02543,P06241,P63104,P61353,P62917,P31946,P62244
GO:BP	establishment of localization	GO:0051234	2.05942e-11	10.6863	5364	157	93	18123	P07437,P68371,P68363,Q71U36,P12273,P60709,Q9BQE3,P36578,P60866,Q9NP55,P52732,P13639,P06576,P07900,P05141,P08238,P62937,Q12905,P62979,P69905,P68104,Q08554,P62847,P06744,P11142,P14618,P38646,P17987,Q99832,P09651,P09429,P12236,P61626,Q92598,Q9UQ80,P26038,P61158,P68871,P02760,P78371,P08865,P15880,P26373,P62249,P38919,P46781,P62891,P67809,P18669,P62888,Q9Y230,O95831,P05387,P08758,P40429,P46776,P62195,…
GO:BP	protein folding	GO:0006457	2.21214e-11	10.6552	230	157	20	18123	P07900,P08238,P62937,P11142,P38646,P17987,Q99832,Q92598,Q15185,P78371,P61604,Q9Y230,P68400,P30101,P50990,Q15084,P48643,P23284,P04899,P31689
GO:BP	transport	GO:0006810	3.83816e-11	10.4159	5214	157	91	18123	P07437,P68371,P68363,Q71U36,P12273,P60709,Q9BQE3,P36578,P60866,Q9NP55,P52732,P13639,P06576,P07900,P05141,P08238,P62937,Q12905,P62979,P69905,P68104,Q08554,P62847,P06744,P11142,P14618,P38646,P17987,Q99832,P09651,P09429,P12236,P61626,Q92598,Q9UQ80,P26038,P61158,P68871,P02760,P78371,P08865,P15880,P26373,P62249,P38919,P46781,P62891,P67809,P18669,P62888,O95831,P05387,P08758,P40429,P46776,P62195,P62333,…
GO:BP	viral gene expression	GO:0019080	3.9291e-11	10.4057	237	157	20	18123	P36578,P60866,P62979,P62847,P08865,P15880,P26373,P62249,P46781,P62891,P62888,P05387,P40429,P46776,Q02543,O75821,P19474,P61353,P62917,P62244
GO:BP	cellular amide metabolic process	GO:0043603	5.546e-11	10.256	1284	157	42	18123	P36578,P60866,P13639,P60842,P62979,P68104,P62847,Q12906,P08243,P14618,P49411,Q9UQ80,P08865,P15880,P26373,P62249,P38919,P46781,P62891,P67809,P18669,P54577,P62888,Q14103,P05387,P40429,P46776,Q02543,Q07021,Q9H7H0,O75821,P11177,P11940,Q92945,P09211,P61353,P62917,Q13838,Q15181,Q9Y2L1,P10515,P62244
GO:BP	cellular catabolic process	GO:0044248	7.0009e-11	10.1548	2381	157	58	18123	P36578,P60866,P07900,P05141,P08238,P62979,P69905,P68104,P62847,P11142,P09429,P26038,P68871,P02760,P08865,P15880,P26373,P23526,P62249,P38919,P46781,P62891,P67809,P18669,P62888,Q14103,O95831,P05387,P40429,P46776,P62195,P62333,P68400,Q02543,Q13867,P19474,P20339,Q92973,Q00839,P11940,P07355,Q92945,Q99623,Q14974,P55036,Q8NC51,P52272,P63104,P61353,P62820,P62917,Q9Y2L1,P13489,P31946,P62244,Q92890,Q99460,…
GO:BP	catabolic process	GO:0009056	8.88448e-11	10.0514	2779	157	63	18123	P36578,P60866,P00558,P07900,P05141,P08238,P06733,P62979,P69905,P68104,P62847,P06744,P11142,P14618,P09429,P26038,P68871,P02760,P08865,P15880,P26373,P23526,P62249,P38919,P46781,P62891,P67809,P18669,P62888,Q14103,O95831,P05387,P40429,P46776,P62195,P62333,P68400,Q02543,Q13867,P06241,P19474,P20339,Q92973,Q00839,P11940,P07355,Q92945,Q99623,Q14974,P55036,Q8NC51,P52272,P63104,P61353,P62820,P62917,Q9Y2L1,…
GO:BP	protein targeting to membrane	GO:0006612	1.11347e-10	9.95332	219	157	19	18123	P36578,P60866,P62979,P62847,P08865,P15880,P26373,P62249,P46781,P62891,P62888,P05387,P40429,P46776,Q02543,P06241,P61353,P62917,P62244
GO:BP	cellular protein localization	GO:0034613	1.42414e-10	9.84645	1842	157	50	18123	P60709,P36578,P60866,P07900,P08238,P62979,P62847,P11142,P38646,P17987,Q99832,P12236,P26038,P78371,P08865,P15880,P26373,P62249,P46781,P62891,P67809,P62888,Q9Y230,O95831,P05387,P40429,P46776,Q02543,P06241,P20339,Q92973,Q00839,P07355,Q99623,P50990,Q14974,P48643,P63104,P61353,P62820,P62917,Q15019,P10599,P18085,P31689,P31946,P61204,P62244,Q92890,Q9GZZ8
GO:BP	cellular macromolecule localization	GO:0070727	1.91073e-10	9.7188	1856	157	50	18123	P60709,P36578,P60866,P07900,P08238,P62979,P62847,P11142,P38646,P17987,Q99832,P12236,P26038,P78371,P08865,P15880,P26373,P62249,P46781,P62891,P67809,P62888,Q9Y230,O95831,P05387,P40429,P46776,Q02543,P06241,P20339,Q92973,Q00839,P07355,Q99623,P50990,Q14974,P48643,P63104,P61353,P62820,P62917,Q15019,P10599,P18085,P31689,P31946,P61204,P62244,Q92890,Q9GZZ8
GO:BP	intracellular transport	GO:0046907	2.06521e-10	9.68504	1723	157	48	18123	P07437,P68363,Q71U36,Q9BQE3,P36578,P60866,P06576,P07900,P08238,P62979,P62847,P11142,P38646,P09651,P12236,P26038,P08865,P15880,P26373,P62249,P38919,P46781,P62891,P62888,O95831,P05387,P40429,P46776,Q02543,P06241,P20339,Q92973,Q00839,P07355,Q99623,Q14974,P63104,P52907,P61353,P62820,P62917,Q13838,P10599,P18085,P31946,P61204,P62244,Q92890
GO:BP	intracellular protein transport	GO:0006886	3.06603e-10	9.51342	995	157	36	18123	P36578,P60866,P07900,P08238,P62979,P62847,P11142,P38646,P12236,P08865,P15880,P26373,P62249,P46781,P62891,P62888,O95831,P05387,P40429,P46776,Q02543,P06241,P20339,Q92973,Q99623,Q14974,P63104,P61353,P62820,P62917,P10599,P18085,P31946,P61204,P62244,Q92890
GO:BP	ribosome biogenesis	GO:0042254	3.14573e-10	9.50228	335	157	22	18123	P36578,P62847,Q9UQ80,P08865,P15880,P26373,P62249,P38919,P46781,P62891,P62888,Q9UNQ2,P05387,P40429,P46776,Q02543,Q07021,Q9H7H0,Q92841,P61353,P62917,Q9Y2L1
GO:BP	organic substance catabolic process	GO:1901575	7.85855e-10	9.10466	2289	157	55	18123	P36578,P60866,P00558,P07900,P08238,P06733,P62979,P68104,P62847,P06744,P11142,P14618,P09429,P26038,P02760,P08865,P15880,P26373,P23526,P62249,P38919,P46781,P62891,P67809,P18669,P62888,Q14103,O95831,P05387,P40429,P46776,P62195,P62333,P68400,Q02543,Q13867,P06241,Q92973,Q00839,P11940,P07355,Q92945,Q14974,P55036,Q8NC51,P52272,P63104,P61353,P62917,Q9Y2L1,P13489,P31946,P62244,Q92890,Q99460
GO:BP	neutrophil degranulation	GO:0043312	1.29161e-09	8.88887	483	157	25	18123	P07437,P68371,P13639,P07900,P08238,P62937,Q12905,P68104,Q08554,P06744,P11142,P14618,P09429,P61626,Q9UQ80,P68871,P78371,P18669,P31151,P07355,P50990,Q14974,P09211,O75131,Q99460
GO:BP	neutrophil activation involved in immune response	GO:0002283	1.62267e-09	8.78977	488	157	25	18123	P07437,P68371,P13639,P07900,P08238,P62937,Q12905,P68104,Q08554,P06744,P11142,P14618,P09429,P61626,Q9UQ80,P68871,P78371,P18669,P31151,P07355,P50990,Q14974,P09211,O75131,Q99460
GO:BP	neutrophil mediated immunity	GO:0002446	2.77468e-09	8.55679	500	157	25	18123	P07437,P68371,P13639,P07900,P08238,P62937,Q12905,P68104,Q08554,P06744,P11142,P14618,P09429,P61626,Q9UQ80,P68871,P78371,P18669,P31151,P07355,P50990,Q14974,P09211,O75131,Q99460
GO:BP	neutrophil activation	GO:0042119	3.02966e-09	8.51861	502	157	25	18123	P07437,P68371,P13639,P07900,P08238,P62937,Q12905,P68104,Q08554,P06744,P11142,P14618,P09429,P61626,Q9UQ80,P68871,P78371,P18669,P31151,P07355,P50990,Q14974,P09211,O75131,Q99460
GO:BP	rRNA processing	GO:0006364	3.43343e-09	8.46427	265	157	19	18123	P36578,P62847,Q9UQ80,P15880,P26373,P62249,P38919,P46781,P62891,P62888,Q9UNQ2,P05387,P40429,P46776,Q02543,Q92841,P61353,P62917,Q9Y2L1
GO:BP	negative regulation of macromolecule metabolic process	GO:0010605	3.64343e-09	8.43849	3262	157	66	18123	O75688,P36578,P60866,P08238,P06733,P62937,P62979,P62847,Q12906,P06744,P11142,P09651,P09429,Q9UQ80,O14744,P02760,P08865,P15880,P26373,P12004,P62249,P38919,P46781,P62891,P67809,P62888,Q14103,Q9Y230,P05387,P40429,P46776,P62195,P62333,P68400,Q02543,Q07021,P06241,P19474,Q16576,Q92973,Q9BUA3,Q00839,P11940,P07355,Q92945,Q92841,Q99623,P55036,Q8NC51,P02814,P09211,P52272,P63104,P61353,P62917,Q15233,Q9Y2L1,…
GO:BP	granulocyte activation	GO:0036230	4.10779e-09	8.38639	509	157	25	18123	P07437,P68371,P13639,P07900,P08238,P62937,Q12905,P68104,Q08554,P06744,P11142,P14618,P09429,P61626,Q9UQ80,P68871,P78371,P18669,P31151,P07355,P50990,Q14974,P09211,O75131,Q99460
GO:BP	establishment of protein localization to membrane	GO:0090150	5.1277e-09	8.29008	385	157	22	18123	P36578,P60866,P07900,P62979,P62847,P08865,P15880,P26373,P62249,P46781,P62891,P62888,P05387,P40429,P46776,Q02543,P06241,P63104,P61353,P62917,P31946,P62244
GO:BP	cellular component biogenesis	GO:0044085	5.57758e-09	8.25355	3377	157	67	18123	P07437,P68371,P35749,Q71U36,P60709,P36578,P52732,P07900,P68032,P08238,P62979,P62847,P07737,P11142,P38646,P17987,P09429,Q9UQ80,P26038,O14744,P61158,Q15185,P78371,P08865,P15880,P26373,P13797,P62249,Q9Y265,P38919,P46781,P62891,P62888,Q9UNQ2,Q9Y230,O95831,P05387,P40429,P46776,P62195,P62333,Q02543,Q07021,Q9H7H0,O75821,P20339,Q16576,Q92973,Q9Y6A4,Q00839,P07355,Q92841,P50990,Q14974,P55036,P63104,P52907,…
GO:BP	rRNA metabolic process	GO:0016072	6.61054e-09	8.17976	275	157	19	18123	P36578,P62847,Q9UQ80,P15880,P26373,P62249,P38919,P46781,P62891,P62888,Q9UNQ2,P05387,P40429,P46776,Q02543,Q92841,P61353,P62917,Q9Y2L1
GO:BP	leukocyte degranulation	GO:0043299	1.37713e-08	7.86102	538	157	25	18123	P07437,P68371,P13639,P07900,P08238,P62937,Q12905,P68104,Q08554,P06744,P11142,P14618,P09429,P61626,Q9UQ80,P68871,P78371,P18669,P31151,P07355,P50990,Q14974,P09211,O75131,Q99460
GO:BP	organonitrogen compound biosynthetic process	GO:1901566	2.37283e-08	7.62473	1889	157	47	18123	O75688,P36578,P60866,P13639,P06576,P60842,P06733,P12277,P62979,P68104,P62847,Q12906,P08243,P14618,P49411,Q9UQ80,P54886,P08865,P15880,P26373,P62249,P38919,P46781,P62891,P67809,P54577,P62888,Q14103,P05387,P40429,P46776,P68400,Q02543,Q07021,Q9H7H0,O75821,P11177,P11940,Q92945,P09211,P61353,P62917,Q13838,Q15181,Q9Y2L1,P10515,P62244
GO:BP	myeloid cell activation involved in immune response	GO:0002275	2.40164e-08	7.61949	552	157	25	18123	P07437,P68371,P13639,P07900,P08238,P62937,Q12905,P68104,Q08554,P06744,P11142,P14618,P09429,P61626,Q9UQ80,P68871,P78371,P18669,P31151,P07355,P50990,Q14974,P09211,O75131,Q99460
GO:BP	positive regulation of DNA biosynthetic process	GO:2000573	2.55476e-08	7.59265	67	157	11	18123	P07900,P08238,P17987,Q99832,P09651,Q15185,P78371,P12004,P50990,P48643,Q13838
GO:BP	negative regulation of metabolic process	GO:0009892	2.92358e-08	7.53408	3498	157	67	18123	O75688,P36578,P60866,P08238,P06733,P62937,P62979,P62847,Q12906,P06744,P11142,P09651,P09429,Q9UQ80,O14744,P02760,P08865,P15880,P26373,P12004,P62249,P38919,P46781,P62891,P67809,P62888,Q14103,Q9Y230,P05387,P40429,P46776,P62195,P62333,P68400,Q02543,Q07021,P06241,P19474,Q16576,Q92973,Q9BUA3,Q00839,P11940,P07355,Q92945,Q92841,Q99623,P05023,P55036,Q8NC51,P02814,P09211,P52272,P63104,P61353,P62917,Q15233,…
GO:BP	myeloid leukocyte mediated immunity	GO:0002444	3.03219e-08	7.51824	558	157	25	18123	P07437,P68371,P13639,P07900,P08238,P62937,Q12905,P68104,Q08554,P06744,P11142,P14618,P09429,P61626,Q9UQ80,P68871,P78371,P18669,P31151,P07355,P50990,Q14974,P09211,O75131,Q99460
GO:BP	regulation of DNA biosynthetic process	GO:2000278	3.16926e-08	7.49904	112	157	13	18123	P07900,P08238,P17987,Q99832,P09651,Q15185,P78371,P12004,Q14103,Q00839,P50990,P48643,Q13838
GO:BP	biological process involved in interspecies interaction between organisms	GO:0044419	3.54837e-08	7.44997	1768	157	45	18123	P07437,O75688,P68371,Q9NP55,P00558,P07900,P81605,P08238,P06733,P62937,P62979,Q12906,P11142,P17987,P09429,P61626,P61158,P08865,P62891,Q8TDL5,P62888,P40429,P62195,P62333,Q07021,P06241,P19474,P31151,P07355,Q92841,Q99623,Q14974,P48643,P55036,P09211,P23284,P52907,P62820,Q13838,Q15233,P62244,Q13283,Q92890,Q99460,Q9GZZ8
GO:BP	positive regulation of telomerase RNA localization to Cajal body	GO:1904874	4.04885e-08	7.39267	15	157	7	18123	P17987,Q99832,P78371,Q9Y265,Q9Y230,P50990,P48643
GO:BP	DNA biosynthetic process	GO:0071897	4.496e-08	7.34717	201	157	16	18123	P07900,P08238,P62937,P62979,P17987,Q99832,P09651,Q15185,P78371,P12004,Q14103,Q00839,P50990,P48643,Q13838,Q92890
GO:BP	localization	GO:0051179	6.31641e-08	7.19953	6938	157	101	18123	P07437,Q13885,P68371,P68363,Q71U36,P12273,P60709,Q9BQE3,P36578,P60866,Q9NP55,P52732,P13639,P06576,P07900,P05141,P08238,P62937,Q12905,P62979,P69905,P68104,Q08554,P62847,P06744,P07737,P11142,P14618,P38646,P17987,Q99832,P09651,P09429,P12236,P61626,Q92598,Q9UQ80,P26038,P61158,P68871,P02760,P78371,P08865,P15880,P26373,P62249,Q9Y265,P38919,P46781,P62891,P67809,P18669,P62888,Q9Y230,O95831,P05387,P08758,…
GO:BP	biosynthetic process	GO:0009058	6.34416e-08	7.19763	6391	157	96	18123	O75688,P36578,P60866,P13639,P06576,P00558,P60842,P07900,P08238,P06733,P62937,P12277,Q12905,P62979,P68104,P62847,Q12906,P06744,P07737,P08243,P11142,P14618,P17987,P49411,Q99832,P09651,P09429,Q92598,Q9UQ80,P54886,O14744,P61158,P68871,Q15185,P78371,P08865,P15880,P26373,P12004,P62249,Q9Y265,P38919,P46781,P62891,P67809,P18669,P54577,P62888,Q14103,Q9Y230,P05387,P40429,P46776,P62195,P62333,P68400,Q01844,…
GO:BP	regulation of macromolecule metabolic process	GO:0060255	7.30384e-08	7.13645	6622	157	98	18123	O75688,P12273,P60709,P36578,P60866,P13639,P07900,P68032,P08238,P06733,P62937,Q12905,P62979,P68104,P62847,Q12906,P06744,P07737,P11142,P14618,P17987,Q99832,P09651,P09429,Q92598,Q9UQ80,P26038,O14744,P61158,Q15185,P02760,P78371,P08865,P15880,P26373,P12004,P62249,Q9Y265,P38919,P46781,P62891,P67809,P18669,P61604,P62888,Q14103,Q9UNQ2,Q9Y230,O95831,P05387,P40429,P46776,P62195,P62333,P68400,Q01844,Q02543,…
GO:BP	regulation of mRNA stability	GO:0043488	1.04216e-07	6.98207	247	157	17	18123	P62979,P11142,P67809,Q14103,P62195,P62333,Q92973,Q00839,P11940,Q92945,P55036,Q8NC51,P52272,P63104,Q9Y2L1,P31946,Q99460
GO:BP	RNA-dependent DNA biosynthetic process	GO:0006278	1.23341e-07	6.90889	77	157	11	18123	P07900,P08238,P62937,P17987,Q99832,P09651,Q15185,P78371,Q00839,P50990,P48643
GO:BP	cellular nitrogen compound metabolic process	GO:0034641	1.35687e-07	6.86746	6576	157	97	18123	P36578,P60866,P13639,P06576,P00558,P60842,P07900,P08238,P06733,P62937,Q12905,P62979,P68104,P62847,Q12906,P06744,P07737,P08243,P11142,P14618,P17987,P49411,Q99832,P09651,P09429,Q9UQ80,O14744,P61158,P68871,Q15185,P02760,P78371,P08865,P15880,P26373,P12004,P23526,P62249,Q9Y265,P38919,P46781,P62891,P67809,P18669,P29372,P54577,P62888,Q14103,Q9UNQ2,Q9Y230,O95831,P05387,P40429,P46776,P62195,P62333,Q01844,…
GO:BP	regulation of mRNA catabolic process	GO:0061013	1.71984e-07	6.76451	255	157	17	18123	P62979,P11142,P67809,Q14103,P62195,P62333,Q92973,Q00839,P11940,Q92945,P55036,Q8NC51,P52272,P63104,Q9Y2L1,P31946,Q99460
GO:BP	immune response	GO:0006955	1.86821e-07	6.72857	2544	157	54	18123	P07437,O75688,P68371,A0A075B6S2,P60709,Q9NP55,P13639,P07900,P81605,P08238,P62937,Q12905,P68104,Q08554,Q12906,P06744,P11142,P14618,P09429,P61626,Q9UQ80,P61158,P68871,P02760,P78371,P23526,P62891,Q8TDL5,P18669,P62888,P40429,P62195,P62333,Q07021,P06241,P19474,P31151,P07355,Q92841,Q99623,P50990,Q14974,P55036,P09211,P63104,P52907,P62820,Q15233,O75131,P31946,Q13283,Q92890,Q99460,Q9GZZ8
GO:BP	regulation of telomerase RNA localization to Cajal body	GO:1904872	1.95916e-07	6.70793	18	157	7	18123	P17987,Q99832,P78371,Q9Y265,Q9Y230,P50990,P48643
GO:BP	regulation of metabolic process	GO:0019222	2.09051e-07	6.67975	7175	157	102	18123	O75688,P12273,P60709,P36578,P60866,P13639,P07900,P68032,P05141,P08238,P06733,P62937,Q12905,P62979,P68104,P62847,Q12906,P06744,P07737,P11142,P14618,P17987,Q99832,P09651,P09429,Q92598,Q9UQ80,P26038,O14744,P61158,P68871,Q15185,P02760,P78371,P08865,P15880,P26373,P12004,P62249,Q9Y265,P38919,P46781,P62891,P67809,P18669,P61604,P62888,Q14103,Q9UNQ2,Q9Y230,O95831,P05387,P40429,P46776,P62195,P62333,P68400,…
GO:BP	organic substance biosynthetic process	GO:1901576	2.10323e-07	6.67711	6297	157	94	18123	O75688,P36578,P60866,P13639,P06576,P00558,P60842,P07900,P08238,P06733,P62937,P12277,Q12905,P62979,P68104,P62847,Q12906,P06744,P07737,P08243,P11142,P14618,P17987,P49411,Q99832,P09651,P09429,Q92598,Q9UQ80,P54886,O14744,P61158,Q15185,P78371,P08865,P15880,P26373,P12004,P62249,Q9Y265,P38919,P46781,P62891,P67809,P18669,P54577,P62888,Q14103,Q9Y230,P05387,P40429,P46776,P62195,P62333,P68400,Q01844,Q02543,…
GO:BP	establishment of protein localization	GO:0045184	2.15479e-07	6.66659	1866	157	45	18123	P36578,P60866,P07900,P08238,P62937,P62979,P62847,P11142,P38646,P17987,Q99832,P12236,P78371,P08865,P15880,P26373,P62249,P46781,P62891,P62888,Q9Y230,O95831,P05387,P40429,P46776,Q02543,P06241,P20339,Q92973,Q99623,P50990,P25311,Q14974,P48643,P63104,P61353,P62820,P62917,P10599,P18085,P31689,P31946,P61204,P62244,Q92890
GO:BP	regulation of RNA stability	GO:0043487	2.19444e-07	6.65868	259	157	17	18123	P62979,P11142,P67809,Q14103,P62195,P62333,Q92973,Q00839,P11940,Q92945,P55036,Q8NC51,P52272,P63104,Q9Y2L1,P31946,Q99460
GO:BP	RNA processing	GO:0006396	2.76839e-07	6.55777	1010	157	32	18123	P36578,P62847,P11142,P09651,Q9UQ80,O14744,P15880,P26373,P62249,P38919,P46781,P62891,P67809,P62888,Q14103,Q9UNQ2,P05387,P40429,P46776,Q02543,Q07021,Q8IVF2,Q00839,P11940,Q92945,Q92841,P52272,P61353,P62917,Q13838,Q15233,Q9Y2L1
GO:BP	regulation of mRNA metabolic process	GO:1903311	2.8775e-07	6.54098	384	157	20	18123	P62979,P11142,P09651,P67809,Q14103,P62195,P62333,Q07021,Q92973,Q00839,P11940,Q92945,Q92841,P55036,Q8NC51,P52272,P63104,Q9Y2L1,P31946,Q99460
GO:BP	telomerase RNA localization	GO:0090672	3.07954e-07	6.51151	19	157	7	18123	P17987,Q99832,P78371,Q9Y265,Q9Y230,P50990,P48643
GO:BP	RNA localization to nucleus	GO:0090685	3.07954e-07	6.51151	19	157	7	18123	P17987,Q99832,P78371,Q9Y265,Q9Y230,P50990,P48643
GO:BP	RNA localization to Cajal body	GO:0090670	3.07954e-07	6.51151	19	157	7	18123	P17987,Q99832,P78371,Q9Y265,Q9Y230,P50990,P48643
GO:BP	telomerase RNA localization to Cajal body	GO:0090671	3.07954e-07	6.51151	19	157	7	18123	P17987,Q99832,P78371,Q9Y265,Q9Y230,P50990,P48643
GO:BP	regulated exocytosis	GO:0045055	3.8389e-07	6.41579	790	157	28	18123	P07437,P68371,P13639,P07900,P08238,P62937,Q12905,P68104,Q08554,P06744,P11142,P14618,P09429,P61626,Q9UQ80,P68871,P78371,P18669,P08758,P20339,P31151,P07355,P50990,Q14974,P09211,O75131,P04899,Q99460
GO:BP	immune system process	GO:0002376	4.02903e-07	6.3948	3438	157	64	18123	P07437,O75688,P68371,A0A075B6S2,P12273,P60709,Q9NP55,P52732,P13639,P07900,P81605,P05141,P08238,P62937,Q12905,P68104,Q08554,P62847,Q12906,P06744,P11142,P14618,P38646,P09429,P61626,Q92598,Q9UQ80,P26038,P61158,P68871,P02760,P78371,P23526,P62891,Q8TDL5,P18669,P62888,P40429,P62195,P62333,Q07021,P06241,P19474,P31151,P07355,Q92841,Q99623,P30101,P50990,P25311,Q14974,P55036,P09211,P23284,P63104,P52907,P62…
GO:BP	cellular response to chemical stimulus	GO:0070887	4.2909e-07	6.36745	3443	157	64	18123	P68363,P60709,P13639,P00558,P07900,P05141,P08238,P06733,P62937,P62979,P69905,P68104,P08243,P11142,P14618,P38646,P17987,P09651,P09429,P26038,O14744,P61158,P68871,Q15185,P12004,P62249,P38919,P67809,Q14103,Q9Y230,O14654,O95831,P40429,P52565,P62195,P62333,Q07021,Q9HB71,P06241,P19474,P31151,P37837,Q00839,P07355,Q92945,Q92841,Q99623,P05023,P30101,Q15084,P55036,P09211,P23284,P52272,P63104,P52907,Q15233,…
GO:BP	regulation of cellular catabolic process	GO:0031329	4.85794e-07	6.31355	913	157	30	18123	P07900,P05141,P08238,P62979,P68104,P11142,P09429,P26038,P67809,P18669,Q14103,O95831,P62195,P62333,P68400,P19474,Q92973,Q00839,P11940,P07355,Q92945,Q99623,P55036,Q8NC51,P52272,P63104,Q9Y2L1,P31946,Q99460,Q9GZZ8
GO:BP	cellular protein metabolic process	GO:0044267	7.26411e-07	6.13882	5280	157	83	18123	O75688,P60709,P36578,P60866,P13639,P60842,P07900,P08238,P06733,P62937,P62979,P68104,P62847,Q12906,P06744,P14618,P49411,P09429,Q9UQ80,P26038,O14744,P02760,P08865,P15880,P26373,P12004,P62249,Q9Y265,P38919,P46781,P62891,P67809,P54577,P61604,P62888,Q14103,Q9Y230,O95831,P05387,P40429,P46776,P62195,P62333,P68400,Q02543,Q07021,Q13867,Q9H7H0,O75821,P06241,P19474,P20339,Q16576,Q9Y6A4,P11940,P07355,Q92945,…
GO:BP	protein metabolic process	GO:0019538	8.57434e-07	6.0668	5912	157	89	18123	O75688,P12273,P60709,P36578,P60866,P13639,P00558,P60842,P07900,P81605,P08238,P06733,P62937,P62979,P68104,P62847,Q12906,P06744,P11142,P14618,P49411,P09429,P61626,Q9UQ80,P26038,O14744,P02760,P08865,P15880,P26373,P12004,P62249,Q9Y265,P38919,P46781,P62891,P67809,P54577,P61604,P62888,Q14103,Q9Y230,O95831,P05387,P22695,P40429,P46776,P62195,P62333,P68400,Q02543,Q07021,Q13867,Q9H7H0,O75821,P06241,P19474,…
GO:BP	heterocycle metabolic process	GO:0046483	1.01108e-06	5.99521	5929	157	89	18123	P36578,P60866,P06576,P00558,P07900,P08238,P06733,P62937,Q12905,P62979,P62847,Q12906,P06744,P07737,P11142,P14618,P17987,Q99832,P09651,P09429,Q9UQ80,P54886,O14744,P61158,Q15185,P02760,P78371,P08865,P15880,P26373,P12004,P23526,P62249,Q9Y265,P38919,P46781,P62891,P67809,P18669,P29372,P54577,P62888,Q14103,Q9UNQ2,Q9Y230,O95831,P05387,P40429,P46776,P62195,P62333,Q01844,Q02543,Q07021,P11177,P19474,Q16576,…
GO:BP	response to chemical	GO:0042221	1.15362e-06	5.93794	4829	157	78	18123	Q13509,P68363,P12273,P60709,P13639,P00558,P07900,P68032,P05141,P08238,P06733,P62937,P62979,P69905,P68104,P06744,P08243,P11142,P14618,P38646,P17987,P49411,P09651,P09429,Q92598,P26038,O14744,P61158,P68871,Q15185,P12004,P23526,P62249,P38919,P67809,P61604,Q14103,Q9Y230,O14654,O95831,P22695,P40429,P52565,P62195,P62333,Q02543,Q07021,Q13867,Q9HB71,P06241,P19474,P31151,P37837,Q16576,Q00839,P07355,Q92945,…
GO:BP	protein localization	GO:0008104	1.15665e-06	5.9368	2670	157	54	18123	P60709,P36578,P60866,P07900,P08238,P62937,P62979,P62847,P11142,P38646,P17987,Q99832,P12236,P26038,P78371,P08865,P15880,P26373,P62249,P46781,P62891,P67809,P62888,Q9Y230,O95831,P05387,P40429,P46776,P52565,Q02543,P06241,P19474,P20339,Q92973,Q00839,P07355,Q99623,P50990,P25311,Q14974,P48643,P63104,P61353,P62820,P62917,Q15019,P10599,P18085,P31689,P31946,P61204,P62244,Q92890,Q9GZZ8
GO:BP	nucleobase-containing compound metabolic process	GO:0006139	1.36889e-06	5.86363	5752	157	87	18123	P36578,P60866,P06576,P00558,P07900,P08238,P06733,P62937,Q12905,P62979,P62847,Q12906,P06744,P07737,P11142,P14618,P17987,Q99832,P09651,P09429,Q9UQ80,O14744,P61158,Q15185,P78371,P08865,P15880,P26373,P12004,P23526,P62249,Q9Y265,P38919,P46781,P62891,P67809,P18669,P29372,P54577,P62888,Q14103,Q9UNQ2,Q9Y230,O95831,P05387,P40429,P46776,P62195,P62333,Q01844,Q02543,Q07021,P11177,P19474,Q16576,Q8IVF2,Q92973,…
GO:BP	myeloid leukocyte activation	GO:0002274	1.48087e-06	5.82948	671	157	25	18123	P07437,P68371,P13639,P07900,P08238,P62937,Q12905,P68104,Q08554,P06744,P11142,P14618,P09429,P61626,Q9UQ80,P68871,P78371,P18669,P31151,P07355,P50990,Q14974,P09211,O75131,Q99460
GO:BP	response to organic substance	GO:0010033	1.5147e-06	5.81967	3457	157	63	18123	P68363,P60709,P13639,P07900,P68032,P05141,P08238,P62937,P62979,P68104,P06744,P08243,P11142,P14618,P38646,P17987,P49411,P09651,P09429,Q92598,P26038,O14744,P61158,Q15185,P12004,P62249,P38919,P67809,P61604,Q14103,Q9Y230,O14654,O95831,P40429,P52565,P62195,P62333,Q9HB71,P06241,P19474,P31151,P37837,Q16576,Q00839,P07355,Q92945,Q92841,Q99623,P05023,P30101,Q15084,P55036,P09211,P52272,P63104,P52907,P61353,…
GO:BP	nitrogen compound transport	GO:0071705	1.65714e-06	5.78064	2216	157	48	18123	P60709,P36578,P60866,P07900,P05141,P08238,P62937,P62979,P62847,P11142,P38646,P17987,P09651,P12236,P68871,P08865,P15880,P26373,P62249,P38919,P46781,P62891,P67809,P62888,O95831,P05387,P40429,P46776,Q02543,P06241,P20339,Q92973,Q92945,Q99623,P25311,Q14974,P63104,P61353,P62820,P62917,Q13838,P10599,P18085,P31689,P31946,P61204,P62244,Q92890
GO:BP	exocytosis	GO:0006887	1.86449e-06	5.72944	906	157	29	18123	P07437,P68371,P13639,P07900,P08238,P62937,Q12905,P68104,Q08554,P06744,P11142,P14618,P09429,P61626,Q9UQ80,P68871,P78371,P18669,P08758,P20339,P31151,P07355,P50990,Q14974,P09211,Q15019,O75131,P04899,Q99460
GO:BP	telomere maintenance via telomerase	GO:0007004	1.90119e-06	5.72097	75	157	10	18123	P07900,P08238,P17987,Q99832,P09651,Q15185,P78371,Q00839,P50990,P48643
GO:BP	macromolecule localization	GO:0033036	2.48395e-06	5.60486	3148	157	59	18123	P60709,P36578,P60866,P07900,P08238,P62937,P62979,P62847,P11142,P38646,P17987,Q99832,P09651,P12236,P26038,P78371,P08865,P15880,P26373,P62249,Q9Y265,P38919,P46781,P62891,P67809,P62888,Q9Y230,O95831,P05387,P40429,P46776,P52565,Q02543,P06241,P19474,P20339,Q92973,Q00839,P07355,Q92945,Q99623,P50990,P25311,Q14974,P48643,P63104,P61353,P62820,P62917,Q13838,Q15019,P10599,P18085,P31689,P31946,P61204,P62244,…
GO:BP	ncRNA metabolic process	GO:0034660	2.85074e-06	5.54504	535	157	22	18123	P36578,P62847,Q9UQ80,P15880,P26373,P62249,P38919,P46781,P62891,P54577,P62888,Q9UNQ2,P05387,P40429,P46776,Q02543,Q92945,Q92841,P61353,P62917,Q15181,Q9Y2L1
GO:BP	cellular aromatic compound metabolic process	GO:0006725	4.14664e-06	5.3823	5973	157	88	18123	P36578,P60866,P06576,P00558,P07900,P08238,P06733,P62937,Q12905,P62979,P62847,Q12906,P06744,P07737,P11142,P14618,P17987,Q99832,P09651,P09429,Q9UQ80,O14744,P61158,Q15185,P02760,P78371,P08865,P15880,P26373,P12004,P23526,P62249,Q9Y265,P38919,P46781,P62891,P67809,P18669,P29372,P54577,P62888,Q14103,Q9UNQ2,Q9Y230,O95831,P05387,P40429,P46776,P62195,P62333,Q01844,Q02543,Q07021,P11177,P19474,Q16576,Q8IVF2,…
GO:BP	cellular nitrogen compound biosynthetic process	GO:0044271	4.18653e-06	5.37815	5054	157	79	18123	P36578,P60866,P13639,P06576,P60842,P07900,P08238,P06733,P62937,Q12905,P62979,P68104,P62847,Q12906,P07737,P08243,P11142,P14618,P17987,P49411,Q99832,P09651,P09429,Q9UQ80,O14744,P61158,P68871,Q15185,P78371,P08865,P15880,P26373,P12004,P62249,Q9Y265,P38919,P46781,P62891,P67809,P54577,P62888,Q14103,Q9Y230,P05387,P40429,P46776,P62195,P62333,Q01844,Q02543,Q07021,Q9H7H0,O75821,P11177,P19474,Q16576,Q9BUA3,…
GO:BP	organic cyclic compound metabolic process	GO:1901360	6.11944e-06	5.21329	6227	157	90	18123	P36578,P60866,P06576,P00558,P07900,P08238,P06733,P62937,Q12905,P62979,P62847,Q12906,P06744,P07737,P11142,P14618,P17987,Q99832,P09651,P09429,Q9UQ80,P54886,O14744,P61158,Q15185,P02760,P78371,P08865,P15880,P26373,P12004,P23526,P62249,Q9Y265,P38919,P46781,P62891,P67809,P18669,P29372,P54577,P62888,Q14103,Q9UNQ2,Q9Y230,O95831,P05387,P40429,P46776,P62195,P62333,Q01844,Q02543,Q07021,P11177,P19474,Q16576,…
GO:BP	regulation of catabolic process	GO:0009894	6.31666e-06	5.19951	1081	157	31	18123	P07900,P05141,P08238,P62979,P68104,P11142,P09429,P26038,P67809,P18669,Q14103,O95831,P62195,P62333,P68400,P06241,P19474,Q92973,Q00839,P11940,P07355,Q92945,Q99623,P55036,Q8NC51,P52272,P63104,Q9Y2L1,P31946,Q99460,Q9GZZ8
GO:BP	leukocyte activation involved in immune response	GO:0002366	6.78982e-06	5.16814	723	157	25	18123	P07437,P68371,P13639,P07900,P08238,P62937,Q12905,P68104,Q08554,P06744,P11142,P14618,P09429,P61626,Q9UQ80,P68871,P78371,P18669,P31151,P07355,P50990,Q14974,P09211,O75131,Q99460
GO:BP	nitrogen compound metabolic process	GO:0006807	7.18633e-06	5.14349	10148	157	123	18123	O75688,P12273,P60709,P36578,P60866,P13639,P06576,P00558,P60842,P07900,P81605,P08238,P06733,P62937,P12277,Q12905,P62979,P68104,P62847,Q12906,P06744,P07737,P08243,P11142,P14618,P17987,P49411,Q99832,P09651,P09429,P61626,Q9UQ80,P26038,P54886,O14744,P61158,P68871,Q15185,P02760,P78371,P08865,P15880,P26373,P12004,P23526,P62249,Q9Y265,P38919,P46781,P62891,P67809,P18669,P29372,P54577,P61604,P62888,Q14103,…
GO:BP	cell activation involved in immune response	GO:0002263	7.5892e-06	5.1198	727	157	25	18123	P07437,P68371,P13639,P07900,P08238,P62937,Q12905,P68104,Q08554,P06744,P11142,P14618,P09429,P61626,Q9UQ80,P68871,P78371,P18669,P31151,P07355,P50990,Q14974,P09211,O75131,Q99460
GO:BP	organonitrogen compound metabolic process	GO:1901564	7.69243e-06	5.11394	6904	157	96	18123	O75688,P12273,P60709,P36578,P60866,P13639,P06576,P00558,P60842,P07900,P81605,P08238,P06733,P62937,P12277,P62979,P68104,P62847,Q12906,P06744,P08243,P11142,P14618,P49411,P09429,P61626,Q9UQ80,P26038,P54886,O14744,P02760,P08865,P15880,P26373,P12004,P23526,P62249,Q9Y265,P38919,P46781,P62891,P67809,P18669,P54577,P61604,P62888,Q14103,Q9Y230,O95831,P05387,P22695,P40429,P46776,P62195,P62333,P68400,Q02543,…
GO:BP	telomere maintenance via telomere lengthening	GO:0010833	8.39642e-06	5.07591	87	157	10	18123	P07900,P08238,P17987,Q99832,P09651,Q15185,P78371,Q00839,P50990,P48643
GO:BP	cellular response to organic substance	GO:0071310	8.68675e-06	5.06114	2821	157	54	18123	P68363,P60709,P13639,P07900,P05141,P08238,P62937,P62979,P68104,P08243,P11142,P14618,P38646,P17987,P09651,P09429,P26038,O14744,P61158,Q15185,P62249,P38919,P67809,Q14103,Q9Y230,O14654,O95831,P40429,P52565,P62195,P62333,Q9HB71,P06241,P19474,P37837,Q00839,P07355,Q92945,Q92841,Q99623,P05023,P30101,Q15084,P55036,P09211,P52272,P63104,P52907,O75131,P04899,P31689,Q92890,Q99460,Q9GZZ8
GO:BP	cellular biosynthetic process	GO:0044249	1.36443e-05	4.86505	6210	157	89	18123	O75688,P36578,P60866,P13639,P06576,P60842,P07900,P08238,P06733,P62937,Q12905,P62979,P68104,P62847,Q12906,P07737,P08243,P11142,P14618,P17987,P49411,Q99832,P09651,P09429,Q9UQ80,P54886,O14744,P61158,P68871,Q15185,P78371,P08865,P15880,P26373,P12004,P62249,Q9Y265,P38919,P46781,P62891,P67809,P54577,P62888,Q14103,Q9Y230,P05387,P40429,P46776,P62195,P62333,P68400,Q01844,Q02543,Q07021,Q9H7H0,Q9HB71,O75821,…
GO:BP	regulation of biological quality	GO:0065008	1.49347e-05	4.8258	4116	157	68	18123	P07437,Q71U36,P12273,P60709,Q9NP55,P06576,P07900,P05141,P08238,P62937,P12277,P62979,P62847,P06744,P07737,P11142,P38646,P17987,Q99832,P09651,P09429,P61626,P26038,P61158,P68871,Q15185,P78371,O14950,P12004,P38919,P46781,P67809,Q14103,P08758,P52565,P62195,P62333,Q07021,P06241,P19474,P20339,Q92973,Q9Y6A4,Q00839,P11940,P07355,Q92945,Q99623,P05023,P50990,Q96DA0,P25311,P48643,P55036,Q8NC51,P09211,P23284,…
GO:BP	protein transport	GO:0015031	1.61994e-05	4.7905	1754	157	40	18123	P36578,P60866,P07900,P08238,P62937,P62979,P62847,P11142,P38646,P17987,P12236,P08865,P15880,P26373,P62249,P46781,P62891,P62888,O95831,P05387,P40429,P46776,Q02543,P06241,P20339,Q92973,Q99623,P25311,Q14974,P63104,P61353,P62820,P62917,P10599,P18085,P31689,P31946,P61204,P62244,Q92890
GO:BP	protein localization to membrane	GO:0072657	1.62255e-05	4.7898	698	157	24	18123	P60709,P36578,P60866,P07900,P62979,P62847,P08865,P15880,P26373,P62249,P46781,P62891,P62888,P05387,P40429,P46776,Q02543,P06241,P07355,P63104,P61353,P62917,P31946,P62244
GO:BP	ncRNA processing	GO:0034470	1.82481e-05	4.73878	439	157	19	18123	P36578,P62847,Q9UQ80,P15880,P26373,P62249,P38919,P46781,P62891,P62888,Q9UNQ2,P05387,P40429,P46776,Q02543,Q92841,P61353,P62917,Q9Y2L1
GO:BP	positive regulation of establishment of protein localization to telomere	GO:1904851	2.32053e-05	4.63441	10	157	5	18123	P17987,Q99832,P78371,P50990,P48643
GO:BP	nucleic acid metabolic process	GO:0090304	2.36185e-05	4.62675	5234	157	79	18123	P36578,P60866,P07900,P08238,P06733,P62937,Q12905,P62979,P62847,Q12906,P07737,P11142,P17987,Q99832,P09651,P09429,Q9UQ80,O14744,P61158,Q15185,P78371,P08865,P15880,P26373,P12004,P62249,Q9Y265,P38919,P46781,P62891,P67809,P29372,P54577,P62888,Q14103,Q9UNQ2,Q9Y230,O95831,P05387,P40429,P46776,P62195,P62333,Q01844,Q02543,Q07021,P19474,Q16576,Q8IVF2,Q92973,Q9BUA3,Q00839,P11940,Q92945,Q92841,Q99623,P50990,…
GO:BP	negative regulation of biological process	GO:0048519	2.60553e-05	4.5841	5861	157	85	18123	O75688,P12273,P36578,P60866,Q9NP55,P00558,P05141,P08238,P06733,P62937,P62979,P62847,Q12906,P06744,P07737,P08243,P11142,P38646,P09651,P09429,Q9UQ80,O14744,P02760,P08865,P15880,P26373,P12004,P62249,P38919,P46781,P62891,P67809,Q8TDL5,P62888,Q14103,Q9Y230,P05387,P08758,P40429,P46776,P52565,P62195,P62333,P68400,Q02543,Q07021,Q9HB71,P06241,P19474,Q16576,Q92973,Q9BUA3,Q00839,P11940,P07355,Q92945,Q92841,…
GO:BP	cellular macromolecule metabolic process	GO:0044260	2.60914e-05	4.5835	8430	157	108	18123	O75688,P60709,P36578,P60866,P13639,P60842,P07900,P08238,P06733,P62937,Q12905,P62979,P68104,P62847,Q12906,P06744,P07737,P11142,P14618,P17987,P49411,Q99832,P09651,P09429,Q9UQ80,P26038,O14744,P61158,Q15185,P02760,P78371,P08865,P15880,P26373,P12004,P62249,Q9Y265,P38919,P46781,P62891,P67809,P29372,P54577,P61604,P62888,Q14103,Q9UNQ2,Q9Y230,O95831,P05387,P40429,P46776,P62195,P62333,P68400,Q01844,Q02543,…
GO:BP	macromolecule biosynthetic process	GO:0009059	2.63235e-05	4.57966	5145	157	78	18123	O75688,P36578,P60866,P13639,P60842,P07900,P08238,P06733,P62937,Q12905,P62979,P68104,P62847,Q12906,P07737,P11142,P14618,P17987,P49411,Q99832,P09651,P09429,Q92598,Q9UQ80,O14744,P61158,Q15185,P78371,P08865,P15880,P26373,P12004,P62249,Q9Y265,P38919,P46781,P62891,P67809,P54577,P62888,Q14103,Q9Y230,P05387,P40429,P46776,P62195,P62333,Q01844,Q02543,Q07021,Q9H7H0,Q9HB71,O75821,P19474,Q16576,Q9BUA3,Q00839,…
GO:BP	positive regulation of protein localization to Cajal body	GO:1904871	4.22458e-05	4.37422	11	157	5	18123	P17987,Q99832,P78371,P50990,P48643
GO:BP	regulation of protein localization to Cajal body	GO:1904869	4.22458e-05	4.37422	11	157	5	18123	P17987,Q99832,P78371,P50990,P48643
GO:BP	regulation of establishment of protein localization to telomere	GO:0070203	4.22458e-05	4.37422	11	157	5	18123	P17987,Q99832,P78371,P50990,P48643
GO:BP	positive regulation of DNA metabolic process	GO:0051054	4.55034e-05	4.34196	201	157	13	18123	P07900,P08238,P17987,Q99832,P09651,P09429,Q15185,P78371,P12004,Q14103,P50990,P48643,Q13838
GO:BP	response to stress	GO:0006950	4.58494e-05	4.33867	4321	157	69	18123	P07437,O75688,P68371,P60709,Q9NP55,P13639,P00558,P07900,P81605,P08238,P06733,P62937,P62979,P69905,Q12906,P06744,P08243,P11142,P38646,P09651,P09429,P61626,Q92598,P61158,P68871,Q15185,P02760,P12004,P23526,Q9Y265,P62891,P67809,Q8TDL5,P29372,P61604,P62888,Q9Y230,O95831,P08758,P40429,P62195,P62333,Q07021,P06241,P19474,P20339,P31151,Q16576,P07355,Q92841,Q99623,P30101,Q15084,P55036,P09211,P52272,P63104,…
GO:BP	macromolecule metabolic process	GO:0043170	4.70915e-05	4.32706	9867	157	119	18123	O75688,P12273,P60709,P36578,P60866,P13639,P00558,P60842,P07900,P68032,P81605,P08238,P06733,P62937,Q12905,P62979,P68104,P62847,Q12906,P06744,P07737,P11142,P14618,P17987,P49411,Q99832,P09651,P09429,P61626,Q92598,Q9UQ80,P26038,O14744,P61158,Q15185,P02760,P78371,P08865,P15880,P26373,P12004,P62249,Q9Y265,P38919,P46781,P62891,P67809,P18669,P29372,P54577,P61604,P62888,Q14103,Q9UNQ2,Q9Y230,O95831,P05387,…
GO:BP	regulation of gene expression	GO:0010468	5.15815e-05	4.28751	5218	157	78	18123	O75688,P12273,P60709,P36578,P60866,P13639,P07900,P68032,P08238,P06733,P62937,Q12905,P62979,P62847,Q12906,P06744,P07737,P11142,P14618,P09651,P09429,Q9UQ80,P26038,O14744,P61158,P08865,P15880,P26373,P12004,P62249,Q9Y265,P38919,P46781,P62891,P67809,P62888,Q14103,Q9UNQ2,Q9Y230,P05387,P40429,P46776,P62195,P62333,Q01844,Q02543,Q07021,P06241,P19474,Q16576,Q8IVF2,Q92973,Q9BUA3,Q00839,P11940,Q92945,Q92841,…
GO:BP	cellular metabolic process	GO:0044237	5.3097e-05	4.27493	10941	157	127	18123	O75688,P60709,P36578,P60866,P13639,P06576,P00558,P60842,P07900,P05141,P08238,P06733,P62937,P12277,Q12905,P62979,P69905,P68104,P62847,Q12906,P06744,P07737,P08243,P11142,P14618,P38646,P17987,P49411,Q99832,P09651,P09429,Q9UQ80,P26038,P54886,O14744,P61158,P68871,Q15185,P02760,P78371,P08865,P15880,P26373,P12004,P23526,P62249,Q9Y265,P38919,P46781,P62891,P67809,P18669,P29372,P54577,P61604,P62888,Q14103,…
GO:BP	telomere maintenance	GO:0000723	5.75369e-05	4.24005	169	157	12	18123	P07900,P08238,P17987,Q99832,P09651,Q15185,P78371,P12004,Q14103,Q00839,P50990,P48643
GO:BP	biological process involved in symbiotic interaction	GO:0044403	6.41856e-05	4.19256	331	157	16	18123	Q9NP55,P00558,P81605,P08238,P06733,P62937,P62979,P11142,P17987,P08865,P19474,P07355,Q99623,Q14974,P23284,Q13838
GO:BP	protein localization to nuclear body	GO:1903405	7.19156e-05	4.14318	12	157	5	18123	P17987,Q99832,P78371,P50990,P48643
GO:BP	protein localization to Cajal body	GO:1904867	7.19156e-05	4.14318	12	157	5	18123	P17987,Q99832,P78371,P50990,P48643
GO:BP	regulation of establishment of protein localization to chromosome	GO:0070202	7.19156e-05	4.14318	12	157	5	18123	P17987,Q99832,P78371,P50990,P48643
GO:BP	immune effector process	GO:0002252	7.51913e-05	4.12383	1135	157	30	18123	P07437,P68371,P60709,P13639,P07900,P08238,P62937,Q12905,P68104,Q08554,P06744,P11142,P14618,P09429,P61626,Q9UQ80,P61158,P68871,P78371,P18669,Q07021,P06241,P31151,P07355,Q99623,P50990,Q14974,P09211,O75131,Q99460
GO:BP	organic substance transport	GO:0071702	7.55096e-05	4.122	2657	157	50	18123	P60709,P36578,P60866,P07900,P05141,P08238,P62937,P62979,P69905,P62847,P11142,P38646,P17987,P09651,P12236,P68871,P08865,P15880,P26373,P62249,P38919,P46781,P62891,P67809,P62888,O95831,P05387,P40429,P46776,Q02543,P06241,P20339,Q92973,P07355,Q92945,Q99623,P25311,Q14974,P63104,P61353,P62820,P62917,Q13838,P10599,P18085,P31689,P31946,P61204,P62244,Q92890
GO:BP	cellular macromolecule biosynthetic process	GO:0034645	9.23111e-05	4.03475	5081	157	76	18123	O75688,P36578,P60866,P13639,P60842,P07900,P08238,P06733,P62937,Q12905,P62979,P68104,P62847,Q12906,P07737,P11142,P14618,P17987,P49411,Q99832,P09651,P09429,Q9UQ80,O14744,P61158,Q15185,P78371,P08865,P15880,P26373,P12004,P62249,Q9Y265,P38919,P46781,P62891,P67809,P54577,P62888,Q14103,Q9Y230,P05387,P40429,P46776,P62195,P62333,Q01844,Q02543,Q07021,Q9H7H0,Q9HB71,O75821,P19474,Q16576,Q9BUA3,Q00839,P11940,…
GO:BP	leukocyte mediated immunity	GO:0002443	9.53952e-05	4.02047	888	157	26	18123	P07437,P68371,P13639,P07900,P08238,P62937,Q12905,P68104,Q08554,P06744,P11142,P14618,P09429,P61626,Q9UQ80,P68871,P78371,P18669,Q07021,P31151,P07355,P50990,Q14974,P09211,O75131,Q99460
GO:BP	cellular response to cytokine stimulus	GO:0071345	9.68315e-05	4.01398	1148	157	30	18123	P68363,P07900,P05141,P08238,P62937,P62979,P11142,P38646,P17987,P09429,P26038,P61158,P62249,P67809,P40429,P62195,P62333,Q9HB71,P06241,P19474,P37837,Q00839,P07355,Q92945,P30101,P55036,P09211,P63104,P52907,Q99460
GO:BP	defense response to other organism	GO:0098542	0.000108821	3.96329	1222	157	31	18123	P07437,O75688,P68371,Q9NP55,P07900,P81605,P08238,Q12906,P09429,P61626,P61158,P62891,Q8TDL5,P62888,P40429,P62195,P62333,Q07021,P06241,P19474,P31151,Q92841,Q99623,P55036,P52907,P62820,Q15233,Q13283,Q92890,Q99460,Q9GZZ8
GO:BP	positive regulation of protein localization to chromosome, telomeric region	GO:1904816	0.000116047	3.93537	13	157	5	18123	P17987,Q99832,P78371,P50990,P48643
GO:BP	primary metabolic process	GO:0044238	0.000117291	3.93073	10642	157	124	18123	O75688,P12273,P60709,P36578,P60866,P13639,P06576,P00558,P60842,P07900,P81605,P08238,P06733,P62937,Q12905,P62979,P68104,P62847,Q12906,P06744,P07737,P08243,P11142,P14618,P17987,P49411,Q99832,P09651,P09429,P61626,Q9UQ80,P26038,P54886,O14744,P61158,Q15185,P02760,P78371,P08865,P15880,P26373,P12004,P23526,P62249,Q9Y265,P38919,P46781,P62891,P67809,P18669,P29372,P54577,P61604,P62888,Q14103,Q9UNQ2,Q9Y230,…
GO:BP	localization within membrane	GO:0051668	0.000118821	3.92511	775	157	24	18123	P60709,P36578,P60866,P07900,P62979,P62847,P08865,P15880,P26373,P62249,P46781,P62891,P62888,P05387,P40429,P46776,Q02543,P06241,P07355,P63104,P61353,P62917,P31946,P62244
GO:BP	establishment of protein localization to chromosome	GO:0070199	0.000123669	3.90774	25	157	6	18123	P17987,Q99832,P78371,Q9Y230,P50990,P48643
GO:BP	telomere organization	GO:0032200	0.000139049	3.85683	183	157	12	18123	P07900,P08238,P17987,Q99832,P09651,Q15185,P78371,P12004,Q14103,Q00839,P50990,P48643
GO:BP	chaperone-mediated protein folding	GO:0061077	0.000142901	3.84496	63	157	8	18123	P11142,P38646,Q92598,Q15185,P78371,P61604,P68400,P23284
GO:BP	RNA localization	GO:0006403	0.000147222	3.83203	222	157	13	18123	P17987,Q99832,P09651,P78371,Q9Y265,P38919,P67809,Q9Y230,Q00839,Q92945,P50990,P48643,Q13838
GO:BP	response to other organism	GO:0051707	0.000156454	3.80561	1600	157	36	18123	P07437,O75688,P68371,Q9NP55,P07900,P81605,P08238,P06733,P62979,Q12906,P09429,P61626,P61158,P62891,Q8TDL5,P62888,P40429,P62195,P62333,Q07021,P06241,P19474,P31151,Q92841,Q99623,P48643,P55036,P09211,P52907,P62820,Q15233,P62244,Q13283,Q92890,Q99460,Q9GZZ8
GO:BP	response to external biotic stimulus	GO:0043207	0.000158929	3.7988	1601	157	36	18123	P07437,O75688,P68371,Q9NP55,P07900,P81605,P08238,P06733,P62979,Q12906,P09429,P61626,P61158,P62891,Q8TDL5,P62888,P40429,P62195,P62333,Q07021,P06241,P19474,P31151,Q92841,Q99623,P48643,P55036,P09211,P52907,P62820,Q15233,P62244,Q13283,Q92890,Q99460,Q9GZZ8
GO:BP	gene expression	GO:0010467	0.00017819	3.74912	6192	157	86	18123	O75688,P12273,P60709,P36578,P60866,P13639,P00558,P60842,P07900,P68032,P08238,P06733,P62937,Q12905,P62979,P68104,P62847,Q12906,P06744,P07737,P11142,P14618,P49411,P09651,P09429,Q9UQ80,P26038,O14744,P61158,P08865,P15880,P26373,P12004,P62249,Q9Y265,P38919,P46781,P62891,P67809,P54577,P62888,Q14103,Q9UNQ2,Q9Y230,P05387,P40429,P46776,P62195,P62333,Q01844,Q02543,Q07021,Q9H7H0,O75821,P06241,P19474,Q16576,…
GO:BP	protein localization to nucleoplasm	GO:1990173	0.000179257	3.74652	14	157	5	18123	P17987,Q99832,P78371,P50990,P48643
GO:BP	posttranscriptional regulation of gene expression	GO:0010608	0.000228034	3.642	928	157	26	18123	P13639,P62979,Q12906,P11142,P14618,Q9UQ80,P38919,P46781,P67809,Q14103,P40429,P62195,P62333,Q07021,Q92973,Q00839,P11940,Q92945,P55036,Q8NC51,P52272,P63104,Q13838,Q9Y2L1,P31946,Q99460
GO:BP	regulation of protein localization to chromosome, telomeric region	GO:1904814	0.000267008	3.57348	15	157	5	18123	P17987,Q99832,P78371,P50990,P48643
GO:BP	response to biotic stimulus	GO:0009607	0.000285493	3.5444	1639	157	36	18123	P07437,O75688,P68371,Q9NP55,P07900,P81605,P08238,P06733,P62979,Q12906,P09429,P61626,P61158,P62891,Q8TDL5,P62888,P40429,P62195,P62333,Q07021,P06241,P19474,P31151,Q92841,Q99623,P48643,P55036,P09211,P52907,P62820,Q15233,P62244,Q13283,Q92890,Q99460,Q9GZZ8
GO:BP	response to stimulus	GO:0050896	0.000307431	3.51225	9487	157	114	18123	P07437,O75688,P68371,A0A075B6S2,Q13509,P68363,P12273,P60709,P60866,Q9NP55,P13639,P00558,P07900,P68032,P81605,P05141,P08238,P06733,P62937,Q12905,P62979,P69905,P68104,Q08554,Q12906,P06744,P07737,P08243,P11142,P14618,P38646,P17987,P49411,P09651,P09429,P61626,Q92598,Q9UQ80,P26038,O14744,P61158,P68871,Q15185,P02760,P78371,P12004,P23526,P62249,Q9Y265,P38919,P62891,P67809,Q8TDL5,P18669,P29372,P61604,P62…
GO:BP	interleukin-12-mediated signaling pathway	GO:0035722	0.00031368	3.50351	47	157	7	18123	P62937,P38646,P17987,P26038,P37837,P07355,P52907
GO:BP	cell activation	GO:0001775	0.000369184	3.43276	1507	157	34	18123	P07437,P68371,P60709,P13639,P07900,P05141,P08238,P62937,Q12905,P68104,Q08554,P06744,P11142,P14618,P09429,P61626,Q92598,Q9UQ80,P26038,O14744,P68871,P78371,P18669,P06241,P31151,P07355,Q99623,P50990,Q14974,P09211,P63104,O75131,P04899,Q99460
GO:BP	establishment of protein localization to telomere	GO:0070200	0.000385664	3.41379	16	157	5	18123	P17987,Q99832,P78371,P50990,P48643
GO:BP	metabolic process	GO:0008152	0.000415553	3.38137	11915	157	132	18123	O75688,P12273,P60709,P36578,P60866,P13639,P06576,P00558,P60842,P07900,P68032,P81605,P05141,P08238,P06733,P62937,P12277,Q12905,P62979,P69905,P68104,P62847,Q12906,P06744,P07737,P08243,P11142,P14618,P38646,P17987,P49411,Q99832,P09651,P09429,P61626,Q92598,Q9UQ80,P26038,P54886,O14744,P61158,P68871,Q15185,P02760,P78371,P08865,P15880,P26373,P12004,P23526,P62249,Q9Y265,P38919,P46781,P62891,P67809,P18669,…
GO:BP	cellular response to interleukin-12	GO:0071349	0.000422272	3.37441	49	157	7	18123	P62937,P38646,P17987,P26038,P37837,P07355,P52907
GO:BP	anatomical structure homeostasis	GO:0060249	0.000480101	3.31867	486	157	18	18123	P12273,P60709,P07900,P08238,P17987,Q99832,P09651,P61626,Q15185,P78371,P12004,Q14103,Q00839,P50990,Q96DA0,P25311,P48643,Q9GZZ8
GO:BP	response to interleukin-12	GO:0070671	0.000487468	3.31205	50	157	7	18123	P62937,P38646,P17987,P26038,P37837,P07355,P52907
GO:BP	response to cytokine	GO:0034097	0.000538186	3.26907	1242	157	30	18123	P68363,P07900,P05141,P08238,P62937,P62979,P11142,P38646,P17987,P09429,P26038,P61158,P62249,P67809,P40429,P62195,P62333,Q9HB71,P06241,P19474,P37837,Q00839,P07355,Q92945,P30101,P55036,P09211,P63104,P52907,Q99460
GO:BP	organic substance metabolic process	GO:0071704	0.000555516	3.2553	11397	157	128	18123	O75688,P12273,P60709,P36578,P60866,P13639,P06576,P00558,P60842,P07900,P68032,P81605,P08238,P06733,P62937,P12277,Q12905,P62979,P68104,P62847,Q12906,P06744,P07737,P08243,P11142,P14618,P17987,P49411,Q99832,P09651,P09429,P61626,Q92598,Q9UQ80,P26038,P54886,O14744,P61158,Q15185,P02760,P78371,P08865,P15880,P26373,P12004,P23526,P62249,Q9Y265,P38919,P46781,P62891,P67809,P18669,P29372,P54577,P61604,P62888,…
GO:BP	regulation of DNA metabolic process	GO:0051052	0.000584585	3.23315	389	157	16	18123	P07900,P08238,P17987,Q99832,P09651,P09429,O14744,Q15185,P78371,P12004,Q14103,O95831,Q00839,P50990,P48643,Q13838
GO:BP	positive regulation of telomere maintenance	GO:0032206	0.000643514	3.19144	52	157	7	18123	P17987,Q99832,P09651,P78371,Q14103,P50990,P48643
GO:BP	regulation of telomere maintenance via telomerase	GO:0032210	0.000839607	3.07592	54	157	7	18123	P17987,Q99832,P09651,P78371,Q00839,P50990,P48643
GO:BP	positive regulation of telomere maintenance via telomerase	GO:0032212	0.000880599	3.05522	34	157	6	18123	P17987,Q99832,P09651,P78371,P50990,P48643
GO:BP	vesicle-mediated transport	GO:0016192	0.000883696	3.0537	2193	157	42	18123	P07437,P68371,P60709,P52732,P13639,P07900,P08238,P62937,Q12905,P62979,P69905,P68104,Q08554,P06744,P11142,P14618,P09429,P61626,Q92598,Q9UQ80,P26038,P61158,P68871,P02760,P78371,P18669,P08758,P06241,P20339,P31151,P07355,P50990,Q14974,P09211,P52907,P62820,Q15019,O75131,P04899,P18085,P61204,Q99460
GO:BP	positive regulation of metabolic process	GO:0009893	0.000909547	3.04117	3873	157	61	18123	P12273,P60709,P13639,P07900,P68032,P05141,P08238,P06733,P62937,Q12905,P62979,Q12906,P06744,P11142,P14618,P17987,Q99832,P09651,P09429,Q92598,P26038,P61158,P68871,Q15185,P78371,P15880,P12004,Q9Y265,P38919,P46781,P67809,P61604,Q14103,Q9UNQ2,Q9Y230,O95831,P62195,P62333,P68400,Q07021,Q9HB71,P06241,P19474,Q00839,P11940,P07355,Q92945,Q92841,Q99623,P50990,P48643,P09211,P62820,Q13838,Q9Y2L1,P04899,P10599,…
GO:BP	regulation of telomere maintenance	GO:0032204	0.00114442	2.94141	82	157	8	18123	P17987,Q99832,P09651,P78371,Q14103,Q00839,P50990,P48643
GO:BP	'de novo' posttranslational protein folding	GO:0051084	0.00125725	2.90058	36	157	6	18123	P11142,P38646,Q92598,Q15185,P78371,P61604
GO:BP	cellular component organization or biogenesis	GO:0071840	0.00128733	2.89031	6880	157	90	18123	P07437,Q13885,P68371,P35749,Q13509,P68363,Q71U36,P60709,Q9BQE3,P36578,P52732,P06576,P07900,P68032,P05141,P08238,P06733,P62937,P62979,Q9NY65,P62847,P07737,P11142,P38646,P17987,Q99832,P09651,P09429,P12236,P61626,Q9UQ80,P26038,O14744,P61158,Q15185,P78371,P08865,P15880,P26373,P12004,P13797,P62249,Q9Y265,P38919,P46781,P62891,P62888,Q14103,Q9UNQ2,Q9Y230,O95831,P05387,P40429,P46776,P52565,P62195,P62333,…
GO:BP	positive regulation of telomere maintenance via telomere lengthening	GO:1904358	0.0014899	2.82684	37	157	6	18123	P17987,Q99832,P09651,P78371,P50990,P48643
GO:BP	positive regulation of macromolecule metabolic process	GO:0010604	0.00173227	2.76138	3568	157	57	18123	P12273,P60709,P13639,P07900,P68032,P08238,P06733,P62937,Q12905,P62979,Q12906,P06744,P11142,P14618,P17987,Q99832,P09651,P09429,Q92598,P26038,P61158,Q15185,P78371,P15880,P12004,Q9Y265,P38919,P46781,P67809,P61604,Q14103,Q9UNQ2,Q9Y230,O95831,P62195,P62333,P68400,Q07021,Q9HB71,P06241,P19474,Q00839,P11940,P07355,Q92945,Q92841,Q99623,P50990,P48643,P62820,Q13838,Q9Y2L1,P10599,P18085,P31946,Q13283,Q9GZZ8
GO:BP	protein stabilization	GO:0050821	0.00224322	2.64913	195	157	11	18123	P07900,P08238,P07737,P17987,Q99832,Q15185,P78371,Q99623,P50990,P48643,P23284
GO:BP	'de novo' protein folding	GO:0006458	0.00240776	2.61839	40	157	6	18123	P11142,P38646,Q92598,Q15185,P78371,P61604
GO:BP	regulation of telomere maintenance via telomere lengthening	GO:1904356	0.0024574	2.60952	63	157	7	18123	P17987,Q99832,P09651,P78371,Q00839,P50990,P48643
GO:BP	export from cell	GO:0140352	0.0026263	2.58066	1413	157	31	18123	P07437,P68371,P13639,P07900,P08238,P62937,Q12905,P68104,Q08554,P06744,P11142,P14618,P09429,P61626,Q9UQ80,P68871,P78371,P18669,P08758,P20339,P31151,P07355,P05023,P50990,Q14974,P09211,P62820,Q15019,O75131,P04899,Q99460
GO:BP	leukocyte activation	GO:0045321	0.00270141	2.56841	1341	157	30	18123	P07437,P68371,P13639,P07900,P05141,P08238,P62937,Q12905,P68104,Q08554,P06744,P11142,P14618,P09429,P61626,Q92598,Q9UQ80,P26038,P68871,P78371,P18669,P06241,P31151,P07355,Q99623,P50990,Q14974,P09211,O75131,Q99460
GO:BP	positive regulation of cellular metabolic process	GO:0031325	0.00279097	2.55424	3342	157	54	18123	P13639,P07900,P05141,P08238,P06733,P62937,Q12905,P62979,Q12906,P11142,P14618,P17987,Q99832,P09651,P09429,P26038,P61158,P68871,Q15185,P78371,P15880,P12004,Q9Y265,P38919,P46781,P67809,P61604,Q14103,Q9UNQ2,Q9Y230,O95831,P62195,P62333,Q07021,Q9HB71,P06241,P19474,Q00839,P11940,P07355,Q92945,Q92841,Q99623,P50990,P48643,P09211,P62820,Q13838,Q9Y2L1,P04899,P10599,P18085,P31946,Q9GZZ8
GO:BP	secretion by cell	GO:0032940	0.00314824	2.50193	1351	157	30	18123	P07437,P68371,P13639,P07900,P08238,P62937,Q12905,P68104,Q08554,P06744,P11142,P14618,P09429,P61626,Q9UQ80,P68871,P78371,P18669,P08758,P20339,P31151,P07355,P50990,Q14974,P09211,P62820,Q15019,O75131,P04899,Q99460
GO:BP	NADH regeneration	GO:0006735	0.00354843	2.44996	24	157	5	18123	P00558,P06733,P06744,P14618,P18669
GO:BP	glucose catabolic process to pyruvate	GO:0061718	0.00354843	2.44996	24	157	5	18123	P00558,P06733,P06744,P14618,P18669
GO:BP	canonical glycolysis	GO:0061621	0.00354843	2.44996	24	157	5	18123	P00558,P06733,P06744,P14618,P18669
GO:BP	toxin transport	GO:1901998	0.00374313	2.42676	43	157	6	18123	P17987,Q99832,P78371,P50990,P48643,P31689
GO:BP	regulation of protein metabolic process	GO:0051246	0.00434637	2.36187	2759	157	47	18123	P60709,P60866,P13639,P07900,P08238,P06733,P62937,P62979,P68104,Q12906,P06744,P14618,P09429,Q9UQ80,P26038,P02760,P15880,P38919,P46781,P67809,P61604,Q14103,Q9Y230,O95831,P40429,P62195,P62333,P68400,Q07021,P06241,P19474,P11940,P07355,Q92945,Q99623,P02814,P09211,P62820,Q13838,Q9Y2L1,P04899,P10599,P30086,P31689,P31946,Q99460,Q9GZZ8
GO:BP	regulation of cellular protein metabolic process	GO:0032268	0.00464688	2.33284	2591	157	45	18123	P60709,P60866,P13639,P07900,P08238,P06733,P62937,P62979,Q12906,P06744,P14618,P09429,Q9UQ80,P26038,P02760,P15880,P38919,P46781,P67809,P61604,Q14103,Q9Y230,O95831,P40429,P62195,P62333,P68400,Q07021,P06241,P19474,P11940,P07355,Q92945,Q99623,P02814,P09211,P62820,Q13838,Q9Y2L1,P04899,P10599,P30086,P31689,P31946,Q9GZZ8
GO:BP	regulation of protein stability	GO:0031647	0.00488962	2.31072	302	157	13	18123	P07900,P08238,P07737,P11142,P17987,Q99832,Q15185,P78371,P19474,Q99623,P50990,P48643,P23284
GO:BP	glycolytic process through glucose-6-phosphate	GO:0061620	0.00541533	2.26637	26	157	5	18123	P00558,P06733,P06744,P14618,P18669
GO:BP	positive regulation of nitrogen compound metabolic process	GO:0051173	0.00566945	2.24646	3143	157	51	18123	P13639,P07900,P08238,P06733,P62937,Q12905,P62979,Q12906,P11142,P14618,P17987,Q99832,P09651,P09429,P26038,P61158,P68871,Q15185,P78371,P15880,P12004,Q9Y265,P38919,P46781,P67809,P61604,Q14103,Q9UNQ2,Q9Y230,O95831,P62195,P62333,P68400,Q07021,P06241,P19474,Q00839,P11940,P07355,Q92945,Q92841,Q99623,P50990,P48643,P62820,Q13838,Q9Y2L1,P10599,P18085,P31946,Q9GZZ8
GO:BP	glycolytic process through fructose-6-phosphate	GO:0061615	0.00659978	2.18047	27	157	5	18123	P00558,P06733,P06744,P14618,P18669
GO:BP	RNA splicing, via transesterification reactions	GO:0000375	0.00712886	2.14698	363	157	14	18123	P11142,P09651,O14744,P38919,P67809,Q14103,Q07021,Q00839,P11940,Q92945,Q92841,P52272,Q13838,Q15233
GO:BP	DNA metabolic process	GO:0006259	0.00745292	2.12767	976	157	24	18123	P07900,P08238,P62937,P62979,P17987,Q99832,P09651,P09429,O14744,Q15185,P78371,P12004,Q9Y265,P29372,Q14103,Q9Y230,O95831,Q00839,P50990,Q14974,P48643,Q13838,Q15233,Q92890
GO:BP	negative regulation of cell death	GO:0060548	0.0076566	2.11596	1047	157	25	18123	P12273,P05141,P08238,P06733,P62937,P62979,P06744,P08243,P38646,Q9UQ80,P08758,P52565,P62195,P68400,Q9HB71,P06241,Q99623,P09211,P63104,Q15233,P04899,P10599,P18085,P31689,Q9GZZ8
GO:BP	secretion	GO:0046903	0.00816304	2.08815	1492	157	31	18123	P07437,P68371,P13639,P07900,P08238,P62937,Q12905,P68104,Q08554,P06744,P11142,P14618,P09429,P61626,Q9UQ80,P68871,P78371,P18669,P08758,P20339,P31151,P07355,P50990,Q14974,P09211,P62820,Q15019,O75131,P04899,Q99460,Q9GZZ8
GO:BP	regulation of cell death	GO:0010941	0.00975477	2.01078	1740	157	34	18123	P12273,P07900,P05141,P08238,P06733,P62937,P62979,P69905,P06744,P08243,P38646,P17987,P09429,Q9UQ80,P68871,O95831,P08758,P52565,P62195,P68400,Q07021,Q9HB71,P06241,Q99623,P30101,Q8NC51,P09211,P63104,Q15233,P04899,P10599,P18085,P31689,Q9GZZ8
GO:BP	response to external stimulus	GO:0009605	0.0101495	1.99355	3114	157	50	18123	P07437,O75688,P68371,Q13509,Q9NP55,P13639,P07900,P81605,P08238,P06733,P62937,P62979,Q12906,P06744,P08243,P11142,P09651,P09429,P61626,P61158,P23526,P62891,Q8TDL5,P62888,O95831,P40429,P52565,P62195,P62333,Q07021,P06241,P19474,P31151,P07355,Q92841,Q99623,P05023,P48643,P55036,P09211,P23284,P52907,P62820,Q15233,P04899,P62244,Q13283,Q92890,Q99460,Q9GZZ8
GO:BP	regulation of telomerase activity	GO:0051972	0.0104437	1.98114	51	157	6	18123	P07900,P08238,P17987,Q15185,P78371,Q14103
GO:BP	regulation of nitrogen compound metabolic process	GO:0051171	0.0111828	1.95145	5886	157	78	18123	P60709,P60866,P13639,P07900,P08238,P06733,P62937,Q12905,P62979,P68104,Q12906,P06744,P07737,P11142,P14618,P17987,Q99832,P09651,P09429,Q9UQ80,P26038,O14744,P61158,P68871,Q15185,P02760,P78371,P15880,P12004,Q9Y265,P38919,P46781,P67809,P18669,P61604,Q14103,Q9UNQ2,Q9Y230,O95831,P40429,P62195,P62333,P68400,Q01844,Q07021,P06241,P19474,Q16576,Q8IVF2,Q92973,Q9BUA3,Q00839,P11940,P07355,Q92945,Q92841,Q99623,…
GO:BP	protein localization to chromosome, telomeric region	GO:0070198	0.0114083	1.94278	30	157	5	18123	P17987,Q99832,P78371,P50990,P48643
GO:BP	regulation of biological process	GO:0050789	0.0116294	1.93444	12122	157	130	18123	P07437,O75688,P68371,Q13509,Q71U36,P12273,P60709,P36578,P60866,Q9NP55,P52732,P13639,P06576,P00558,P07900,P68032,P05141,P08238,P06733,P62937,Q12905,P62979,P69905,P68104,P62847,Q12906,P06744,P07737,P08243,P11142,P14618,P38646,P17987,Q99832,P09651,P09429,Q92598,Q9UQ80,P26038,O14744,P61158,P68871,Q15185,P02760,P78371,O14950,P08865,P15880,P26373,P12004,P62249,Q9Y265,P38919,P46781,P62891,P67809,Q8TDL5,…
GO:BP	chaperone cofactor-dependent protein refolding	GO:0051085	0.0135075	1.86943	31	157	5	18123	P11142,P38646,Q92598,Q15185,P61604
GO:BP	positive regulation of biological process	GO:0048518	0.0161285	1.79241	6474	157	83	18123	O75688,P12273,P60709,P60866,P13639,P06576,P07900,P68032,P05141,P08238,P06733,P62937,Q12905,P62979,P69905,Q12906,P06744,P07737,P08243,P11142,P14618,P17987,Q99832,P09651,P09429,Q92598,Q9UQ80,P26038,O14744,P61158,P68871,Q15185,P78371,P15880,P12004,Q9Y265,P38919,P46781,P67809,P61604,Q14103,Q9UNQ2,Q9Y230,O95831,P52565,P62195,P62333,P68400,Q07021,Q9HB71,P06241,P19474,P20339,P31151,Q9Y6A4,Q00839,P11940,…
GO:BP	negative regulation of programmed cell death	GO:0043069	0.016262	1.78883	952	157	23	18123	P12273,P05141,P08238,P06733,P62937,P62979,P06744,P08243,P38646,Q9UQ80,P08758,P52565,P62195,P68400,P06241,Q99623,P09211,P63104,Q15233,P04899,P18085,P31689,Q9GZZ8
GO:BP	ribonucleoprotein complex assembly	GO:0022618	0.0171246	1.76638	196	157	10	18123	P07900,P08238,O14744,Q15185,P08865,Q9Y265,Q9Y230,P40429,O75821,Q13838
GO:BP	RNA metabolic process	GO:0016070	0.0177632	1.75048	4714	157	66	18123	P36578,P60866,P06733,P62937,Q12905,P62979,P62847,Q12906,P07737,P11142,P09651,P09429,Q9UQ80,O14744,P61158,P08865,P15880,P26373,P12004,P62249,Q9Y265,P38919,P46781,P62891,P67809,P54577,P62888,Q14103,Q9UNQ2,Q9Y230,P05387,P40429,P46776,P62195,P62333,Q01844,Q02543,Q07021,P19474,Q16576,Q8IVF2,Q92973,Q9BUA3,Q00839,P11940,Q92945,Q92841,Q99623,P25311,P55036,Q8NC51,P52272,P63104,P61353,P62917,Q13838,Q15181,…
GO:BP	glucose catabolic process	GO:0006007	0.0186058	1.73035	33	157	5	18123	P00558,P06733,P06744,P14618,P18669
GO:BP	regulation of primary metabolic process	GO:0080090	0.0193488	1.71335	6071	157	79	18123	P60709,P60866,P13639,P07900,P08238,P06733,P62937,Q12905,P62979,P68104,Q12906,P06744,P07737,P11142,P14618,P17987,Q99832,P09651,P09429,Q9UQ80,P26038,O14744,P61158,Q15185,P02760,P78371,P15880,P12004,Q9Y265,P38919,P46781,P67809,P18669,P61604,Q14103,Q9UNQ2,Q9Y230,O95831,P40429,P62195,P62333,P68400,Q01844,Q07021,P06241,P19474,Q16576,Q8IVF2,Q92973,Q9BUA3,Q00839,P11940,P07355,Q92945,Q92841,Q99623,P05023,…
GO:BP	positive regulation of cellular process	GO:0048522	0.0199234	1.70064	5863	157	77	18123	O75688,P60866,P13639,P06576,P07900,P05141,P08238,P06733,P62937,Q12905,P62979,P69905,Q12906,P06744,P07737,P08243,P11142,P14618,P17987,Q99832,P09651,P09429,Q92598,Q9UQ80,P26038,O14744,P61158,P68871,Q15185,P78371,P15880,P12004,Q9Y265,P38919,P46781,P67809,P61604,Q14103,Q9UNQ2,Q9Y230,O95831,P52565,P62195,P62333,P68400,Q07021,Q9HB71,P06241,P19474,P20339,P31151,Q9Y6A4,Q00839,P11940,P07355,Q92945,Q92841,…
GO:BP	organelle organization	GO:0006996	0.0199704	1.69961	4136	157	60	18123	P07437,Q13885,P68371,P35749,Q13509,P68363,Q71U36,P60709,Q9BQE3,P52732,P06576,P07900,P68032,P05141,P08238,P06733,P62937,P62979,Q9NY65,P07737,P38646,P17987,Q99832,P09651,P09429,P12236,P26038,O14744,P61158,Q15185,P78371,P08865,P12004,P13797,Q9Y265,Q14103,Q9Y230,O95831,P52565,P68400,Q07021,P20339,Q16576,Q92973,Q9Y6A4,Q00839,P07355,Q99623,P50990,Q14974,P48643,Q8NC51,P63104,P52907,P62820,Q15019,P18085,…
GO:BP	protein localization to nucleus	GO:0034504	0.0207732	1.6825	294	157	12	18123	P08238,P17987,Q99832,P78371,P06241,Q92973,Q00839,Q99623,P50990,Q14974,P48643,P10599
GO:BP	cell death	GO:0008219	0.0214485	1.6686	2306	157	40	18123	P12273,P07900,P05141,P08238,P06733,P62937,P62979,P69905,Q08554,P06744,P08243,P14618,P38646,P17987,P09429,P12236,Q9UQ80,P68871,P54577,O95831,P08758,P52565,P62195,P68400,Q07021,Q9HB71,P06241,Q99623,P30101,Q14974,Q8NC51,P09211,P63104,Q15233,P04899,P10599,P18085,P31689,P31946,Q9GZZ8
GO:BP	positive regulation of telomerase activity	GO:0051973	0.0216618	1.6643	34	157	5	18123	P07900,P08238,P17987,Q15185,P78371
GO:BP	regulation of cellular metabolic process	GO:0031323	0.0227142	1.6437	6309	157	81	18123	P60709,P60866,P13639,P07900,P05141,P08238,P06733,P62937,Q12905,P62979,P68104,Q12906,P06744,P07737,P11142,P14618,P17987,Q99832,P09651,P09429,Q9UQ80,P26038,O14744,P61158,P68871,Q15185,P02760,P78371,P15880,P12004,Q9Y265,P38919,P46781,P67809,P18669,P61604,Q14103,Q9UNQ2,Q9Y230,O95831,P40429,P62195,P62333,P68400,Q01844,Q07021,Q9HB71,P06241,P19474,Q16576,Q8IVF2,Q92973,Q9BUA3,Q00839,P11940,P07355,Q92945,…
GO:BP	ribonucleoprotein complex subunit organization	GO:0071826	0.0232885	1.63286	203	157	10	18123	P07900,P08238,O14744,Q15185,P08865,Q9Y265,Q9Y230,P40429,O75821,Q13838
GO:BP	RNA splicing	GO:0008380	0.0233387	1.63192	459	157	15	18123	P11142,P09651,O14744,P38919,P67809,Q14103,Q07021,Q8IVF2,Q00839,P11940,Q92945,Q92841,P52272,Q13838,Q15233
GO:BP	modulation of process of other organism involved in symbiotic interaction	GO:0051817	0.0245104	1.61065	123	157	8	18123	P00558,P06733,P62979,P11142,P07355,Q99623,Q14974,P23284
GO:BP	telomerase holoenzyme complex assembly	GO:1905323	0.0260734	1.5838	6	157	3	18123	P07900,P08238,Q15185
GO:BP	positive regulation of protein localization to nucleus	GO:1900182	0.0293582	1.53227	91	157	7	18123	P08238,P17987,Q99832,P78371,P06241,P50990,P48643
GO:BP	RNA splicing, via transesterification reactions with bulged adenosine as nucleophile	GO:0000377	0.0325552	1.48738	360	157	13	18123	P11142,P09651,O14744,P38919,P67809,Q14103,Q07021,Q00839,P11940,Q92841,P52272,Q13838,Q15233
GO:BP	mRNA splicing, via spliceosome	GO:0000398	0.0325552	1.48738	360	157	13	18123	P11142,P09651,O14744,P38919,P67809,Q14103,Q07021,Q00839,P11940,Q92841,P52272,Q13838,Q15233
GO:BP	positive regulation of biosynthetic process	GO:0009891	0.0350131	1.45577	2013	157	36	18123	P13639,P07900,P08238,P06733,Q12905,P62979,Q12906,P14618,P17987,Q99832,P09651,P09429,Q92598,P61158,P68871,Q15185,P78371,P12004,Q9Y265,P38919,P46781,P67809,Q14103,Q9Y230,P62195,P62333,Q07021,Q9HB71,P19474,Q00839,P11940,Q92841,P50990,P48643,Q13838,P18085
GO:BP	negative regulation of apoptotic process	GO:0043066	0.0350877	1.45484	928	157	22	18123	P12273,P05141,P08238,P06733,P62937,P62979,P06744,P08243,P38646,Q9UQ80,P08758,P52565,P68400,P06241,Q99623,P09211,P63104,Q15233,P04899,P18085,P31689,Q9GZZ8
GO:BP	response to organic cyclic compound	GO:0014070	0.0381989	1.41795	1004	157	23	18123	P60709,P13639,P08238,P06744,P08243,P09429,P26038,O14744,Q15185,P12004,P38919,Q14103,Q9Y230,O95831,P52565,Q16576,Q00839,Q92841,Q99623,P05023,P09211,P61353,P31689
GO:BP	positive regulation of macromolecule biosynthetic process	GO:0010557	0.0400987	1.39687	1859	157	34	18123	P13639,P07900,P08238,Q12905,P62979,Q12906,P14618,P17987,Q99832,P09651,P09429,Q92598,P61158,Q15185,P78371,P12004,Q9Y265,P38919,P46781,P67809,Q14103,Q9Y230,P62195,P62333,Q07021,Q9HB71,P19474,Q00839,P11940,Q92841,P50990,P48643,Q13838,P18085
GO:BP	regulation of response to biotic stimulus	GO:0002831	0.0435774	1.36074	426	157	14	18123	O75688,P07900,P08238,P09429,P62195,P62333,Q07021,P06241,P19474,P55036,Q15233,Q92890,Q99460,Q9GZZ8
GO:BP	cell cycle	GO:0007049	0.0438562	1.35797	1867	157	34	18123	P07437,Q13885,P68371,Q13509,P68363,Q71U36,P60709,Q9BQE3,P52732,P07900,P08238,P62979,Q9NY65,P08243,P11142,O14744,P61158,P12004,Q9Y265,P62195,P62333,P68400,P19474,Q16576,Q00839,Q99623,Q14974,P55036,Q13838,Q15019,P04899,P27816,P62244,Q99460
GO:BP	cellular component assembly	GO:0022607	0.0478628	1.32	3104	157	48	18123	P07437,P68371,P35749,Q71U36,P60709,P52732,P07900,P68032,P08238,P62979,P07737,P11142,P38646,P17987,P09429,P26038,O14744,P61158,Q15185,P78371,P08865,P13797,Q9Y265,Q9Y230,O95831,P40429,P62195,P62333,Q07021,O75821,P20339,Q16576,Q92973,Q9Y6A4,Q00839,P07355,P50990,Q14974,P55036,P63104,P52907,P62820,Q13838,Q15019,P18085,P27816,Q13283,Q99460
